# Supplementary material for: Correlation between pre-extraction periodontal diagnosis and peri-implant microbiome for patients treated with implant-retained overdenture – A retrospective cohort pilot study
Source: PLoS One. 2025 Jul 14;20(7):e0325711. doi: 10.1371/journal.pone.0325711 (PMC12258591; doi:10.1371/journal.pone.0325711)
Supplement: S1 Table — (XLSX) [file pone.0325711.s001.xlsx]

## Sheet: ASV Count Table
ASV_ID	Sequence	Patient 1.S01	Patient 1.S02	Patient 2.S01	Patient 2.S02	Patient 3.S01	Patient 3.S02	Patient 4.S01	Patient 4.S02	Patient 5.S01	Patient 5.S02	Patient 6.S01	Patient 6.S02	Patient 7.S01	Patient 7.S02	Patient 8.S01	Patient 8.S02	Patient 9.S01	Patient 9.S02	Patient 10.S01	Patient 10.S02	Patient 11.S01	Patient 11.S02	Patient 12.S01	Patient 12.S02	Patient 13.S01	Patient 13.S02	Patient 14.S01	Patient 14.S02	Patient 15.S01	Patient 15.S02	Patient 16.S01	Patient 16.S02	Patient 17.S01	Patient 17.S02	Patient 18.S01	Patient 18.S02	Patient 19.S01	Patient 19.S02	Patient 20.S01	Patient 20.S02	Patient 21.S01	Patient 21.S02	Patient 22.S01	Patient 22.S02	Patient 23.S01	Patient 23.S02	Patient 24.S01	Patient 24.S02
ASV1	AGAGTTTGATTATGGCTCAGGACGAACGCTGGCGGCGTGCTTAACACATGCAAGTCGAACGAAGAGCGATGGAAGCTTGCTTCTATCAATCTTAGTGGCGAACGGGTGAGTAACGCGTAATCAACCTGCCCTTCAGAGGGGGACAACAGTTGGAAACGACTGCTAATACCGCATACGATCTAATCTCGGCATCGAGGATAGATGAAAGGTGGCCTCTACATGTAAGCTATCACTGAAGGAGGGGATTGCGTCTGATTAGCTAGTTGGAGGGGTAACGGCCCACCAAGGCGATGATCAGTAGCCGGTCTGAGAGGATGAACGGCCACATTGGGACTGAGACACGGCCCAGACTCCTACGGGAGGCAGCAGTGGGGAATCTTCCGCAATGGACGAAAGTCT…	55	45	78	44	0	0	85	0	0	0	104	22	0	0	0	0	176	228	0	0	0	0	0	60	0	0	0	0	0	0	55	0	0	0	28	158	0	0	0	21	0	0	199	183	0	29	28	0
ASV2	AGAGTTTGATTATGGCTCAGGACGAACGCTGGCGGCGTGCTTAACACATGCAAGTCGAACGATGAAGCCTAGCTTGCTAGGTGGATTAGTGGCGAACGGGTGAGTAATACGTGAGTGACCTACCTTTGACTCTGGGATAAGCCTGGGAAACTGGGTCTAATACCGGATACGACCAATCTCCGCATGGGGTGTTGGTGGAAAGCGTTATGGAGTGGTTTTAGATGGGCTCACGGCCTATCAGCTTGTTGGTGAGGTAATGGCTTACCAAGGCGACGACGGGTAGCCGGCCTGAGAGGGTGACCGGCCACACTGGGACTGAGACACGGCCCAGACTCCTACGGGAGGCAGCAGTGGGGAATATTGCACAATGGGCGCAAGCCTGATGCAGCGACGCCGCGT…	0	109	0	0	0	0	0	0	0	0	0	0	0	0	0	0	59	0	0	0	211	172	0	0	148	208	0	0	190	155	20	14	0	0	36	75	0	0	0	0	0	0	0	0	0	0	0	0
ASV3	AGGGTTTGATCCTGGCTCAGGACGAACGCTGGCGGCGTGCTTAACACATGCAAGTCGAACGAAGAGCGATGGAAGCTTGCTTCTATCAATCTTAGTGGCGAACGGGTGAGTAACGCGTAATCAACCTGCCCTTCAGAGGGGGACAACAGTTGGAAACGACTGCTAATACCGCATACGATCTAATCTCGGCATCGAGGATAGATGAAAGGTGGCCTCTACATGTAAGCTATCACTGAAGGAGGGGATTGCGTCTGATTAGCTAGTTGGAGGGGTAACGGCCCACCAAGGCGATGATCAGTAGCCGGTCTGAGAGGATGAACGGCCACATTGGGACTGAGACACGGCCCAGACTCCTACGGGAGGCAGCAGTGGGGAATCTTCCGCAATGGACGAAAGTCT…	41	39	73	28	0	0	50	0	0	0	104	53	0	0	0	0	139	161	0	0	0	0	0	43	0	0	0	0	0	0	84	0	0	0	46	133	0	0	0	0	0	0	143	117	0	43	0	22
ASV4	AGGGTTTGATCATGGCTCAGGACGAACGCTGGCGGCGTGCTTAACACATGCAAGTCGAACGAAGAGCGATGGAAGCTTGCTTCTATCAATCTTAGTGGCGAACGGGTGAGTAACGCGTAATCAACCTGCCCTTCAGAGGGGGACAACAGTTGGAAACGACTGCTAATACCGCATACGATCTAATCTCGGCATCGAGGATAGATGAAAGGTGGCCTCTACATGTAAGCTATCACTGAAGGAGGGGATTGCGTCTGATTAGCTAGTTGGAGGGGTAACGGCCCACCAAGGCGATGATCAGTAGCCGGTCTGAGAGGATGAACGGCCACATTGGGACTGAGACACGGCCCAGACTCCTACGGGAGGCAGCAGTGGGGAATCTTCCGCAATGGACGAAAGTCT…	43	47	74	44	0	0	44	0	0	0	0	24	0	0	0	0	159	172	0	0	0	0	0	49	0	0	0	0	0	0	71	0	0	0	46	136	0	0	0	23	0	0	163	157	0	27	26	0
ASV5	AGAGTTTGATCCTGGCTCAGGACGAACGCTGGCGGCGTGCTTAACACATGCAAGTCGAACGAAGAGCGATGGAAGCTTGCTTCTATCAATCTTAGTGGCGAACGGGTGAGTAACGCGTAATCAACCTGCCCTTCAGAGGGGGACAACAGTTGGAAACGACTGCTAATACCGCATACGATCTAATCTCGGCATCGAGGATAGATGAAAGGTGGCCTCTACATGTAAGCTATCACTGAAGGAGGGGATTGCGTCTGATTAGCTAGTTGGAGGGGTAACGGCCCACCAAGGCGATGATCAGTAGCCGGTCTGAGAGGATGAACGGCCACATTGGGACTGAGACACGGCCCAGACTCCTACGGGAGGCAGCAGTGGGGAATCTTCCGCAATGGACGAAAGTCT…	53	75	86	41	0	0	43	0	0	0	0	0	0	0	0	0	121	157	0	0	0	0	0	37	0	0	0	0	0	0	0	0	0	0	50	133	0	0	0	0	0	0	170	131	0	42	0	0
ASV6	AGGGTTTGATTATGGCTCAGGACGAACGCTGGCGGCGTGCTTAACACATGCAAGTCGAACGATGAAGCCTAGCTTGCTAGGTGGATTAGTGGCGAACGGGTGAGTAATACGTGAGTGACCTACCTTTGACTCTGGGATAAGCCTGGGAAACTGGGTCTAATACCGGATACGACCAATCTCCGCATGGGGTGTTGGTGGAAAGCGTTATGGAGTGGTTTTAGATGGGCTCACGGCCTATCAGCTTGTTGGTGAGGTAATGGCTTACCAAGGCGACGACGGGTAGCCGGCCTGAGAGGGTGACCGGCCACACTGGGACTGAGACACGGCCCAGACTCCTACGGGAGGCAGCAGTGGGGAATATTGCACAATGGGCGCAAGCCTGATGCAGCGACGCCGCGT…	0	55	0	0	0	0	0	0	0	0	0	0	0	0	0	0	57	110	0	0	173	169	0	0	151	160	0	0	179	142	14	0	0	0	40	0	0	0	0	0	0	0	0	0	0	0	0	0
ASV7	AGAGTTTGATTCTGGCTCAGGACGAACGCTGGCGGCGTGCTTAACACATGCAAGTCGAACGAAGAGCGATGGAAGCTTGCTTCTATCAATCTTAGTGGCGAACGGGTGAGTAACGCGTAATCAACCTGCCCTTCAGAGGGGGACAACAGTTGGAAACGACTGCTAATACCGCATACGATCTAATCTCGGCATCGAGGATAGATGAAAGGTGGCCTCTACATGTAAGCTATCACTGAAGGAGGGGATTGCGTCTGATTAGCTAGTTGGAGGGGTAACGGCCCACCAAGGCGATGATCAGTAGCCGGTCTGAGAGGATGAACGGCCACATTGGGACTGAGACACGGCCCAGACTCCTACGGGAGGCAGCAGTGGGGAATCTTCCGCAATGGACGAAAGTCT…	40	41	55	48	0	0	75	0	0	0	0	19	0	0	0	0	143	168	0	0	0	0	0	34	0	0	0	0	0	0	58	0	0	0	36	146	0	0	0	0	0	0	194	128	0	39	0	21
ASV8	AGGGTTTGATCCTGGCTCAGGACGAACGCTGGCGGCGTGCTTAACACATGCAAGTCGAACGATGAAGCCTAGCTTGCTAGGTGGATTAGTGGCGAACGGGTGAGTAATACGTGAGTGACCTACCTTTGACTCTGGGATAAGCCTGGGAAACTGGGTCTAATACCGGATACGACCAATCTCCGCATGGGGTGTTGGTGGAAAGCGTTATGGAGTGGTTTTAGATGGGCTCACGGCCTATCAGCTTGTTGGTGAGGTAATGGCTTACCAAGGCGACGACGGGTAGCCGGCCTGAGAGGGTGACCGGCCACACTGGGACTGAGACACGGCCCAGACTCCTACGGGAGGCAGCAGTGGGGAATATTGCACAATGGGCGCAAGCCTGATGCAGCGACGCCGCGT…	0	97	0	0	0	0	0	0	0	0	0	0	0	0	0	0	52	94	0	0	148	147	0	0	129	155	0	0	174	134	0	0	0	0	20	0	0	0	0	0	0	0	0	0	0	0	0	0
ASV9	AGAGTTTGATCATGGCTCAGGACGAACGCTGGCGGCGTGCTTAACACATGCAAGTCGAACGAAGAGCGATGGAAGCTTGCTTCTATCAATCTTAGTGGCGAACGGGTGAGTAACGCGTAATCAACCTGCCCTTCAGAGGGGGACAACAGTTGGAAACGACTGCTAATACCGCATACGATCTAATCTCGGCATCGAGGATAGATGAAAGGTGGCCTCTACATGTAAGCTATCACTGAAGGAGGGGATTGCGTCTGATTAGCTAGTTGGAGGGGTAACGGCCCACCAAGGCGATGATCAGTAGCCGGTCTGAGAGGATGAACGGCCACATTGGGACTGAGACACGGCCCAGACTCCTACGGGAGGCAGCAGTGGGGAATCTTCCGCAATGGACGAAAGTCT…	56	44	82	48	0	0	46	0	0	0	0	27	0	0	0	0	132	161	0	0	0	0	0	38	0	0	0	0	0	0	0	0	0	0	40	112	0	0	0	0	0	0	180	139	0	28	0	79
ASV10	AGGGTTTGATTATGGCTCAGGACGAACGCTGGCGGCGTGCTTAACACATGCAAGTCGAACGAAGAGCGATGGAAGCTTGCTTCTATCAATCTTAGTGGCGAACGGGTGAGTAACGCGTAATCAACCTGCCCTTCAGAGGGGGACAACAGTTGGAAACGACTGCTAATACCGCATACGATCTAATCTCGGCATCGAGGATAGATGAAAGGTGGCCTCTACATGTAAGCTATCACTGAAGGAGGGGATTGCGTCTGATTAGCTAGTTGGAGGGGTAACGGCCCACCAAGGCGATGATCAGTAGCCGGTCTGAGAGGATGAACGGCCACATTGGGACTGAGACACGGCCCAGACTCCTACGGGAGGCAGCAGTGGGGAATCTTCCGCAATGGACGAAAGTCT…	55	39	79	45	0	0	76	0	0	0	0	28	0	0	0	0	143	161	0	0	0	0	0	35	0	0	0	0	0	0	32	0	0	0	35	152	0	0	0	0	0	0	171	135	0	30	0	24
ASV11	AGGGTTTGATTCTGGCTCAGGACGAACGCTGGCGGCGTGCTTAACACATGCAAGTCGAACGAAGAGCGATGGAAGCTTGCTTCTATCAATCTTAGTGGCGAACGGGTGAGTAACGCGTAATCAACCTGCCCTTCAGAGGGGGACAACAGTTGGAAACGACTGCTAATACCGCATACGATCTAATCTCGGCATCGAGGATAGATGAAAGGTGGCCTCTACATGTAAGCTATCACTGAAGGAGGGGATTGCGTCTGATTAGCTAGTTGGAGGGGTAACGGCCCACCAAGGCGATGATCAGTAGCCGGTCTGAGAGGATGAACGGCCACATTGGGACTGAGACACGGCCCAGACTCCTACGGGAGGCAGCAGTGGGGAATCTTCCGCAATGGACGAAAGTCT…	35	38	48	37	0	0	35	0	0	0	0	0	0	0	0	0	131	143	0	0	0	0	0	42	0	0	0	0	0	0	25	85	0	0	37	134	0	0	0	0	0	0	135	105	0	30	53	0
ASV12	AGGGTTCGATTCTGGCTCAGGACGAACGCTGGCGGCGTGCTTAACACATGCAAGTCGAACGAAGAGCGATGGAAGCTTGCTTCTATCAATCTTAGTGGCGAACGGGTGAGTAACGCGTAATCAACCTGCCCTTCAGAGGGGGACAACAGTTGGAAACGACTGCTAATACCGCATACGATCTAATCTCGGCATCGAGGATAGATGAAAGGTGGCCTCTACATGTAAGCTATCACTGAAGGAGGGGATTGCGTCTGATTAGCTAGTTGGAGGGGTAACGGCCCACCAAGGCGATGATCAGTAGCCGGTCTGAGAGGATGAACGGCCACATTGGGACTGAGACACGGCCCAGACTCCTACGGGAGGCAGCAGTGGGGAATCTTCCGCAATGGACGAAAGTCT…	30	44	58	21	0	0	76	0	0	0	26	17	0	0	0	0	126	137	0	0	0	0	0	38	0	0	0	0	0	0	38	0	0	0	31	92	0	0	0	6	0	0	177	114	0	38	0	37
ASV13	AGAGTTTGATTATGGCTCAGGACGAACGCTGGCGGCGTGCTTAACACATGCAAGTCGAACGATGAAGCCTAGCTTGCTAGGTGGATTAGTGGCGAACGGGTGAGTAATACGTGAGTAACCTACCTTTAACTCTGGGATAAGCCTGGGAAACTGGGTCTAATACCGGATACGACCAATCTCCGCATGGGGTGTTGGTGGAAAGCGTTATGTAGTGGTTATAGATGGGCTCACGGCCTATCAGCTTGTTGGTGAGGTAACGGCTCACCAAGGCGACGACGGGTAGCCGGCCTGAGAGGGTGACCGGCCACACTGGGACTGAGACACGGCCCAGACTCCTACGGGAGGCAGCAGTGGGGAATATTGCACAATGGGCGCAAGCCTGATGCAGCGACGCCGCGT…	0	0	0	0	0	0	0	0	0	0	0	0	81	195	0	0	0	0	79	49	0	0	0	0	0	0	117	257	0	0	0	0	300	49	0	0	0	0	0	0	0	0	0	0	0	0	0	0
ASV14	AGGGTTTGATCATGGCTCAGGACGAACGCTGGCGGCGTGCTTAACACATGCAAGTCGAACGATGAAGCCTAGCTTGCTAGGTGGATTAGTGGCGAACGGGTGAGTAATACGTGAGTGACCTACCTTTGACTCTGGGATAAGCCTGGGAAACTGGGTCTAATACCGGATACGACCAATCTCCGCATGGGGTGTTGGTGGAAAGCGTTATGGAGTGGTTTTAGATGGGCTCACGGCCTATCAGCTTGTTGGTGAGGTAATGGCTTACCAAGGCGACGACGGGTAGCCGGCCTGAGAGGGTGACCGGCCACACTGGGACTGAGACACGGCCCAGACTCCTACGGGAGGCAGCAGTGGGGAATATTGCACAATGGGCGCAAGCCTGATGCAGCGACGCCGCGT…	0	63	0	0	0	0	0	0	0	0	0	0	0	0	0	0	65	0	0	0	157	149	0	0	123	142	0	0	161	118	26	38	0	0	32	47	0	0	0	0	0	0	0	0	0	0	0	0
ASV15	AGAGTTTGATCCTGGCTCAGGACGAACGCTGGCGGCGTGCTTAACACATGCAAGTCGAACGAAGAGCGATGGAAGCTTGCTTCTATCAATCTTAGTGGCGAACGGGTGAGTAACGCGTAATCAACCTGCCCTTCAGAGGGGGACAACAGTTGGAAACGACTGCTAATACCGCATACGATCTAATCTCGGCATCGAGGATAGATGAAAGGTGGCCTCTACATGTAAGCTATCACTGAAGGAGGGGATTGCGTCTGATTAGCTAGTTGGAGGGGTAACGGCCCACCAAGGCGATGATCAGTAGCCGGTCTGAGAGGATGAACGGCCACATTGGGACTGAGACACGGCCCAGACTCCTACGGGAGGCAGCAGTGGGGAATCTTCCGCAATGGACGAAAGTCT…	30	24	31	18	0	0	0	0	0	0	0	0	0	0	0	0	0	61	376	3	0	0	48	0	0	0	0	0	0	0	0	0	0	0	25	98	0	0	0	0	158	0	102	99	0	24	0	0
ASV16	AGGGTTTGATTATGGCTCAGGACGAACGCTGGCGGCGTGCTTAACACATGCAAGTCGAACGATGAAGCCTAGCTTGCTAGGTGGATTAGTGGCGAACGGGTGAGTAATACGTGAGTAACCTACCTTTAACTCTGGGATAAGCCTGGGAAACTGGGTCTAATACCGGATACGACCAATCTCCGCATGGGGTGTTGGTGGAAAGCGTTATGTAGTGGTTATAGATGGGCTCACGGCCTATCAGCTTGTTGGTGAGGTAACGGCTCACCAAGGCGACGACGGGTAGCCGGCCTGAGAGGGTGACCGGCCACACTGGGACTGAGACACGGCCCAGACTCCTACGGGAGGCAGCAGTGGGGAATATTGCACAATGGGCGCAAGCCTGATGCAGCGACGCCGCGT…	0	0	0	0	0	0	0	0	0	0	0	0	86	172	0	0	0	0	114	42	0	0	0	0	0	0	92	249	0	0	0	0	237	48	0	0	0	0	0	0	49	0	0	0	0	0	0	0
ASV17	AGAGTTTGATTATGGCTCAGGACGAACGCTGGCGGCGTGCTTAACACATGCAAGTCGAACGAAGAGCGATGGAAGCTTGCTTCTATCAATCTTAGTGGCGAACGGGTGAGTAACGCGTAATCAACCTGCCCTTCAGAGGGGGACAACAGTTGGAAACGACTGCTAATACCGCATACGATCTAATCTCGGCATCGAGGATAGATGAAAGGTGGCCTCTACATGTAAGCTATCACTGAAGGAGGGGATTGCGTCTGATTAGCTAGTTGGAGGGGTAACGGCCCACCAAGGCGATGATCAGTAGCCGGTCTGAGAGGATGAACGGCCACATTGGGACTGAGACACGGCCCAGACTCCTACGGGAGGCAGCAGTGGGGAATCTTCCGCAATGGACGAAAGTCT…	26	34	50	16	0	0	43	0	0	0	53	11	0	0	0	0	80	102	0	0	0	0	0	73	0	0	0	0	0	0	27	0	0	0	23	124	0	0	0	29	0	0	176	129	0	22	63	0
ASV18	AGAGTTTGATTCTGGCTCAGGACGAACGCTGGCGGCGTGCTTAACACATGCAAGTCGAACGATGAAGCCTAGCTTGCTAGGTGGATTAGTGGCGAACGGGTGAGTAATACGTGAGTGACCTACCTTTGACTCTGGGATAAGCCTGGGAAACTGGGTCTAATACCGGATACGACCAATCTCCGCATGGGGTGTTGGTGGAAAGCGTTATGGAGTGGTTTTAGATGGGCTCACGGCCTATCAGCTTGTTGGTGAGGTAATGGCTTACCAAGGCGACGACGGGTAGCCGGCCTGAGAGGGTGACCGGCCACACTGGGACTGAGACACGGCCCAGACTCCTACGGGAGGCAGCAGTGGGGAATATTGCACAATGGGCGCAAGCCTGATGCAGCGACGCCGCGT…	0	55	0	0	0	0	0	0	0	0	0	0	0	0	0	0	69	26	0	0	166	167	0	0	124	144	0	0	157	135	0	0	0	0	22	0	0	0	0	0	0	0	0	0	0	0	0	0
ASV19	AGAGTTTGATCATGGCTCAGGACGAACGCTGGCGGCGTGCTTAACACATGCAAGTCGAACGATGAAGCCTAGCTTGCTAGGTGGATTAGTGGCGAACGGGTGAGTAATACGTGAGTAACCTACCTTTAACTCTGGGATAAGCCTGGGAAACTGGGTCTAATACCGGATACGACCAATCTCCGCATGGGGTGTTGGTGGAAAGCGTTATGTAGTGGTTATAGATGGGCTCACGGCCTATCAGCTTGTTGGTGAGGTAACGGCTCACCAAGGCGACGACGGGTAGCCGGCCTGAGAGGGTGACCGGCCACACTGGGACTGAGACACGGCCCAGACTCCTACGGGAGGCAGCAGTGGGGAATATTGCACAATGGGCGCAAGCCTGATGCAGCGACGCCGCGT…	0	0	0	0	0	0	0	0	0	0	0	0	71	134	0	0	0	0	81	33	0	0	0	0	0	0	83	205	0	0	0	0	248	45	0	0	0	0	0	0	143	0	0	0	0	0	0	0
ASV20	AGGGTTTGATTCTGGCTCAGGACGAACGCTGGCGGCGTGCTTAACACATGCAAGTCGAACGATGAAGCCTAGCTTGCTAGGTGGATTAGTGGCGAACGGGTGAGTAATACGTGAGTGACCTACCTTTGACTCTGGGATAAGCCTGGGAAACTGGGTCTAATACCGGATACGACCAATCTCCGCATGGGGTGTTGGTGGAAAGCGTTATGGAGTGGTTTTAGATGGGCTCACGGCCTATCAGCTTGTTGGTGAGGTAATGGCTTACCAAGGCGACGACGGGTAGCCGGCCTGAGAGGGTGACCGGCCACACTGGGACTGAGACACGGCCCAGACTCCTACGGGAGGCAGCAGTGGGGAATATTGCACAATGGGCGCAAGCCTGATGCAGCGACGCCGCGT…	0	43	0	0	0	0	0	0	0	0	0	0	0	0	0	0	36	0	0	0	178	124	0	0	116	160	0	0	153	131	57	0	0	0	30	0	0	0	0	0	0	0	0	0	0	0	0	0
ASV21	AGAGTTTGATCCTGGCTCAGGACGAACGCTGGCGGCGTGCTTAACACATGCAAGTCGAACGATGAAGCCTAGCTTGCTAGGTGGATTAGTGGCGAACGGGTGAGTAATACGTGAGTAACCTACCTTTAACTCTGGGATAAGCCTGGGAAACTGGGTCTAATACCGGATACGACCAATCTCCGCATGGGGTGTTGGTGGAAAGCGTTATGTAGTGGTTATAGATGGGCTCACGGCCTATCAGCTTGTTGGTGAGGTAACGGCTCACCAAGGCGACGACGGGTAGCCGGCCTGAGAGGGTGACCGGCCACACTGGGACTGAGACACGGCCCAGACTCCTACGGGAGGCAGCAGTGGGGAATATTGCACAATGGGCGCAAGCCTGATGCAGCGACGCCGCGT…	0	0	0	0	0	0	0	0	0	0	0	0	83	129	0	0	0	0	95	0	0	0	0	0	0	0	70	204	0	0	0	0	172	47	0	0	0	0	0	0	219	0	0	0	0	0	0	0
ASV22	AGAGTTTGATTATGGCTCAGGACGAACGCTGGCGGCGTGCTTAACACATGCAAGTCGAACGATGAAGCCTAGCTTGCTAGGTGGATTAGTGGCGAACGGGTGAGTAATACGTGAGTGACCTACCTTTGACTCTGGGATAAGCCTGGGAAACTGGGTCTAATACCGGATACGACCAATCTCCGCATGGGGTGTTGGTGGAAAGCGTTATGGAGTGGTTTTAGATGGGCTCACGGCCTATCAGCTTGTTGGTGAGGTAATGGCTTACCAAGGCGACGACGGGTAGCCGGCCTGAGAGGGTGACCGGCCACACTGGGACTGAGACACGGCCCAGACTCCTACGGGAGGCAGCAGTGGGGAATATTGCACAATGGGCGCAAGCCTGATGCAGCGACGCCGCGT…	0	0	0	0	0	0	0	0	0	0	0	0	0	0	0	0	29	0	0	0	155	154	0	0	116	146	0	0	155	142	17	14	0	0	26	0	0	0	0	0	0	0	0	0	0	0	0	0
ASV23	AGGGTTTGATCATGGCTCAGGACGAACGCTGGCGGCGTGCTTAACACATGCAAGTCGAACGATGAAGCCTAGCTTGCTAGGTGGATTAGTGGCGAACGGGTGAGTAATACGTGAGTAACCTACCTTTAACTCTGGGATAAGCCTGGGAAACTGGGTCTAATACCGGATACGACCAATCTCCGCATGGGGTGTTGGTGGAAAGCGTTATGTAGTGGTTATAGATGGGCTCACGGCCTATCAGCTTGTTGGTGAGGTAACGGCTCACCAAGGCGACGACGGGTAGCCGGCCTGAGAGGGTGACCGGCCACACTGGGACTGAGACACGGCCCAGACTCCTACGGGAGGCAGCAGTGGGGAATATTGCACAATGGGCGCAAGCCTGATGCAGCGACGCCGCGT…	0	0	0	0	0	0	0	0	0	0	0	0	84	141	0	0	0	0	108	39	0	0	0	0	0	0	93	230	0	0	0	0	227	56	0	0	0	0	0	0	0	0	0	0	0	0	0	0
ASV24	AGAGTTTGATCATGGCTCAGGACGAACGCTGGCGGCGTGCTTAACACATGCAAGTCGAACGATGAAGCCTAGCTTGCTAGGTGGATTAGTGGCGAACGGGTGAGTAATACGTGAGTGACCTACCTTTGACTCTGGGATAAGCCTGGGAAACTGGGTCTAATACCGGATACGACCAATCTCCGCATGGGGTGTTGGTGGAAAGCGTTATGGAGTGGTTTTAGATGGGCTCACGGCCTATCAGCTTGTTGGTGAGGTAATGGCTTACCAAGGCGACGACGGGTAGCCGGCCTGAGAGGGTGACCGGCCACACTGGGACTGAGACACGGCCCAGACTCCTACGGGAGGCAGCAGTGGGGAATATTGCACAATGGGCGCAAGCCTGATGCAGCGACGCCGCGT…	0	0	0	0	0	0	0	0	0	0	0	0	0	0	0	0	44	26	0	0	161	151	0	0	103	156	0	0	178	112	0	0	0	0	46	0	0	0	0	0	0	0	0	0	0	0	0	0
ASV25	AGGGTTTGATCCTGGCTCAGGACGAACGCTGGCGGCGTGCTTAACACATGCAAGTCGAACGATGAAGCCTAGCTTGCTAGGTGGATTAGTGGCGAACGGGTGAGTAATACGTGAGTAACCTACCTTTAACTCTGGGATAAGCCTGGGAAACTGGGTCTAATACCGGATACGACCAATCTCCGCATGGGGTGTTGGTGGAAAGCGTTATGTAGTGGTTATAGATGGGCTCACGGCCTATCAGCTTGTTGGTGAGGTAACGGCTCACCAAGGCGACGACGGGTAGCCGGCCTGAGAGGGTGACCGGCCACACTGGGACTGAGACACGGCCCAGACTCCTACGGGAGGCAGCAGTGGGGAATATTGCACAATGGGCGCAAGCCTGATGCAGCGACGCCGCGT…	0	0	0	0	0	0	0	0	0	0	0	0	78	156	0	0	0	0	87	55	0	0	0	0	0	0	84	245	0	0	0	0	216	42	0	0	0	0	0	0	0	0	0	0	0	0	0	0
ASV26	AGGGTTCGATTCTGGCTCAGGACGAACGCTGGCGGCGTGCTTAACACATGCAAGTCGAACGATGAAGCCTAGCTTGCTAGGTGGATTAGTGGCGAACGGGTGAGTAATACGTGAGTAACCTACCTTTAACTCTGGGATAAGCCTGGGAAACTGGGTCTAATACCGGATACGACCAATCTCCGCATGGGGTGTTGGTGGAAAGCGTTATGTAGTGGTTATAGATGGGCTCACGGCCTATCAGCTTGTTGGTGAGGTAACGGCTCACCAAGGCGACGACGGGTAGCCGGCCTGAGAGGGTGACCGGCCACACTGGGACTGAGACACGGCCCAGACTCCTACGGGAGGCAGCAGTGGGGAATATTGCACAATGGGCGCAAGCCTGATGCAGCGACGCCGCGT…	0	0	0	0	0	0	0	0	0	0	0	0	69	130	0	0	0	0	86	29	0	0	0	0	0	0	97	183	0	0	0	0	238	37	0	0	0	0	0	0	87	0	0	0	0	0	0	0
ASV27	AGGGTTTGATCATGGCTCAGGACGAACGCTGGCGGCGTGCCTAATACATGCAAGTAGAACGCTGAAGAGAGGAGCTTGCTCTTCTTGGATGAGTTGCGAACGGGTGAGTAACGCGTAGGTAACCTGCCTGGTAGCGGGGGATAACTATTGGAAACGATAGCTAATACCGCATAATAGTAGATGTTGCATGACATTTGCTTAAAAGGTGCAATTGCATCACTACCAGATGGACCTGCGTTGTATTAGCTAGTTGGTGAGGTAACGGCTCACCAAGGCAACGATACATAGCCGACCTGAGAGGGTGATCGGCCACACTGGGACTGAGACACGGCCCAGACTCCTACGGGAGGCAGCAGTAGGGAATCTTCGGCAATGGACGGAAGTCTGACCGAGCAACGC…	0	0	0	0	0	0	248	158	0	0	90	147	0	0	0	0	0	0	0	0	14	0	0	0	103	84	0	0	0	0	0	0	0	110	0	0	0	0	0	0	0	0	0	0	0	0	0	0
ASV28	AGGGTTTGATCCTGGCTCAGGACGAACGCTGGCGGCGTGCCTAATACATGCAAGTAGAACGCTGAAGAGAGGAGCTTGCTCTTCTTGGATGAGTTGCGAACGGGTGAGTAACGCGTAGGTAACCTGCCTTGTAGCGGGGGATAACTATTGGAAACGATAGCTAATACCGCATAACAATGGATGACACATGTCATTTATTTGAAAGGGGCAATTGCTCCACTACAAGATGGACCTGCGTTGTATTAGCTAGTAGGTGAGGTAACGGCTCACCTAGGCGACGATACATAGCCGACCTGAGAGGGTGATCGGCCACACTGGGACTGAGACACGGCCCAGACTCCTACGGGAGGCAGCAGTAGGGAATCTTCGGCAATGGGGGCAACCCTGACCGAGCAACGC…	0	0	40	0	54	56	0	57	0	0	0	0	0	0	36	0	0	0	161	91	0	0	0	0	0	27	0	121	0	0	30	26	0	149	0	0	0	0	0	0	0	0	0	0	64	38	0	0
ASV29	AGAGTTTGATCCTGGCTCAGGACGAACGCTGGCGGCGTGCTTAACACATGCAAGTCGAACGATGAAGCCTAGCTTGCTAGGTGGATTAGTGGCGAACGGGTGAGTAATACGTGAGTGACCTACCTTTGACTCTGGGATAAGCCTGGGAAACTGGGTCTAATACCGGATACGACCAATCTCCGCATGGGGTGTTGGTGGAAAGCGTTATGGAGTGGTTTTAGATGGGCTCACGGCCTATCAGCTTGTTGGTGAGGTAATGGCTTACCAAGGCGACGACGGGTAGCCGGCCTGAGAGGGTGACCGGCCACACTGGGACTGAGACACGGCCCAGACTCCTACGGGAGGCAGCAGTGGGGAATATTGCACAATGGGCGCAAGCCTGATGCAGCGACGCCGCGT…	0	0	0	0	0	0	0	0	0	0	0	0	0	0	0	0	58	0	0	0	131	132	0	0	124	141	0	0	163	109	19	42	0	0	25	0	0	0	0	0	0	0	0	0	0	0	0	0
ASV30	AGAGTTTGATTATGGCTCAGGACGAACGCTGGCGGCGTGCTTAACACATGCAAGTCGAACGATGAAGCCTAGCTTGCTAGGTGGATTAGTGGCGAACGGGTGAGTAATACGTGAGTAACCTACCTTTAACTCTGGGATAAGCCTGGGAAACTGGGTCTAATACCGGATACGACCAATCTCCGCATGGGGTGTTGGTGGAAAGCGTTATGTAGTGGTTATAGATGGGCTCACGGCCTATCAGCTTGTTGGTGAGGTAACGGCTCACCAAGGCGACGACGGGTAGCCGGCCTGAGAGGGTGACCGGCCACACTGGGACTGAGACACGGCCCAGACTCCTACGGGAGGCAGCAGTGGGGAATATTGCACAATGGGCGCAAGCCTGATGCAGCGACGCCGCGT…	0	0	0	0	0	0	0	63	0	0	0	0	65	117	0	0	0	0	48	59	0	0	0	0	0	0	67	202	0	0	0	0	267	45	0	0	0	0	0	0	0	0	0	0	0	0	0	0
ASV31	AGGGTTTGATTATGGCTCAGATTGAACGCTGGCGGCAGGCTTAACACATGCAAGTCGAACGATGACTCTCTAGCTTGCTAGAGATGATTAGTGGCGGACGGGTGAGTAACATTTAGGAATCTGCCTAGTAGTGGGGGATAGCTCGGGGAAACTCGAATTAATACCGCATACGACCTACGGGTGAAAGGGGGCGCAAGCTCTTGCTATTAGATGAGCCTAAATCAGATTAGCTAGTTGGTGGGGTAAAGGCCCACCAAGGCGACGATCTGTAACTGGTCTGAGAGGATGATCAGTCACACCGGAACTGAGACACGGTCCGGACTCCTACGGGAGGCAGCAGTGGGGAATATTGGACAATGGGGGCAACCCTGATCCAGCCATGCCGCGTGTGTGAAGAAG…	0	0	0	0	0	0	0	0	0	90	0	0	0	0	0	0	0	0	49	93	0	101	0	0	0	0	0	0	0	0	0	0	104	385	0	0	0	0	12	59	0	0	0	0	0	0	0	0
ASV32	AGGGTTCGATTCTGGCTCAGGACGAACGCTGGCGGCGTGCTTAACACATGCAAGTCGAACGATGAAGCCTAGCTTGCTAGGTGGATTAGTGGCGAACGGGTGAGTAATACGTGAGTGACCTACCTTTGACTCTGGGATAAGCCTGGGAAACTGGGTCTAATACCGGATACGACCAATCTCCGCATGGGGTGTTGGTGGAAAGCGTTATGGAGTGGTTTTAGATGGGCTCACGGCCTATCAGCTTGTTGGTGAGGTAATGGCTTACCAAGGCGACGACGGGTAGCCGGCCTGAGAGGGTGACCGGCCACACTGGGACTGAGACACGGCCCAGACTCCTACGGGAGGCAGCAGTGGGGAATATTGCACAATGGGCGCAAGCCTGATGCAGCGACGCCGCGT…	0	36	0	0	0	0	0	0	0	0	0	0	0	0	0	0	33	41	0	0	141	116	0	0	93	141	0	0	131	128	0	23	0	0	38	0	0	0	0	0	0	0	0	0	0	0	0	0
ASV33	AGGGTTTGATCCTGGCTCAGGACGAACGCTGGCGGCGTGCTTAACACATGCAAGTCGAACGAAGAGCGATGGAAGCTTGCTTCTATCAATCTTAGTGGCGAACGGGTGAGTAACGCGTAATCAACCTGCCCTTCAGAGGGGGACAACAGTTGGAAACGACTGCTAATACCGCATACGATCTAATCTCGGCATCGAGGATAGATGAAAGGTGGCCTCTACATGTAAGCTATCACTGAAGGAGGGGATTGCGTCTGATTAGCTAGTTGGAGGGGTAACGGCCCACCAAGGCGATGATCAGTAGCCGGTCTGAGAGGATGAACGGCCACATTGGGACTGAGACACGGCCCAGACTCCTACGGGAGGCAGCAGTGGGGAATCTTCCGCAATGGACGAAAGTCT…	29	27	44	17	0	0	30	0	0	0	54	52	0	0	0	0	81	115	0	0	0	0	0	47	0	0	0	0	0	0	38	0	0	0	40	106	0	0	0	0	0	0	110	95	0	28	0	0
ASV34	AGGGTTTGATCATGGCTCAGGACGAACGCTGGCGGCGTGCTTAACACATGCAAGTCGAACGAAGAGCGATGGAAGCTTGCTTCTATCAATCTTAGTGGCGAACGGGTGAGTAACGCGTAATCAACCTGCCCTTCAGAGGGGGACAACAGTTGGAAACGACTGCTAATACCGCATACGATCTAATCTCGGCATCGAGGATAGATGAAAGGTGGCCTCTACATGTAAGCTATCACTGAAGGAGGGGATTGCGTCTGATTAGCTAGTTGGAGGGGTAACGGCCCACCAAGGCGATGATCAGTAGCCGGTCTGAGAGGATGAACGGCCACATTGGGACTGAGACACGGCCCAGACTCCTACGGGAGGCAGCAGTGGGGAATCTTCCGCAATGGACGAAAGTCT…	29	26	41	15	0	0	22	0	0	0	0	21	0	0	0	0	97	118	0	0	0	0	0	56	0	0	0	0	0	0	40	0	0	0	36	114	0	0	0	18	0	0	125	91	0	26	31	0
ASV35	AGAGTTTGATTCTGGCTCAGGACGAACGCTGGCGGCGTGCTTAACACATGCAAGTCGAACGATGAAGCCTAGCTTGCTAGGTGGATTAGTGGCGAACGGGTGAGTAATACGTGAGTAACCTACCTTTAACTCTGGGATAAGCCTGGGAAACTGGGTCTAATACCGGATACGACCAATCTCCGCATGGGGTGTTGGTGGAAAGCGTTATGTAGTGGTTATAGATGGGCTCACGGCCTATCAGCTTGTTGGTGAGGTAACGGCTCACCAAGGCGACGACGGGTAGCCGGCCTGAGAGGGTGACCGGCCACACTGGGACTGAGACACGGCCCAGACTCCTACGGGAGGCAGCAGTGGGGAATATTGCACAATGGGCGCAAGCCTGATGCAGCGACGCCGCGT…	0	0	0	0	0	0	0	0	0	0	0	0	68	168	0	0	0	0	90	0	0	0	0	0	0	0	86	217	0	0	0	0	239	40	0	0	0	0	0	0	0	0	0	0	0	0	0	0
ASV36	AGGGTTTGATCATGGCTCAGGACGAACGCTGGCGGCGTGCTTAACACATGCAAGTCGAACGATGAAGCCTAGCTTGCTAGGTGGATTAGTGGCGAACGGGTGAGTAATACGTGAGTAACCTACCTTTAACTCTGGGATAAGCCTGGGAAACTGGGTCTAATACCGGATACGACCAATCTCCGCATGGGGTGTTGGTGGAAAGCGTTATGTAGTGGTTATAGATGGGCTCACGGCCTATCAGCTTGTTGGTGAGGTAACGGCTCACCAAGGCGACGACGGGTAGCCGGCCTGAGAGGGTGACCGGCCACACTGGGACTGAGACACGGCCCAGACTCCTACGGGAGGCAGCAGTGGGGAATATTGCACAATGGGCGCAAGCCTGATGCAGCGACGCCGCGT…	0	0	0	0	0	0	0	0	0	0	0	0	34	123	0	0	0	0	0	0	0	0	0	0	0	0	98	148	0	0	0	0	229	23	0	0	0	248	0	0	0	0	0	0	0	0	0	0
ASV37	AGGGTTTGATTCTGGCTCAGGACGAACGCTGGCGGCGTGCTTAACACATGCAAGTCGAACGATGAAGCCTAGCTTGCTAGGTGGATTAGTGGCGAACGGGTGAGTAATACGTGAGTAACCTACCTTTAACTCTGGGATAAGCCTGGGAAACTGGGTCTAATACCGGATACGACCAATCTCCGCATGGGGTGTTGGTGGAAAGCGTTATGTAGTGGTTATAGATGGGCTCACGGCCTATCAGCTTGTTGGTGAGGTAACGGCTCACCAAGGCGACGACGGGTAGCCGGCCTGAGAGGGTGACCGGCCACACTGGGACTGAGACACGGCCCAGACTCCTACGGGAGGCAGCAGTGGGGAATATTGCACAATGGGCGCAAGCCTGATGCAGCGACGCCGCGT…	0	0	0	0	0	0	0	0	0	0	0	0	55	141	0	0	0	0	97	46	0	0	0	0	0	0	90	235	0	0	0	0	195	38	0	0	0	0	0	0	0	0	0	0	0	0	0	0
ASV38	AGGGTTTGATTATGGCTCAGGACGAACGCTGGCGGCGTGCTTAACACATGCAAGTCGAACGATGAAGCCTAGCTTGCTAGGTGGATTAGTGGCGAACGGGTGAGTAATACGTGAGTGACCTACCTTTGACTCTGGGATAAGCCTGGGAAACTGGGTCTAATACCGGATACGACCAATCTCCGCATGGGGTGTTGGTGGAAAGCGTTATGGAGTGGTTTTAGATGGGCTCACGGCCTATCAGCTTGTTGGTGAGGTAATGGCTTACCAAGGCGACGACGGGTAGCCGGCCTGAGAGGGTGACCGGCCACACTGGGACTGAGACACGGCCCAGACTCCTACGGGAGGCAGCAGTGGGGAATATTGCACAATGGGCGCAAGCCTGATGCAGCGACGCCGCGT…	0	0	0	0	0	0	0	0	0	0	0	0	0	0	0	0	38	0	0	0	122	121	0	0	144	150	0	0	153	115	15	0	0	0	28	0	0	0	0	0	0	0	0	0	0	0	0	0
ASV39	AGGGTTTGATCATGGCTCAGGACGAACGCTGGCGGCGTGCTTAACACATGCAAGTCGAACGATGAAGCCTAGCTTGCTAGGTGGATTAGTGGCGAACGGGTGAGTAATACGTGAGTGACCTACCTTTGACTCTGGGATAAGCCTGGGAAACTGGGTCTAATACCGGATACGACCAATCTCCGCATGGGGTGTTGGTGGAAAGCGTTATGGAGTGGTTTTAGATGGGCTCACGGCCTATCAGCTTGTTGGTGAGGTAATGGCTTACCAAGGCGACGACGGGTAGCCGGCCTGAGAGGGTGACCGGCCACACTGGGACTGAGACACGGCCCAGACTCCTACGGGAGGCAGCAGTGGGGAATATTGCACAATGGGCGCAAGCCTGATGCAGCGACGCCGCGT…	0	0	0	0	0	0	0	0	0	0	0	0	0	0	0	0	29	0	0	0	126	112	0	0	105	132	0	0	141	119	15	30	0	0	21	0	0	0	0	0	0	0	37	0	0	0	0	0
ASV40	AGAGTTTGATCCTAGCTCAGGACGAACGCTGGCGGCGTGCTTAACACATGCAAGTCGAACGAAGAGCGATGGAAGCTTGCTTCTATCAATCTTAGTGGCGAACGGGTGAGTAACGCGTAATCAACCTGCCCTTCAGAGGGGGACAACAGTTGGAAACGACTGCTAATACCGCATACGATCTAATCTCGGCATCGAGGATAGATGAAAGGTGGCCTCTACATGTAAGCTATCACTGAAGGAGGGGATTGCGTCTGATTAGCTAGTTGGAGGGGTAACGGCCCACCAAGGCGATGATCAGTAGCCGGTCTGAGAGGATGAACGGCCACATTGGGACTGAGACACGGCCCAGACTCCTACGGGAGGCAGCAGTGGGGAATCTTCCGCAATGGACGAAAGTCT…	37	30	45	43	0	0	60	0	0	0	34	9	0	0	0	0	80	108	0	0	0	0	0	19	0	0	0	0	0	0	28	49	0	0	0	66	0	0	0	5	0	0	118	114	0	20	0	0
ASV41	AGAGTTTGATTCTGGCTCAGGACGAACGCTGGCGGCGTGCTTAACACATGCAAGTCGAACGAAGAGCGATGGAAGCTTGCTTCTATCAATCTTAGTGGCGAACGGGTGAGTAACGCGTAATCAACCTGCCCTTCAGAGGGGGACAACAGTTGGAAACGACTGCTAATACCGCATACGATCTAATCTCGGCATCGAGGATAGATGAAAGGTGGCCTCTACATGTAAGCTATCACTGAAGGAGGGGATTGCGTCTGATTAGCTAGTTGGAGGGGTAACGGCCCACCAAGGCGATGATCAGTAGCCGGTCTGAGAGGATGAACGGCCACATTGGGACTGAGACACGGCCCAGACTCCTACGGGAGGCAGCAGTGGGGAATCTTCCGCAATGGACGAAAGTCT…	24	30	28	22	0	0	46	0	0	0	0	9	0	0	0	0	96	115	0	0	0	0	0	61	0	0	0	0	0	0	32	0	0	0	23	130	0	0	0	0	0	0	145	76	0	24	0	0
ASV42	AGAGTTTGATTATGGCTCAGGACGAACGCTGGCGGCGTGCCTAATACATGCAAGTAGAACGCTGAAGAGAGGAGCTTGCTCTTCTTGGATGAGTTGCGAACGGGTGAGTAACGCGTAGGTAACCTGCCTTGTAGCGGGGGATAACTATTGGAAACGATAGCTAATACCGCATAACAATGGATGACACATGTCATTTATTTGAAAGGGGCAATTGCTCCACTACAAGATGGACCTGCGTTGTATTAGCTAGTAGGTGAGGTAACGGCTCACCTAGGCGACGATACATAGCCGACCTGAGAGGGTGATCGGCCACACTGGGACTGAGACACGGCCCAGACTCCTACGGGAGGCAGCAGTAGGGAATCTTCGGCAATGGGGGCAACCCTGACCGAGCAACGC…	0	0	12	0	36	58	0	53	0	0	0	0	0	0	15	0	0	0	200	128	0	0	0	0	0	22	0	0	0	0	0	0	0	78	0	0	0	0	0	0	147	0	0	0	66	43	0	0
ASV43	AGAGTTTGATTATGGCTCAGGACGAACGCTGGCGGCGTGCTTAACACATGCAAGTCGAACGATGAAGCCTAGCTTGCTAGGTGGATTAGTGGCGAACGGGTGAGTAATACGTGAGTGACCTACCTTTGACTCTGGGATAAGCCTGGGAAACTGGGTCTAATACCGGATACGACCAATCTCCGCATGGGGTGTTGGTGGAAAGCGTTATGGAGTGGTTTTAGATGGGCTCACGGCCTATCAGCTTGTTGGTGAGGTAATGGCTTACCAAGGCGACGACGGGTAGCCGGCCTGAGAGGGTGACCGGCCACACTGGGACTGAGACACGGCCCAGACTCCTACGGGAGGCAGCAGTGGGGAATATTGCACAATGGGCGCAAGCCTGATGCAGCGACGCCGCGT…	0	0	0	0	0	0	0	0	0	0	0	0	0	0	0	0	0	0	0	0	127	125	0	0	109	151	0	0	140	108	12	13	0	0	18	0	0	0	0	0	0	0	0	0	54	0	0	0
ASV44	AGGGTTTGATTATGGCTCAGATTGAACGCTGGCGGCAGGCTTAACACATGCAAGTCGAACGATGACTCTCTAGCTTGCTAGAGATGATTAGTGGCGGACGGGTGAGTAACATTTAGGAATCTGCCTAGTAGTGGGGGATAGCTCGGGGAAACTCGAATTAATACCGCATACGACCTACGGGTGAAAGGGGGCGCAAGCTCTTGCTATTAGATGAGCCTAAATCAGATTAGCTAGTTGGTGGGGTAAAGGCCCACCAAGGCGACGATCTGTAACTGGTCTGAGAGGATGATCAGTCACACCGGAACTGAGACACGGTCCGGACTCCTACGGGAGGCAGCAGTGGGGAATATTGGACAATGGGGGCAACCCTGATCCAGCCATGCCGCGTGTGTGAAGAAG…	0	0	0	0	148	0	0	0	0	145	0	0	0	0	0	0	0	0	35	48	0	0	0	0	0	0	0	0	0	0	0	0	70	326	0	0	0	0	11	71	0	0	0	0	0	0	0	0
ASV45	AGGGTTTGATTATGGCTCAGGACGAACGCTGGCGGCGTGCTTAACACATGCAAGTCGAACGAAGAGCGATGGAAGCTTGCTTCTATCAATCTTAGTGGCGAACGGGTGAGTAACGCGTAATCAACCTGCCCTTCAGAGGGGGACAACAGTTGGAAACGACTGCTAATACCGCATACGATCTAATCTCGGCATCGAGGATAGATGAAAGGTGGCCTCTACATGTAAGCTATCACTGAAGGAGGGGATTGCGTCTGATTAGCTAGTTGGAGGGGTAACGGCCCACCAAGGCGATGATCAGTAGCCGGTCTGAGAGGATGAACGGCCACATTGGGACTGAGACACGGCCCAGACTCCTACGGGAGGCAGCAGTGGGGAATCTTCCGCAATGGACGAAAGTCT…	25	17	35	22	0	0	0	0	0	0	0	38	0	0	0	0	0	94	0	2	0	0	0	0	0	0	0	0	0	0	46	0	0	0	19	99	0	0	0	0	181	0	109	74	0	22	0	59
ASV46	AGGGTTTGATTATGGCTCAGGACGAACGCTGGCGGCGTGCTTAACACATGCAAGTCGAACGAAGAGCGATGGAAGCTTGCTTCTATCAATCTTAGTGGCGAACGGGTGAGTAACGCGTAATCAACCTGCCCTTCAGAGGGGGACAACAGTTGGAAACGACTGCTAATACCGCATACGATCTAATCTCGGCATCGAGGATAGATGAAAGGTGGCCTCTACATGTAAGCTATCACTGAAGGAGGGGATTGCGTCTGATTAGCTAGTTGGAGGGGTAACGGCCCACCAAGGCGATGATCAGTAGCCGGTCTGAGAGGATGAACGGCCACATTGGGACTGAGACACGGCCCAGACTCCTACGGGAGGCAGCAGTGGGGAATCTTCCGCAATGGACGAAAGTCT…	36	24	35	26	0	0	53	0	0	0	0	17	0	0	0	0	91	104	0	0	0	0	0	64	0	0	0	0	0	0	24	0	0	0	27	102	0	0	0	0	0	0	114	102	0	21	0	0
ASV47	AGGGTTTGATTCTGGCTCAGGACGAACGCTGGCGGCGTGCTTAACACATGCAAGTCGAACGAAGAGCGATGGAAGCTTGCTTCTATCAATCTTAGTGGCGAACGGGTGAGTAACGCGTAATCAACCTGCCCTTCAGAGGGGGACAACAGTTGGAAACGACTGCTAATACCGCATACGATCTAATCTCGGCATCGAGGATAGATGAAAGGTGGCCTCTACATGTAAGCTATCACTGAAGGAGGGGATTGCGTCTGATTAGCTAGTTGGAGGGGTAACGGCCCACCAAGGCGATGATCAGTAGCCGGTCTGAGAGGATGAACGGCCACATTGGGACTGAGACACGGCCCAGACTCCTACGGGAGGCAGCAGTGGGGAATCTTCCGCAATGGACGAAAGTCT…	24	29	32	15	0	0	29	0	0	0	0	0	0	0	0	0	73	79	0	0	0	0	0	49	0	0	0	0	0	0	23	0	0	0	28	110	0	0	0	0	0	0	126	73	0	22	82	0
ASV48	AGAGTTCGATCCTGGCTCAGGACGAACGCTGGCGGCGTGCTTAACACATGCAAGTCGAACGAAGAGCGATGGAAGCTTGCTTCTATCAATCTTAGTGGCGAACGGGTGAGTAACGCGTAATCAACCTGCCCTTCAGAGGGGGACAACAGTTGGAAACGACTGCTAATACCGCATACGATCTAATCTCGGCATCGAGGATAGATGAAAGGTGGCCTCTACATGTAAGCTATCACTGAAGGAGGGGATTGCGTCTGATTAGCTAGTTGGAGGGGTAACGGCCCACCAAGGCGATGATCAGTAGCCGGTCTGAGAGGATGAACGGCCACATTGGGACTGAGACACGGCCCAGACTCCTACGGGAGGCAGCAGTGGGGAATCTTCCGCAATGGACGAAAGTCT…	24	29	29	34	0	0	49	0	0	0	0	10	0	0	0	0	88	115	0	0	0	0	0	32	0	0	0	0	0	0	22	0	0	0	0	89	0	0	0	0	0	0	176	67	0	31	34	8
ASV49	AGGGTTTGATCCTGGCTCAGGACGAACGCTGGCGGCGTGCTTAACACATGCAAGTCGAACGATGAAGCCTAGCTTGCTAGGTGGATTAGTGGCGAACGGGTGAGTAATACGTGAGTGACCTACCTTTGACTCTGGGATAAGCCTGGGAAACTGGGTCTAATACCGGATACGACCAATCTCCGCATGGGGTGTTGGTGGAAAGCGTTATGGAGTGGTTTTAGATGGGCTCACGGCCTATCAGCTTGTTGGTGAGGTAATGGCTTACCAAGGCGACGACGGGTAGCCGGCCTGAGAGGGTGACCGGCCACACTGGGACTGAGACACGGCCCAGACTCCTACGGGAGGCAGCAGTGGGGAATATTGCACAATGGGCGCAAGCCTGATGCAGCGACGCCGCGT…	0	0	0	0	0	0	0	0	0	0	0	0	0	0	0	0	26	0	0	0	118	120	0	0	98	139	0	0	145	102	0	0	0	0	29	0	0	0	0	0	0	0	0	0	0	0	0	0
ASV50	AGAGTTTGATCATGGCTCAGGACGAACGCTGGCGGCGTGCTTAACACATGCAAGTCGAACGAAGAGCGATGGAAGCTTGCTTCTATCAATCTTAGTGGCGAACGGGTGAGTAACGCGTAATCAACCTGCCCTTCAGAGGGGGACAACAGTTGGAAACGACTGCTAATACCGCATACGATCTAATCTCGGCATCGAGGATAGATGAAAGGTGGCCTCTACATGTAAGCTATCACTGAAGGAGGGGATTGCGTCTGATTAGCTAGTTGGAGGGGTAACGGCCCACCAAGGCGATGATCAGTAGCCGGTCTGAGAGGATGAACGGCCACATTGGGACTGAGACACGGCCCAGACTCCTACGGGAGGCAGCAGTGGGGAATCTTCCGCAATGGACGAAAGTCT…	33	34	30	30	0	0	40	0	0	0	0	16	0	0	0	0	78	84	0	0	0	0	0	52	0	0	0	0	0	0	0	0	0	0	36	120	0	0	0	0	0	0	124	101	0	17	0	0
ASV51	AGGGTTTGATCATGGCTCAGGACGAACGCTGGCGGCGTGCTTAACACATGCAAGTCGAACGAAGAGCGATGGAAGCTTGCTTCTATCAATCTTAGTGGCGAACGGGTGAGTAACGCGTAATCAACCTGCCCTTCAGAGGGGGACAACAGTTGGAAACGACTGCTAATACCGCATACGATCTAATCTCGGCATCGAGGATAGATGAAAGGTGGCCTCTACATGTAAGCTATCACTGAAGGAGGGGATTGCGTCTGATTAGCTAGTTGGAGGGGTAACGGCCCACCAAGGCGATGATCAGTAGCCGGTCTGAGAGGATGAACGGCCACATTGGGACTGAGACACGGCCCAGACTCCTACGGGAGGCAGCAGTGGGGAATCTTCCGCAATGGACGAAAGTCT…	31	24	47	17	0	0	0	0	0	0	0	29	0	0	0	0	0	76	0	0	0	0	142	0	0	0	0	0	0	0	77	0	0	0	17	110	0	0	0	0	0	0	116	98	0	23	0	0
ASV52	AGAGTTCGATCCTGGCTCAGGACGAACGCTGGCGGCGTGCTTAACACATGCAAGTCGAACGATGAAGCCTAGCTTGCTAGGTGGATTAGTGGCGAACGGGTGAGTAATACGTGAGTGACCTACCTTTGACTCTGGGATAAGCCTGGGAAACTGGGTCTAATACCGGATACGACCAATCTCCGCATGGGGTGTTGGTGGAAAGCGTTATGGAGTGGTTTTAGATGGGCTCACGGCCTATCAGCTTGTTGGTGAGGTAATGGCTTACCAAGGCGACGACGGGTAGCCGGCCTGAGAGGGTGACCGGCCACACTGGGACTGAGACACGGCCCAGACTCCTACGGGAGGCAGCAGTGGGGAATATTGCACAATGGGCGCAAGCCTGATGCAGCGACGCCGCGT…	0	30	0	0	0	0	0	0	0	0	0	0	0	0	0	0	45	23	0	0	123	91	0	0	100	117	0	0	111	74	10	0	0	0	24	66	0	0	0	0	0	0	0	0	0	0	0	0
ASV53	AGGGTTTGATCCTGGCTCAGGACGAACGCTGGCGGCGTGCTTAACACATGCAAGTCGAACGATGAAGCCTAGCTTGCTAGGTGGATTAGTGGCGAACGGGTGAGTAATACGTGAGTAACCTACCTTTAACTCTGGGATAAGCCTGGGAAACTGGGTCTAATACCGGATACGACCAATCTCCGCATGGGGTGTTGGTGGAAAGCGTTATGTAGTGGTTATAGATGGGCTCACGGCCTATCAGCTTGTTGGTGAGGTAACGGCTCACCAAGGCGACGACGGGTAGCCGGCCTGAGAGGGTGACCGGCCACACTGGGACTGAGACACGGCCCAGACTCCTACGGGAGGCAGCAGTGGGGAATATTGCACAATGGGCGCAAGCCTGATGCAGCGACGCCGCGT…	0	0	0	0	0	0	0	46	0	0	0	0	58	120	0	0	0	0	52	60	0	0	0	0	0	0	60	178	0	0	0	0	203	32	0	0	0	0	0	0	0	0	0	0	0	0	0	0
ASV54	AGAGTTTGATCCTGGCTCAGGACGAACGCTGGCGGCGTGCTTAACACATGCAAGTCGAACGAAGAGCGATGGAAGCTTGCTTCTATCAATCTTAGTGGCGAACGGGTGAGTAACGCGTAATCAACCTGCCCTTCAGAGGGGGACAACAGTTGGAAACGACTGCTAATACCGCATACGATCTAATCTCGGCATCGAGGATAGATGAAAGGTGGCCTCTACATGTAAGCTATCACTGAAGGAGGGGATTGCGTCTGATTAGCTAGTTGGAGGGGTAACGGCCCACCAAGGCGATGATCAGTAGCCGGTCTGAGAGGATGAACGGCCACATTGGGACTGAGACACGGCCCAGACTCCTACGGGAGGCAGCAGTGGGGAATCTTCCGCAATGGACGAAAGTCT…	31	27	38	15	0	0	26	0	0	0	0	0	0	0	0	0	84	81	0	0	0	0	0	85	0	0	0	0	0	0	0	0	0	0	41	80	0	0	0	0	0	0	123	63	0	36	0	0
ASV55	AGAGTTTGATTATGGCTCAGATTGAACGCTGGCGGCAGGCTTAACACATGCAAGTCGAACGATGACTCTCTAGCTTGCTAGAGATGATTAGTGGCGGACGGGTGAGTAACATTTAGGAATCTGCCTAGTAGTGGGGGATAGCTCGGGGAAACTCGAATTAATACCGCATACGACCTACGGGTGAAAGGGGGCGCAAGCTCTTGCTATTAGATGAGCCTAAATCAGATTAGCTAGTTGGTGGGGTAAAGGCCCACCAAGGCGACGATCTGTAACTGGTCTGAGAGGATGATCAGTCACACCGGAACTGAGACACGGTCCGGACTCCTACGGGAGGCAGCAGTGGGGAATATTGGACAATGGGGGCAACCCTGATCCAGCCATGCCGCGTGTGTGAAGAAG…	0	0	109	33	0	0	0	0	0	0	0	0	0	0	0	0	0	0	49	0	0	0	0	0	0	0	0	0	0	0	0	0	88	425	0	0	0	0	15	0	0	82	0	0	0	0	0	0
ASV56	AGAGTTTGATTCTGGCTCAGGACGAACGCTGGCGGCGTGCTTAACACATGCAAGTCGAACGAAGAGCGATGGAAGCTTGCTTCTATCAATCTTAGTGGCGAACGGGTGAGTAACGCGTAATCAACCTGCCCTTCAGAGGGGGACAACAGTTGGAAACGACTGCTAATACCGCATACGATCTAATCTCGGCATCGAGGATAGATGAAAGGTGGCCTCTACATGTAAGCTATCACTGAAGGAGGGGATTGCGTCTGATTAGCTAGTTGGAGGGGTAACGGCCCACCAAGGCGATGATCAGTAGCCGGTCTGAGAGGATGAACGGCCACATTGGGACTGAGACACGGCCCAGACTCCTACGGGAGGCAGCAGTGGGGAATCTTCCGCAATGGACGAAAGTCT…	22	16	28	19	0	0	0	0	0	0	0	17	0	0	0	115	0	93	0	1	0	0	0	0	0	0	0	0	0	0	65	0	0	0	26	98	0	0	0	0	0	0	128	88	0	18	0	62
ASV57	AGAGTTTGATTATGGCTCAGGACGAACGCTGGCGGCGTGCTTAACACATGCAAGTCGAACGATGAAGCCTAGCTTGCTAGGTGGATTAGTGGCGAACGGGTGAGTAATACGTGAGTAACCTACCTTTAACTCTGGGATAAGCCTGGGAAACTGGGTCTAATACCGGATACGACCAATCTCCGCATGGGGTGTTGGTGGAAAGCGTTATGTAGTGGTTATAGATGGGCTCACGGCCTATCAGCTTGTTGGTGAGGTAACGGCTCACCAAGGCGACGACGGGTAGCCGGCCTGAGAGGGTGACCGGCCACACTGGGACTGAGACACGGCCCAGACTCCTACGGGAGGCAGCAGTGGGGAATATTGCACAATGGGCGCAAGCCTGATGCAGCGACGCCGCGT…	0	0	0	0	0	0	0	0	0	0	0	0	39	122	0	0	0	0	0	0	0	0	0	0	0	0	92	173	0	0	0	0	216	37	0	0	0	113	0	0	0	0	0	0	0	0	0	0
ASV58	AGAGTTTGATCATGGCTCAGGACGAACGCTGGCGGCGTGCTTAACACATGCAAGTCGAACGATGAAGCCTAGCTTGCTAGGTGGATTAGTGGCGAACGGGTGAGTAATACGTGAGTGACCTACCTTTGACTCTGGGATAAGCCTGGGAAACTGGGTCTAATACCGGATACGACCAATCTCCGCATGGGGTGTTGGTGGAAAGCGTTATGGAGTGGTTTTAGATGGGCTCACGGCCTATCAGCTTGTTGGTGAGGTAATGGCTTACCAAGGCGACGACGGGTAGCCGGCCTGAGAGGGTGACCGGCCACACTGGGACTGAGACACGGCCCAGACTCCTACGGGAGGCAGCAGTGGGGAATATTGCACAATGGGCGCAAGCCTGATGCAGCGACGCCGCGT…	0	0	0	0	0	0	0	0	0	0	0	0	0	0	0	0	0	0	0	0	111	96	0	0	86	118	0	0	130	76	0	0	0	0	22	0	0	0	0	0	0	123	0	0	26	0	0	0
ASV59	AGGGTTCGATTCTGGCTCAGGACGAACGCTGGCGGCGTGCTTAACACATGCAAGTCGAACGAAGAGCGATGGAAGCTTGCTTCTATCAATCTTAGTGGCGAACGGGTGAGTAACGCGTAATCAACCTGCCCTTCAGAGGGGGACAACAGTTGGAAACGACTGCTAATACCGCATACGATCTAATCTCGGCATCGAGGATAGATGAAAGGTGGCCTCTACATGTAAGCTATCACTGAAGGAGGGGATTGCGTCTGATTAGCTAGTTGGAGGGGTAACGGCCCACCAAGGCGATGATCAGTAGCCGGTCTGAGAGGATGAACGGCCACATTGGGACTGAGACACGGCCCAGACTCCTACGGGAGGCAGCAGTGGGGAATCTTCCGCAATGGACGAAAGTCT…	19	20	32	15	0	0	0	0	0	0	0	36	0	0	0	36	0	74	98	2	0	0	24	0	0	0	0	0	0	0	53	0	0	0	15	73	0	0	0	0	0	0	120	68	0	32	0	70
ASV60	AGGGTTTGATTATGGCTCAGGACGAACGCTGGCGGCGTGCTTAACACATGCAAGTCGAACGATGAAGCCTAGCTTGCTAGGTGGATTAGTGGCGAACGGGTGAGTAATACGTGAGTAACCTACCTTTAACTCTGGGATAAGCCTGGGAAACTGGGTCTAATACCGGATACGACCAATCTCCGCATGGGGTGTTGGTGGAAAGCGTTATGTAGTGGTTATAGATGGGCTCACGGCCTATCAGCTTGTTGGTGAGGTAACGGCTCACCAAGGCGACGACGGGTAGCCGGCCTGAGAGGGTGACCGGCCACACTGGGACTGAGACACGGCCCAGACTCCTACGGGAGGCAGCAGTGGGGAATATTGCACAATGGGCGCAAGCCTGATGCAGCGACGCCGCGT…	0	0	0	0	0	0	0	0	0	0	0	0	31	139	0	0	0	0	50	41	0	0	0	0	0	0	52	219	0	0	0	0	230	24	0	0	0	0	0	0	0	0	0	0	0	0	0	0
ASV61	AGAGTTTGATTATGGCTCAGGACGAACGCTGGCGGCGTGCCTAATACATGCAAGTAGAACGCTGAAGAGAGGAGCTTGCTCTTCTTGGATGAGTTGCGAACGGGTGAGTAACGCGTAGGTAACCTGCCTGGTAGCGGGGGATAACTATTGGAAACGATAGCTAATACCGCATAATAGTAGATGTTGCATGACATTTGCTTAAAAGGTGCAATTGCATCACTACCAGATGGACCTGCGTTGTATTAGCTAGTTGGTGAGGTAACGGCTCACCAAGGCAACGATACATAGCCGACCTGAGAGGGTGATCGGCCACACTGGGACTGAGACACGGCCCAGACTCCTACGGGAGGCAGCAGTAGGGAATCTTCGGCAATGGACGGAAGTCTGACCGAGCAACGC…	0	0	0	0	0	0	275	131	0	0	100	161	0	0	0	0	0	0	0	0	38	0	0	0	43	0	0	0	0	0	0	0	0	37	0	0	0	0	0	0	0	0	0	0	0	0	0	0
ASV62	AGAGTTTGATTATGGCTCAGGACGAACGCTGGCGGCGTGCTTAACACATGCAAGTCGAACGAAGAGCGATGGAAGCTTGCTTCTATCAATCTTAGTGGCGAACGGGTGAGTAACGCGTAATCAACCTGCCCTTCAGAGGGGGACAACAGTTGGAAACGACTGCTAATACCGCATACGATCTAATCTCGGCATCGAGGATAGATGAAAGGTGGCCTCTACATGTAAGCTATCACTGAAGGAGGGGATTGCGTCTGATTAGCTAGTTGGAGGGGTAACGGCCCACCAAGGCGATGATCAGTAGCCGGTCTGAGAGGATGAACGGCCACATTGGGACTGAGACACGGCCCAGACTCCTACGGGAGGCAGCAGTGGGGAATCTTCCGCAATGGACGAAAGTCT…	25	30	42	25	0	0	0	0	0	0	0	24	0	0	0	0	0	113	0	3	0	0	0	0	0	0	0	0	0	0	59	0	0	0	24	132	0	0	0	0	0	0	151	117	0	29	0	0
ASV63	AGAGTTTGATCATGGCTCAGGACGAACGCTGGCGGCGTGCTTAACACATGCAAGTCGAACGATGAAGCCTAGCTTGCTAGGTGGATTAGTGGCGAACGGGTGAGTAATACGTGAGTAACCTACCTTTAACTCTGGGATAAGCCTGGGAAACTGGGTCTAATACCGGATACGACCAATCTCCGCATGGGGTGTTGGTGGAAAGCGTTATGTAGTGGTTATAGATGGGCTCACGGCCTATCAGCTTGTTGGTGAGGTAACGGCTCACCAAGGCGACGACGGGTAGCCGGCCTGAGAGGGTGACCGGCCACACTGGGACTGAGACACGGCCCAGACTCCTACGGGAGGCAGCAGTGGGGAATATTGCACAATGGGCGCAAGCCTGATGCAGCGACGCCGCGT…	0	0	0	0	0	0	0	43	0	0	0	0	41	113	0	0	0	0	43	41	0	0	0	0	0	0	57	164	0	0	0	0	236	45	0	0	0	0	0	0	0	0	0	0	0	0	0	0
ASV64	AGAGTTTGATCATGGCTCAGGACGAACGCTGGCGGCGTGCTTAACACATGCAAGTCGAACGAAGAGCGATGGAAGCTTGCTTCTATCAATCTTAGTGGCGAACGGGTGAGTAACGCGTAATCAACCTGCCCTTCAGAGGGGGACAACAGTTGGAAACGACTGCTAATACCGCATACGATCTAATCTCGGCATCGAGGATAGATGAAAGGTGGCCTCTACATGTAAGCTATCACTGAAGGAGGGGATTGCGTCTGATTAGCTAGTTGGAGGGGTAACGGCCCACCAAGGCGATGATCAGTAGCCGGTCTGAGAGGATGAACGGCCACATTGGGACTGAGACACGGCCCAGACTCCTACGGGAGGCAGCAGTGGGGAATCTTCCGCAATGGACGAAAGTCT…	26	31	36	17	0	0	0	0	0	0	0	39	0	0	0	0	0	85	0	0	0	0	0	0	0	0	0	0	0	0	0	0	0	0	29	87	0	0	0	0	0	0	138	91	0	10	0	177
ASV65	AGGGTTTGATTATGGCTCAGGACGAACGCTGGCGGCGTGCCTAATACATGCAAGTAGAACGCTGAAGAGAGGAGCTTGCTCTTCTTGGATGAGTTGCGAACGGGTGAGTAACGCGTAGGTAACCTGCCTTGTAGCGGGGGATAACTATTGGAAACGATAGCTAATACCGCATAACAATGGATGACACATGTCATTTATTTGAAAGGGGCAATTGCTCCACTACAAGATGGACCTGCGTTGTATTAGCTAGTAGGTGAGGTAACGGCTCACCTAGGCGACGATACATAGCCGACCTGAGAGGGTGATCGGCCACACTGGGACTGAGACACGGCCCAGACTCCTACGGGAGGCAGCAGTAGGGAATCTTCGGCAATGGGGGCAACCCTGACCGAGCAACGC…	0	0	28	23	37	63	0	48	0	0	0	0	0	0	15	0	0	0	186	115	0	0	0	0	0	41	0	77	0	0	0	0	0	0	39	0	0	0	0	0	0	0	0	0	72	36	0	0
ASV66	AGGGTTTGATCCTGGCTCAGGACGAACGCTGGCGGCGTGCTTAACACATGCAAGTCGAACGAAGAGCGATGGAAGCTTGCTTCTATCAATCTTAGTGGCGAACGGGTGAGTAACGCGTAATCAACCTGCCCTTCAGAGGGGGACAACAGTTGGAAACGACTGCTAATACCGCATACGATCTAATCTCGGCATCGAGGATAGATGAAAGGTGGCCTCTACATGTAAGCTATCACTGAAGGAGGGGATTGCGTCTGATTAGCTAGTTGGAGGGGTAACGGCCCACCAAGGCGATGATCAGTAGCCGGTCTGAGAGGATGAACGGCCACATTGGGACTGAGACACGGCCCAGACTCCTACGGGAGGCAGCAGTGGGGAATCTTCCGCAATGGACGAAAGTCT…	21	21	37	13	0	0	0	0	0	0	0	74	0	0	0	19	0	99	0	0	0	0	0	0	0	0	0	0	0	0	102	0	0	0	33	75	0	0	0	0	0	0	122	81	0	16	0	66
ASV67	AGGGTTTGATTCTGGCTCAGGACGAACGCTGGCGGCGTGCTTAACACATGCAAGTCGAACGATGAAGCCTAGCTTGCTAGGTGGATTAGTGGCGAACGGGTGAGTAATACGTGAGTGACCTACCTTTGACTCTGGGATAAGCCTGGGAAACTGGGTCTAATACCGGATACGACCAATCTCCGCATGGGGTGTTGGTGGAAAGCGTTATGGAGTGGTTTTAGATGGGCTCACGGCCTATCAGCTTGTTGGTGAGGTAATGGCTTACCAAGGCGACGACGGGTAGCCGGCCTGAGAGGGTGACCGGCCACACTGGGACTGAGACACGGCCCAGACTCCTACGGGAGGCAGCAGTGGGGAATATTGCACAATGGGCGCAAGCCTGATGCAGCGACGCCGCGT…	0	0	0	0	0	0	0	0	0	0	0	0	0	0	0	0	21	0	0	0	109	119	0	0	77	142	0	0	140	104	39	0	0	0	14	0	0	0	0	0	0	0	0	0	0	0	0	0
ASV68	AGGGTTTGATTATGGCTCAGGACGAACGCTGGCGGCGTGCTTAACACATGCAAGTCGAACGATGAAGCCTAGCTTGCTAGGTGGATTAGTGGCGAACGGGTGAGTAATACGTGAGTGACCTACCTTTGACTCTGGGATAAGCCTGGGAAACTGGGTCTAATACCGGATACGACCAATCTCCGCATGGGGTGTTGGTGGAAAGCGTTATGGAGTGGTTTTAGATGGGCTCACGGCCTATCAGCTTGTTGGTGAGGTAATGGCTTACCAAGGCGACGACGGGTAGCCGGCCTGAGAGGGTGACCGGCCACACTGGGACTGAGACACGGCCCAGACTCCTACGGGAGGCAGCAGTGGGGAATATTGCACAATGGGCGCAAGCCTGATGCAGCGACGCCGCGT…	0	0	0	0	0	0	0	0	0	0	0	0	0	0	0	0	0	0	0	0	131	97	0	0	130	112	0	0	119	107	8	0	0	0	17	0	0	0	0	0	0	0	0	0	43	0	0	0
ASV69	AGAGTTTGATCATGGCTCAGGACGAACGCTGGCGGCGTGCTTAACACATGCAAGTCGAACGATGAAGCCTAGCTTGCTAGGTGGATTAGTGGCGAACGGGTGAGTAATACGTGAGTGACCTACCTTTGACTCTGGGATAAGCCTGGGAAACTGGGTCTAATACCGGATACGACCAATCTCCGCATGGGGTGTTGGTGGAAAGCGTTATGGAGTGGTTTTAGATGGGCTCACGGCCTATCAGCTTGTTGGTGAGGTAATGGCTTACCAAGGCGACGACGGGTAGCCGGCCTGAGAGGGTGACCGGCCACACTGGGACTGAGACACGGCCCAGACTCCTACGGGAGGCAGCAGTGGGGAATATTGCACAATGGGCGCAAGCCTGATGCAGCGACGCCGCGT…	0	0	0	0	0	0	0	0	0	0	0	0	0	0	0	0	31	0	0	0	130	102	0	0	112	136	0	0	123	104	0	0	0	0	25	0	0	0	0	0	0	0	0	0	0	0	0	0
ASV70	AGGGTTTGATCCTGGCTCAGGACGAACGCTGGCGGCGTGCTTAACACATGCAAGTCGAACGATGAAGCCTAGCTTGCTAGGTGGATTAGTGGCGAACGGGTGAGTAATACGTGAGTGACCTACCTTTGACTCTGGGATAAGCCTGGGAAACTGGGTCTAATACCGGATACGACCAATCTCCGCATGGGGTGTTGGTGGAAAGCGTTATGGAGTGGTTTTAGATGGGCTCACGGCCTATCAGCTTGTTGGTGAGGTAATGGCTTACCAAGGCGACGACGGGTAGCCGGCCTGAGAGGGTGACCGGCCACACTGGGACTGAGACACGGCCCAGACTCCTACGGGAGGCAGCAGTGGGGAATATTGCACAATGGGCGCAAGCCTGATGCAGCGACGCCGCGT…	0	0	0	0	0	0	0	0	0	0	0	0	0	0	0	0	0	0	0	0	110	118	0	0	83	132	0	0	126	83	0	0	0	0	28	0	0	0	0	0	0	0	0	0	77	0	0	0
ASV71	AGGGTTTGATCATGGCTCAGGACGAACGCTGGCGGCGTGCTTAACACATGCAAGTCGAACGATGAAGCCTAGCTTGCTAGGTGGATTAGTGGCGAACGGGTGAGTAATACGTGAGTAACCTACCTTTAACTCTGGGATAAGCCTGGGAAACTGGGTCTAATACCGGATACGACCAATCTCCGCATGGGGTGTTGGTGGAAAGCGTTATGTAGTGGTTATAGATGGGCTCACGGCCTATCAGCTTGTTGGTGAGGTAACGGCTCACCAAGGCGACGACGGGTAGCCGGCCTGAGAGGGTGACCGGCCACACTGGGACTGAGACACGGCCCAGACTCCTACGGGAGGCAGCAGTGGGGAATATTGCACAATGGGCGCAAGCCTGATGCAGCGACGCCGCGT…	0	0	0	0	0	0	0	0	0	0	0	0	48	117	0	0	0	0	35	49	0	0	0	0	0	0	62	208	0	0	0	0	198	34	0	0	0	0	0	0	0	0	0	0	0	0	0	0
ASV72	AGGGTTTGATCATGGCTCAGGACGAACGCTGGCGGCGTGCCTAATACATGCAAGTAGAACGCTGAAGAGAGGAGCTTGCTCTTCTTGGATGAGTTGCGAACGGGTGAGTAACGCGTAGGTAACCTGCCTTGTAGCGGGGGATAACTATTGGAAACGATAGCTAATACCGCATAACAATGGATGACACATGTCATTTATTTGAAAGGGGCAATTGCTCCACTACAAGATGGACCTGCGTTGTATTAGCTAGTAGGTGAGGTAACGGCTCACCTAGGCGACGATACATAGCCGACCTGAGAGGGTGATCGGCCACACTGGGACTGAGACACGGCCCAGACTCCTACGGGAGGCAGCAGTAGGGAATCTTCGGCAATGGGGGCAACCCTGACCGAGCAACGC…	0	0	19	22	38	51	0	55	0	0	0	0	0	0	18	0	0	0	183	102	0	0	0	0	0	48	0	47	0	0	0	0	0	0	53	0	0	0	0	0	0	0	0	0	67	43	0	0
ASV73	AGAGTTTGATTCTGGCTCAGGACGAACGCTGGCGGCGTGCTTAACACATGCAAGTCGAACGATGAAGCCTAGCTTGCTAGGTGGATTAGTGGCGAACGGGTGAGTAATACGTGAGTGACCTACCTTTGACTCTGGGATAAGCCTGGGAAACTGGGTCTAATACCGGATACGACCAATCTCCGCATGGGGTGTTGGTGGAAAGCGTTATGGAGTGGTTTTAGATGGGCTCACGGCCTATCAGCTTGTTGGTGAGGTAATGGCTTACCAAGGCGACGACGGGTAGCCGGCCTGAGAGGGTGACCGGCCACACTGGGACTGAGACACGGCCCAGACTCCTACGGGAGGCAGCAGTGGGGAATATTGCACAATGGGCGCAAGCCTGATGCAGCGACGCCGCGT…	0	0	0	0	0	0	0	0	0	0	0	0	0	0	0	0	32	0	0	0	139	100	0	0	100	122	0	0	124	107	0	0	0	0	12	0	0	0	0	0	0	0	0	0	0	0	0	0
ASV74	AGAGTTTGATCCTGGCTCAGGACGAACGCTGGCGGCGTGCTTAACACATGCAAGTCGAACGATGAAGCCTAGCTTGCTAGGTGGATTAGTGGCGAACGGGTGAGTAATACGTGAGTGACCTACCTTTGACTCTGGGATAAGCCTGGGAAACTGGGTCTAATACCGGATACGACCAATCTCCGCATGGGGTGTTGGTGGAAAGCGTTATGGAGTGGTTTTAGATGGGCTCACGGCCTATCAGCTTGTTGGTGAGGTAATGGCTTACCAAGGCGACGACGGGTAGCCGGCCTGAGAGGGTGACCGGCCACACTGGGACTGAGACACGGCCCAGACTCCTACGGGAGGCAGCAGTGGGGAATATTGCACAATGGGCGCAAGCCTGATGCAGCGACGCCGCGT…	0	0	0	0	0	0	0	0	0	0	0	0	0	0	0	0	39	0	0	0	101	103	0	0	91	88	0	0	111	97	23	51	0	0	25	0	0	0	0	0	0	0	0	0	0	0	0	0
ASV75	AGGGTTCGATTCTGGCTCAGGACGAACGCTGGCGGCGTGCTTAACACATGCAAGTCGAACGATGAAGCCTAGCTTGCTAGGTGGATTAGTGGCGAACGGGTGAGTAATACGTGAGTAACCTACCTTTAACTCTGGGATAAGCCTGGGAAACTGGGTCTAATACCGGATACGACCAATCTCCGCATGGGGTGTTGGTGGAAAGCGTTATGTAGTGGTTATAGATGGGCTCACGGCCTATCAGCTTGTTGGTGAGGTAACGGCTCACCAAGGCGACGACGGGTAGCCGGCCTGAGAGGGTGACCGGCCACACTGGGACTGAGACACGGCCCAGACTCCTACGGGAGGCAGCAGTGGGGAATATTGCACAATGGGCGCAAGCCTGATGCAGCGACGCCGCGT…	0	0	0	0	0	0	0	49	0	0	0	0	47	99	0	0	0	0	43	43	0	0	0	0	0	0	51	157	0	0	0	0	206	21	0	0	0	0	0	0	0	0	0	0	0	0	0	0
ASV76	AGGGTTTGATTCTGGCTCAGGACGAACGCTGGCGGCGTGCTTAACACATGCAAGTCGAACGATGAAGCCTAGCTTGCTAGGTGGATTAGTGGCGAACGGGTGAGTAATACGTGAGTAACCTACCTTTAACTCTGGGATAAGCCTGGGAAACTGGGTCTAATACCGGATACGACCAATCTCCGCATGGGGTGTTGGTGGAAAGCGTTATGTAGTGGTTATAGATGGGCTCACGGCCTATCAGCTTGTTGGTGAGGTAACGGCTCACCAAGGCGACGACGGGTAGCCGGCCTGAGAGGGTGACCGGCCACACTGGGACTGAGACACGGCCCAGACTCCTACGGGAGGCAGCAGTGGGGAATATTGCACAATGGGCGCAAGCCTGATGCAGCGACGCCGCGT…	0	0	0	0	0	0	0	0	0	0	0	0	35	124	0	0	0	0	59	64	0	0	0	0	0	0	47	154	0	0	0	0	192	41	0	0	0	0	0	0	0	0	0	0	0	0	0	0
ASV77	AGAGTTTGATTATGGCTCAGGACGAACGCTGGCGGCGTGCTTAACACATGCAAGTCGAACGGGATCCTCTCCAGCTTGCTGGGGGGGTGAGAGTGGCGAACGGGTGAGTAATGCGTGACTAACCTGCCTCATGGTCTGGAATAGCTCCTGGAAACGGGTGGTAATGCCGGATGGTCCAACTTTCCGCATGGTTTGTTGGGAAAGCTTTTGCGCCATGGGATGGGGTCGCGTCCTATCAGCTTGTTGGTGGGGTGTTGGCCTACCAAGGCTTCGACGGGTAGCCGGCCTAAGAGGGCGACCGGCCACATTGGGACTGAGATACGGCCCAGACTCCTACGGGAGGCAGCAGTGGGGAATATTGCACAATGGGGGGAACCCTGATGCAGCGACGCCGCGTGC…	0	0	0	0	0	0	0	0	0	0	0	0	0	0	0	0	0	0	0	0	0	0	200	511	0	0	0	0	0	0	0	0	0	0	0	0	0	0	0	0	0	0	0	0	0	0	0	0
ASV78	AGGGTTTGATCCTGGCTCAGGACGAACGCTGGCGGCGTGCCTAATACATGCAAGTAGAACGCTGAAGAGAGGAGCTTGCTCTTCTTGGATGAGTTGCGAACGGGTGAGTAACGCGTAGGTAACCTGCCTGGTAGCGGGGGATAACTATTGGAAACGATAGCTAATACCGCATAATAGTAGATGTTGCATGACATTTGCTTAAAAGGTGCAATTGCATCACTACCAGATGGACCTGCGTTGTATTAGCTAGTTGGTGAGGTAACGGCTCACCAAGGCAACGATACATAGCCGACCTGAGAGGGTGATCGGCCACACTGGGACTGAGACACGGCCCAGACTCCTACGGGAGGCAGCAGTAGGGAATCTTCGGCAATGGACGGAAGTCTGACCGAGCAACGC…	0	0	0	0	0	0	263	156	0	0	88	146	0	0	0	0	0	0	0	0	27	0	0	0	0	0	0	0	0	0	0	0	28	0	0	0	0	0	0	0	0	0	0	0	0	0	0	0
ASV79	AGGGTTTGATCATGGCTCAGGACGAACGCTGGCGGCGTGCTTAACACATGCAAGTCGAACGATGAAGCCTAGCTTGCTAGGTGGATTAGTGGCGAACGGGTGAGTAATACGTGAGTGACCTACCTTTGACTCTGGGATAAGCCTGGGAAACTGGGTCTAATACCGGATACGACCAATCTCCGCATGGGGTGTTGGTGGAAAGCGTTATGGAGTGGTTTTAGATGGGCTCACGGCCTATCAGCTTGTTGGTGAGGTAATGGCTTACCAAGGCGACGACGGGTAGCCGGCCTGAGAGGGTGACCGGCCACACTGGGACTGAGACACGGCCCAGACTCCTACGGGAGGCAGCAGTGGGGAATATTGCACAATGGGCGCAAGCCTGATGCAGCGACGCCGCGT…	0	0	0	0	0	0	0	0	0	0	0	0	0	0	0	0	0	0	0	0	100	111	0	0	88	108	0	0	114	93	25	34	0	0	33	0	0	0	0	0	0	0	0	0	0	0	0	0
ASV80	AGGGTTTGATTATGGCTCAGGACGAACGCTGGCGGCGTGCTTAACACATGCAAGTCGAACGGGATCCTCTCCAGCTTGCTGGGGGGGTGAGAGTGGCGAACGGGTGAGTAATGCGTGACTAACCTGCCTCATGGTCTGGAATAGCTCCTGGAAACGGGTGGTAATGCCGGATGGTCCAACTTTCCGCATGGTTTGTTGGGAAAGCTTTTGCGCCATGGGATGGGGTCGCGTCCTATCAGCTTGTTGGTGGGGTGTTGGCCTACCAAGGCTTCGACGGGTAGCCGGCCTAAGAGGGCGACCGGCCACATTGGGACTGAGATACGGCCCAGACTCCTACGGGAGGCAGCAGTGGGGAATATTGCACAATGGGGGGAACCCTGATGCAGCGACGCCGCGTGC…	0	0	0	0	0	0	0	0	0	0	0	0	0	0	0	0	0	0	0	0	0	0	200	503	0	0	0	0	0	0	0	0	0	0	0	0	0	0	0	0	0	0	0	0	0	0	0	0
ASV81	AGAGTTTGATTATGGCTCAGGACGAACGCTGGCGGCGTGCCTAATACATGCAAGTAGAACGCTGAAGAGAGGAGCTTGCTCTTCTTGGATGAGTTGCGAACGGGTGAGTAACGCGTAGGTAACCTGCCTGGTAGCGGGGGATAACTATTGGAAACGATAGCTAATACCGCATGATATTAATTGTCGCATGATAATTAATTGAAAGATGCAATTGCATCACTACCAGATGGACCTGCGTTGTATTAGCTAGTTGGTGAGGTAACGGCTCACCAAGGCGACGATACATAGCCGACCTGAGAGGGTGATCGGCCACACTGGGACTGAGACACGGCCCAGACTCCTACGGGAGGCAGCAGTAGGGAATCTTCGGCAATGGGGGGAACCCTGACCGAGCAACGC…	0	0	0	0	0	0	0	0	0	0	0	0	0	0	0	0	0	0	0	0	0	0	0	0	0	0	0	0	0	0	0	31	0	0	0	0	0	0	0	0	315	184	0	0	0	0	0	0
ASV82	AGGGTTTGATCCTGGCTCAGATTGAACGCTGGCGGCAGGCTTAACACATGCAAGTCGAACGATGACTCTCTAGCTTGCTAGAGATGATTAGTGGCGGACGGGTGAGTAACATTTAGGAATCTGCCTAGTAGTGGGGGATAGCTCGGGGAAACTCGAATTAATACCGCATACGACCTACGGGTGAAAGGGGGCGCAAGCTCTTGCTATTAGATGAGCCTAAATCAGATTAGCTAGTTGGTGGGGTAAAGGCCCACCAAGGCGACGATCTGTAACTGGTCTGAGAGGATGATCAGTCACACCGGAACTGAGACACGGTCCGGACTCCTACGGGAGGCAGCAGTGGGGAATATTGGACAATGGGGGCAACCCTGATCCAGCCATGCCGCGTGTGTGAAGAAG…	0	0	0	0	0	0	0	0	0	97	0	0	0	0	0	0	78	0	67	70	0	0	0	0	0	0	0	0	0	0	0	0	67	300	0	0	0	0	15	0	0	0	0	0	0	0	0	0
ASV83	AGGGTTTGATCATGGCTCAGGACGAACGCTGGCGGCGTGCTTAACACATGCAAGTCGAACGGGATCCTCTCCAGCTTGCTGGGGGGGTGAGAGTGGCGAACGGGTGAGTAATGCGTGACTAACCTGCCTCATGGTCTGGAATAGCTCCTGGAAACGGGTGGTAATGCCGGATGGTCCAACTTTCCGCATGGTTTGTTGGGAAAGCTTTTGCGCCATGGGATGGGGTCGCGTCCTATCAGCTTGTTGGTGGGGTGTTGGCCTACCAAGGCTTCGACGGGTAGCCGGCCTAAGAGGGCGACCGGCCACATTGGGACTGAGATACGGCCCAGACTCCTACGGGAGGCAGCAGTGGGGAATATTGCACAATGGGGGGAACCCTGATGCAGCGACGCCGCGTGC…	0	0	0	0	0	0	0	0	0	0	0	0	0	0	0	0	0	0	0	0	0	0	192	499	0	0	0	0	0	0	0	0	0	0	0	0	0	0	0	0	0	0	0	0	0	0	0	0
ASV84	AGGGTTTGATTATGGCTCAGGACGAACGCTGGCGGCGTGCCTAATACATGCAAGTAGAACGCTGAAGAGAGGAGCTTGCTCTTCTTGGATGAGTTGCGAACGGGTGAGTAACGCGTAGGTAACCTGCCTGGTAGCGGGGGATAACTATTGGAAACGATAGCTAATACCGCATAATAGTAGATGTTGCATGACATTTGCTTAAAAGGTGCAATTGCATCACTACCAGATGGACCTGCGTTGTATTAGCTAGTTGGTGAGGTAACGGCTCACCAAGGCAACGATACATAGCCGACCTGAGAGGGTGATCGGCCACACTGGGACTGAGACACGGCCCAGACTCCTACGGGAGGCAGCAGTAGGGAATCTTCGGCAATGGACGGAAGTCTGACCGAGCAACGC…	0	0	0	0	0	0	259	142	0	0	77	133	0	0	0	0	0	0	0	0	25	54	0	0	0	0	0	0	0	0	0	0	0	0	0	0	0	0	0	0	0	0	0	0	0	0	0	0
ASV85	AGAGTTCGATCCTGGCTCAGGACGAACGCTGGCGGCGTGCTTAACACATGCAAGTCGAACGATGAAGCCTAGCTTGCTAGGTGGATTAGTGGCGAACGGGTGAGTAATACGTGAGTAACCTACCTTTAACTCTGGGATAAGCCTGGGAAACTGGGTCTAATACCGGATACGACCAATCTCCGCATGGGGTGTTGGTGGAAAGCGTTATGTAGTGGTTATAGATGGGCTCACGGCCTATCAGCTTGTTGGTGAGGTAACGGCTCACCAAGGCGACGACGGGTAGCCGGCCTGAGAGGGTGACCGGCCACACTGGGACTGAGACACGGCCCAGACTCCTACGGGAGGCAGCAGTGGGGAATATTGCACAATGGGCGCAAGCCTGATGCAGCGACGCCGCGT…	0	0	0	0	0	0	0	0	0	0	0	0	38	96	0	0	0	0	95	25	0	0	0	0	0	0	68	156	0	0	0	0	165	31	0	0	0	0	0	0	0	0	0	0	0	0	0	0
ASV86	AGGGTTCGATTCTGGCTCAGGACGAACGCTGGCGGCGTGCTTAACACATGCAAGTCGAACGATGAAGCCTAGCTTGCTAGGTGGATTAGTGGCGAACGGGTGAGTAATACGTGAGTGACCTACCTTTGACTCTGGGATAAGCCTGGGAAACTGGGTCTAATACCGGATACGACCAATCTCCGCATGGGGTGTTGGTGGAAAGCGTTATGGAGTGGTTTTAGATGGGCTCACGGCCTATCAGCTTGTTGGTGAGGTAATGGCTTACCAAGGCGACGACGGGTAGCCGGCCTGAGAGGGTGACCGGCCACACTGGGACTGAGACACGGCCCAGACTCCTACGGGAGGCAGCAGTGGGGAATATTGCACAATGGGCGCAAGCCTGATGCAGCGACGCCGCGT…	0	0	0	0	0	0	0	0	0	0	0	0	0	0	0	0	29	0	0	0	90	106	0	0	86	113	0	0	130	85	0	17	0	0	15	0	0	0	0	0	0	0	0	0	0	0	0	0
ASV87	AGGGTTTGATTATGGCTCAGATTGAACGCTGGCGGCAGGCTTAACACATGCAAGTCGAACGGTAACATAAAGAAGCTTGCTTCTTTGATGACGAGTGGCGGACGGGTGAGTAATGCTTGGGAATCTAGCTTATGGAGGGGGATAACTACGGGAAACTGTAGCTAATACCGCGTAGAATCGGGAGATGAAAGTGTGGGACCTTCGGGCCACATGCCATAGGATGAGCCCAAGTGGGATTAGGTAGTTGGTGAGGTAAAGGCTCACCAAGCCGACGATCTCTAGCTGGTCTGAGAGGATGACCAGCCACACTGGGACTGAGACACGGCCCAGACTCCTACGGGAGGCAGCAGTGGGGAATATTGCGCAATGGGGGCAACCCTGACGCAGCCATGCCGCGTG…	0	0	0	0	0	0	0	0	0	0	200	424	0	0	0	0	0	0	0	0	0	0	0	0	0	0	0	0	0	0	43	0	0	0	0	0	0	0	0	0	0	0	0	0	0	0	0	0
ASV88	AGAGTTTGATCCTAGCTCAGGACGAACGCTGGCGGCGTGCTTAACACATGCAAGTCGAACGATGAAGCCTAGCTTGCTAGGTGGATTAGTGGCGAACGGGTGAGTAATACGTGAGTGACCTACCTTTGACTCTGGGATAAGCCTGGGAAACTGGGTCTAATACCGGATACGACCAATCTCCGCATGGGGTGTTGGTGGAAAGCGTTATGGAGTGGTTTTAGATGGGCTCACGGCCTATCAGCTTGTTGGTGAGGTAATGGCTTACCAAGGCGACGACGGGTAGCCGGCCTGAGAGGGTGACCGGCCACACTGGGACTGAGACACGGCCCAGACTCCTACGGGAGGCAGCAGTGGGGAATATTGCACAATGGGCGCAAGCCTGATGCAGCGACGCCGCGT…	0	38	0	0	0	0	0	0	0	0	0	0	0	0	0	0	29	20	0	0	98	95	0	0	96	93	0	0	90	89	0	0	0	0	17	0	0	0	0	0	0	0	0	0	0	0	0	0
ASV89	AGGGTTTGATTCTGGCTCAGGACGAACGCTGGCGGCGTGCTTAACACATGCAAGTCGAACGATGAAGCCTAGCTTGCTAGGTGGATTAGTGGCGAACGGGTGAGTAATACGTGAGTGACCTACCTTTGACTCTGGGATAAGCCTGGGAAACTGGGTCTAATACCGGATACGACCAATCTCCGCATGGGGTGTTGGTGGAAAGCGTTATGGAGTGGTTTTAGATGGGCTCACGGCCTATCAGCTTGTTGGTGAGGTAATGGCTTACCAAGGCGACGACGGGTAGCCGGCCTGAGAGGGTGACCGGCCACACTGGGACTGAGACACGGCCCAGACTCCTACGGGAGGCAGCAGTGGGGAATATTGCACAATGGGCGCAAGCCTGATGCAGCGACGCCGCGT…	0	0	0	0	0	0	0	0	0	0	0	0	0	0	0	0	0	0	0	0	107	103	0	0	67	111	0	0	113	104	39	0	0	0	18	0	0	0	0	0	0	0	0	0	0	0	0	0
ASV90	AGAGTTTGATTCTGGCTCAGGACGAACGCTGGCGGCGTGCTTAACACATGCAAGTCGAACGATGAAGCCTAGCTTGCTAGGTGGATTAGTGGCGAACGGGTGAGTAATACGTGAGTGACCTACCTTTGACTCTGGGATAAGCCTGGGAAACTGGGTCTAATACCGGATACGACCAATCTCCGCATGGGGTGTTGGTGGAAAGCGTTATGGAGTGGTTTTAGATGGGCTCACGGCCTATCAGCTTGTTGGTGAGGTAATGGCTTACCAAGGCGACGACGGGTAGCCGGCCTGAGAGGGTGACCGGCCACACTGGGACTGAGACACGGCCCAGACTCCTACGGGAGGCAGCAGTGGGGAATATTGCACAATGGGCGCAAGCCTGATGCAGCGACGCCGCGT…	0	0	0	0	0	0	0	0	0	0	0	0	0	0	0	0	0	0	0	0	92	106	0	0	91	119	0	0	136	93	0	0	0	0	23	0	0	0	0	0	0	0	0	0	0	0	0	0
ASV91	AGAGTTTGATTCTGGCTCAGGACGAACGCTGGCGGCGTGCCTAATACATGCAAGTAGAACGCTGAAGAGAGGAGCTTGCTCTTCTTGGATGAGTTGCGAACGGGTGAGTAACGCGTAGGTAACCTGCCTTGTAGCGGGGGATAACTATTGGAAACGATAGCTAATACCGCATAACAATGGATGACACATGTCATTTATTTGAAAGGGGCAATTGCTCCACTACAAGATGGACCTGCGTTGTATTAGCTAGTAGGTGAGGTAACGGCTCACCTAGGCGACGATACATAGCCGACCTGAGAGGGTGATCGGCCACACTGGGACTGAGACACGGCCCAGACTCCTACGGGAGGCAGCAGTAGGGAATCTTCGGCAATGGGGGCAACCCTGACCGAGCAACGC…	0	0	19	0	31	52	0	39	0	0	0	0	0	0	17	0	0	0	185	116	0	0	0	0	0	34	0	0	0	0	0	0	0	0	70	0	0	0	0	0	0	0	0	0	50	38	0	0
ASV92	AGAGTTTGATTATGGCTCAGGACGAACGCTGGCGGCGTGCTTAACACATGCAAGTCGAACGATGAAGCCTAGCTTGCTAGGTGGATTAGTGGCGAACGGGTGAGTAATACGTGAGTGACCTACCTTTGACTCTGGGATAAGCCTGGGAAACTGGGTCTAATACCGGATACGACCAATCTCCGCATGGGGTGTTGGTGGAAAGCGTTATGGAGTGGTTTTAGATGGGCTCACGGCCTATCAGCTTGTTGGTGAGGTAATGGCTTACCAAGGCGACGACGGGTAGCCGGCCTGAGAGGGTGACCGGCCACACTGGGACTGAGACACGGCCCAGACTCCTACGGGAGGCAGCAGTGGGGAATATTGCACAATGGGCGCAAGCCTGATGCAGCGACGCCGCGT…	0	0	0	0	0	0	0	0	0	0	0	0	0	0	0	0	0	0	0	0	92	89	0	0	70	98	0	0	87	98	12	9	0	0	14	0	0	0	0	0	0	0	0	0	0	80	0	0
ASV93	AGGGTTTGATTATGGCTCAGGACGAACGCTGGCGGCGTGCTTAACACATGCAAGTCGAACGATGAAGCCTAGCTTGCTAGGTGGATTAGTGGCGAACGGGTGAGTAATACGTGAGTAACCTACCTTTAACTCTGGGATAAGCCTGGGAAACTGGGTCTAATACCGGATACGACCAATCTCCGCATGGGGTGTTGGTGGAAAGCGTTATGTAGTGGTTATAGATGGGCTCACGGCCTATCAGCTTGTTGGTGAGGTAACGGCTCACCAAGGCGACGACGGGTAGCCGGCCTGAGAGGGTGACCGGCCACACTGGGACTGAGACACGGCCCAGACTCCTACGGGAGGCAGCAGTGGGGAATATTGCACAATGGGCGCAAGCCTGATGCAGCGACGCCGCGT…	0	0	0	0	0	0	0	0	0	0	0	0	56	122	0	0	0	0	0	0	0	0	0	0	0	0	107	154	0	0	0	0	180	29	0	0	0	0	0	0	0	0	0	0	0	0	0	0
ASV94	AGAATTTGATCTTGGTTCAGGACGAACGCTGGCGGCGTGCTTAACACATGCAAGTCGAACGAAGAGCGATGGAAGCTTGCTTCTATCAATCTTAGTGGCGAACGGGTGAGTAACGCGTAATCAACCTGCCCTTCAGAGGGGGACAACAGTTGGAAACGACTGCTAATACCGCATACGATCTAATCTCGGCATCGAGGATAGATGAAAGGTGGCCTCTACATGTAAGCTATCACTGAAGGAGGGGATTGCGTCTGATTAGCTAGTTGGAGGGGTAACGGCCCACCAAGGCGATGATCAGTAGCCGGTCTGAGAGGATGAACGGCCACATTGGGACTGAGACACGGCCCAGACTCCTACGGGAGGCAGCAGTGGGGAATCTTCCGCAATGGACGAAAGTCT…	27	16	46	34	0	0	46	0	0	0	0	11	0	0	0	0	62	65	0	0	0	0	0	15	0	0	0	0	0	0	31	0	0	0	0	69	0	0	0	4	0	0	107	86	0	19	0	5
ASV95	AGAGTTCGATCCTGGCTCAGGACGAACGCTGGCGGCGTGCTTAACACATGCAAGTCGAACGAAGAGCGATGGAAGCTTGCTTCTATCAATCTTAGTGGCGAACGGGTGAGTAACGCGTAATCAACCTGCCCTTCAGAGGGGGACAACAGTTGGAAACGACTGCTAATACCGCATACGATCTAATCTCGGCATCGAGGATAGATGAAAGGTGGCCTCTACATGTAAGCTATCACTGAAGGAGGGGATTGCGTCTGATTAGCTAGTTGGAGGGGTAACGGCCCACCAAGGCGATGATCAGTAGCCGGTCTGAGAGGATGAACGGCCACATTGGGACTGAGACACGGCCCAGACTCCTACGGGAGGCAGCAGTGGGGAATCTTCCGCAATGGACGAAAGTCT…	12	18	28	19	0	0	34	0	0	0	0	13	0	0	0	0	71	65	0	0	0	0	0	50	0	0	0	0	0	0	15	0	0	0	0	62	0	0	0	0	0	0	103	74	0	20	57	0
ASV96	AGGGTTTGATCCTGGCTCAGATTGAACGCTGGCGGCAGGCTTAACACATGCAAGTCGAACGGTAACATAAAGAAGCTTGCTTCTTTGATGACGAGTGGCGGACGGGTGAGTAATGCTTGGGAATCTAGCTTATGGAGGGGGATAACTACGGGAAACTGTAGCTAATACCGCGTAGAATCGGGAGATGAAAGTGTGGGACCTTCGGGCCACATGCCATAGGATGAGCCCAAGTGGGATTAGGTAGTTGGTGAGGTAAAGGCTCACCAAGCCGACGATCTCTAGCTGGTCTGAGAGGATGACCAGCCACACTGGGACTGAGACACGGCCCAGACTCCTACGGGAGGCAGCAGTGGGGAATATTGCGCAATGGGGGCAACCCTGACGCAGCCATGCCGCGTG…	0	0	0	0	0	0	0	0	0	0	141	321	0	0	0	0	0	0	0	0	0	0	0	0	0	0	0	0	0	0	0	177	0	0	0	0	0	0	0	0	0	0	0	0	0	0	0	0
ASV97	AGGGTTTGATCATGGCTCAGATTGAACGCTGGCGGCAGGCTTAACACATGCAAGTCGAACGGTAACATAAAGAAGCTTGCTTCTTTGATGACGAGTGGCGGACGGGTGAGTAATGCTTGGGAATCTAGCTTATGGAGGGGGATAACTACGGGAAACTGTAGCTAATACCGCGTAGAATCGGGAGATGAAAGTGTGGGACCTTCGGGCCACATGCCATAGGATGAGCCCAAGTGGGATTAGGTAGTTGGTGAGGTAAAGGCTCACCAAGCCGACGATCTCTAGCTGGTCTGAGAGGATGACCAGCCACACTGGGACTGAGACACGGCCCAGACTCCTACGGGAGGCAGCAGTGGGGAATATTGCGCAATGGGGGCAACCCTGACGCAGCCATGCCGCGTG…	0	0	0	0	0	0	0	0	0	0	194	373	0	0	0	0	0	0	0	0	0	0	0	0	0	0	0	0	0	0	0	0	70	0	0	0	0	0	0	0	0	0	0	0	0	0	0	0
ASV98	AGGGTTCGATTCTGGCTCAGGACGAACGCTGGCGGCGTGCTTAACACATGCAAGTCGAACGATGAAGCCTAGCTTGCTAGGTGGATTAGTGGCGAACGGGTGAGTAATACGTGAGTGACCTACCTTTGACTCTGGGATAAGCCTGGGAAACTGGGTCTAATACCGGATACGACCAATCTCCGCATGGGGTGTTGGTGGAAAGCGTTATGGAGTGGTTTTAGATGGGCTCACGGCCTATCAGCTTGTTGGTGAGGTAATGGCTTACCAAGGCGACGACGGGTAGCCGGCCTGAGAGGGTGACCGGCCACACTGGGACTGAGACACGGCCCAGACTCCTACGGGAGGCAGCAGTGGGGAATATTGCACAATGGGCGCAAGCCTGATGCAGCGACGCCGCGT…	0	0	0	0	0	0	0	0	0	0	0	0	0	0	0	0	0	0	0	0	85	81	0	0	74	102	0	0	119	91	0	17	0	0	20	0	0	0	0	0	0	0	0	0	48	0	0	0
ASV99	AGGGTTTGATCCTGGCTCAGGACGAACGCTGGCGGCGTGCTTAACACATGCAAGTCGAACGCTGAAGCCTAGCTTTTGTTGGGTGGATGAGTGGCGAACGGGTGAGTAACACGTGAGTAACCTGCCCCCTTCTTTGGGATAACGCCCGGAAACGGGTGCTAATACTGGATATTCACTGATCTTCGCATGGGGGTTGGTGGAAAGGTTTTTTCTGGTGGGGGATGGGCTCGCGGCCTATCAGCTTGTTGGTGGGGTGATGGCCTACCAAGGCTTTGACGGGTAGCCGGCCTGAGAGGGTGACCGGTCACATTGGGACTGAGATACGGCCCAGACTCCTACGGGAGGCAGCAGTGGGGAATATTGCACAATGGGCGAAAGCCTGATGCAGCGACGCCGCGT…	172	58	42	25	0	0	0	0	0	0	0	0	0	0	0	0	0	0	0	0	0	0	0	0	0	0	0	0	0	0	0	0	0	0	0	0	0	0	0	0	115	146	55	0	0	0	22	0
ASV100	AGAGTTTGATTATGGCTCAGGACGAACGCTGGCGGCGTGCTTAACACATGCAAGTCGAACGCTGAAGCCTAGCTTTTGTTGGGTGGATGAGTGGCGAACGGGTGAGTAACACGTGAGTAACCTGCCCCCTTCTTTGGGATAACGCCCGGAAACGGGTGCTAATACTGGATATTCACTGATCTTCGCATGGGGGTTGGTGGAAAGGTTTTTTCTGGTGGGGGATGGGCTCGCGGCCTATCAGCTTGTTGGTGGGGTGATGGCCTACCAAGGCTTTGACGGGTAGCCGGCCTGAGAGGGTGACCGGTCACATTGGGACTGAGATACGGCCCAGACTCCTACGGGAGGCAGCAGTGGGGAATATTGCACAATGGGCGAAAGCCTGATGCAGCGACGCCGCGT…	117	74	49	38	0	0	0	0	0	0	0	0	0	0	0	0	0	0	0	0	0	0	0	0	0	0	0	0	0	0	0	0	0	0	0	0	0	0	0	0	136	178	0	0	0	0	39	0
ASV101	AGAGTTTGATCATGGCTCAGGACGAACGCTGGCGGCGTGCCTAATACATGCAAGTAGAACGCTGAAGAGAGGAGCTTGCTCTTCTTGGATGAGTTGCGAACGGGTGAGTAACGCGTAGGTAACCTGCCTGGTAGCGGGGGATAACTATTGGAAACGATAGCTAATACCGCATAATAGTAGATGTTGCATGACATTTGCTTAAAAGGTGCAATTGCATCACTACCAGATGGACCTGCGTTGTATTAGCTAGTTGGTGAGGTAACGGCTCACCAAGGCAACGATACATAGCCGACCTGAGAGGGTGATCGGCCACACTGGGACTGAGACACGGCCCAGACTCCTACGGGAGGCAGCAGTAGGGAATCTTCGGCAATGGACGGAAGTCTGACCGAGCAACGC…	0	0	0	0	0	0	229	109	0	0	68	129	0	0	0	0	0	0	0	0	36	17	0	0	0	0	0	0	0	0	0	0	43	0	0	0	0	0	0	0	0	0	0	0	0	0	0	0
ASV102	AGGGTTTGATCCTGGCTCAGGACGAACGCTGGCGGCGTGCTTAACACATGCAAGTCGAACGGGATCCTCTCCAGCTTGCTGGGGGGGTGAGAGTGGCGAACGGGTGAGTAATGCGTGACTAACCTGCCTCATGGTCTGGAATAGCTCCTGGAAACGGGTGGTAATGCCGGATGGTCCAACTTTCCGCATGGTTTGTTGGGAAAGCTTTTGCGCCATGGGATGGGGTCGCGTCCTATCAGCTTGTTGGTGGGGTGTTGGCCTACCAAGGCTTCGACGGGTAGCCGGCCTAAGAGGGCGACCGGCCACATTGGGACTGAGATACGGCCCAGACTCCTACGGGAGGCAGCAGTGGGGAATATTGCACAATGGGGGGAACCCTGATGCAGCGACGCCGCGTGC…	0	0	0	0	0	0	0	0	0	0	0	0	0	0	0	0	0	0	0	0	0	0	193	434	0	0	0	0	0	0	0	0	0	0	0	0	0	0	0	0	0	0	0	0	0	0	0	0
ASV103	AGGGTTTGATTATGGCTCAGGACGAACGCTGGCGGCGTGCCTAATACATGCAAGTCGAACGAGAGCGACCGGTGCTTGCACTGGTCAATCTAGTGGCGAACGGGTGAGTAACACGTGGGTAACCTGCCCATCAGAGGGGGATAACATCCGGAAACGGATGCTAAAACCGCATAGGTCTTCGAACCGCATGGTTTGAAGAGGAAAAGAGGCGCAAGCTTCTGCTGATGGATGGACCCGCGGTGCATTAGCTAGTTGGTGAGGTAACGGCTCACCAAGGCCGTGATGCATAGCCGACCTGAGAGGGTGATCGGCCACATTGGGACTGAGACACGGCCCAAACTCCTACGGGAGGCAGCAGTAGGGAATCTTCCGCAATGGACGCAAGTCTGACGGAGCAAC…	0	0	0	0	39	31	0	0	0	0	0	0	0	0	0	0	0	171	0	0	0	0	0	0	0	0	0	0	0	0	0	0	0	0	0	108	0	0	0	0	0	157	0	0	0	0	0	120
ASV104	AGAGTTTGATTATGGCTCAGATTGAACGCTGGCGGCAGGCTTAACACATGCAAGTCGAACGGTAACATAAAGAAGCTTGCTTCTTTGATGACGAGTGGCGGACGGGTGAGTAATGCTTGGGAATCTAGCTTATGGAGGGGGATAACTACGGGAAACTGTAGCTAATACCGCGTAGAATCGGGAGATGAAAGTGTGGGACCTTCGGGCCACATGCCATAGGATGAGCCCAAGTGGGATTAGGTAGTTGGTGAGGTAAAGGCTCACCAAGCCGACGATCTCTAGCTGGTCTGAGAGGATGACCAGCCACACTGGGACTGAGACACGGCCCAGACTCCTACGGGAGGCAGCAGTGGGGAATATTGCGCAATGGGGGCAACCCTGACGCAGCCATGCCGCGTG…	0	0	0	0	0	0	0	0	0	0	179	445	0	0	0	0	0	0	0	0	0	0	0	0	0	0	0	0	0	0	0	0	0	0	0	0	0	0	0	0	0	0	0	0	0	0	0	0
ASV105	AGGGTTTGATTATGGCTCAGGACGAACGCTGGCGGCGTGCCTAATACATGCAAGTAGAACGCTGAAGAGAGGAGCTTGCTCTTCTTGGATGAGTTGCGAACGGGTGAGTAACGCGTAGGTAACCTGCCTGGTAGCGGGGGATAACTATTGGAAACGATAGCTAATACCGCATGATATTAATTGTCGCATGATAATTAATTGAAAGATGCAATTGCATCACTACCAGATGGACCTGCGTTGTATTAGCTAGTTGGTGAGGTAACGGCTCACCAAGGCGACGATACATAGCCGACCTGAGAGGGTGATCGGCCACACTGGGACTGAGACACGGCCCAGACTCCTACGGGAGGCAGCAGTAGGGAATCTTCGGCAATGGGGGGAACCCTGACCGAGCAACGC…	0	0	0	0	0	0	0	0	0	0	0	0	0	0	0	0	0	0	0	0	0	0	0	0	0	0	0	0	0	0	0	34	0	0	0	0	0	0	0	0	273	166	0	0	0	0	0	0
ASV106	AGAGTTTGATCATGGCTCAGATTGAACGCTGGCGGCAGGCTTAACACATGCAAGTCGAACGATGACTCTCTAGCTTGCTAGAGATGATTAGTGGCGGACGGGTGAGTAACATTTAGGAATCTGCCTAGTAGTGGGGGATAGCTCGGGGAAACTCGAATTAATACCGCATACGACCTACGGGTGAAAGGGGGCGCAAGCTCTTGCTATTAGATGAGCCTAAATCAGATTAGCTAGTTGGTGGGGTAAAGGCCCACCAAGGCGACGATCTGTAACTGGTCTGAGAGGATGATCAGTCACACCGGAACTGAGACACGGTCCGGACTCCTACGGGAGGCAGCAGTGGGGAATATTGGACAATGGGGGCAACCCTGATCCAGCCATGCCGCGTGTGTGAAGAAG…	0	0	0	0	0	0	0	0	0	0	0	0	143	0	0	0	0	0	0	27	0	0	0	0	0	0	0	0	0	0	0	0	79	360	0	0	0	0	11	0	0	0	0	0	0	0	0	0
ASV107	AGGGTTTGATTATGGCTCAGGACGAACGCTGGCGGCGTGCTTAACACATGCAAGTCGAACGCTGAAGCCTAGCTTTTGTTGGGTGGATGAGTGGCGAACGGGTGAGTAACACGTGAGTAACCTGCCCCCTTCTTTGGGATAACGCCCGGAAACGGGTGCTAATACTGGATATTCACTGATCTTCGCATGGGGGTTGGTGGAAAGGTTTTTTCTGGTGGGGGATGGGCTCGCGGCCTATCAGCTTGTTGGTGGGGTGATGGCCTACCAAGGCTTTGACGGGTAGCCGGCCTGAGAGGGTGACCGGTCACATTGGGACTGAGATACGGCCCAGACTCCTACGGGAGGCAGCAGTGGGGAATATTGCACAATGGGCGAAAGCCTGATGCAGCGACGCCGCGT…	75	69	55	29	0	0	0	0	0	0	0	0	0	0	0	0	0	0	0	0	0	0	0	0	0	0	0	0	0	0	0	0	0	0	0	0	0	0	0	0	106	128	116	0	0	0	41	0
ASV108	AGAGTTTGATTATGGCTCAGGACGAACGCTGGCGGCGTGCTTAACACATGCAAGTCGAACGATGAAGCCTAGCTTGCTAGGTGGATTAGTGGCGAACGGGTGAGTAATACGTGAGTGACCTACCTTTGACTCTGGGATAAGCCTGGGAAACTGGGTCTAATACCGGATACGACCAATCTCCGCATGGGGTGTTGGTGGAAAGCGTTATGGAGTGGTTTTAGATGGGCTCACGGCCTATCAGCTTGTTGGTGAGGTAATGGCTTACCAAGGCGACGACGGGTAGCCGGCCTGAGAGGGTGACCGGCCACACTGGGACTGAGACACGGCCCAGACTCCTACGGGAGGCAGCAGTGGGGAATATTGCACAATGGGCGCAAGCCTGATGCAGCGACGCCGCGT…	62	0	0	0	0	0	0	0	0	0	0	0	0	0	0	0	11	0	0	0	93	78	0	0	65	89	0	0	87	75	15	12	0	0	30	0	0	0	0	0	0	0	0	0	0	0	0	0
ASV109	AGGGTTTGATTCTGGCTCAGGACGAACGCTGGCGGCGTGCTTAACACATGCAAGTCGAACGAAGAGCGATGGAAGCTTGCTTCTATCAATCTTAGTGGCGAACGGGTGAGTAACGCGTAATCAACCTGCCCTTCAGAGGGGGACAACAGTTGGAAACGACTGCTAATACCGCATACGATCTAATCTCGGCATCGAGGATAGATGAAAGGTGGCCTCTACATGTAAGCTATCACTGAAGGAGGGGATTGCGTCTGATTAGCTAGTTGGAGGGGTAACGGCCCACCAAGGCGATGATCAGTAGCCGGTCTGAGAGGATGAACGGCCACATTGGGACTGAGACACGGCCCAGACTCCTACGGGAGGCAGCAGTGGGGAATCTTCCGCAATGGACGAAAGTCT…	27	19	34	17	0	0	0	0	0	0	0	0	0	0	0	0	0	105	0	3	0	0	70	0	0	0	0	0	0	0	31	0	0	0	12	79	0	0	0	0	0	0	79	74	0	24	0	0
ASV110	AGAGTTCGATCCTGGCTCAGGACGAACGCTGGCGGCGTGCTTAACACATGCAAGTCGAACGATGAAGCCTAGCTTGCTAGGTGGATTAGTGGCGAACGGGTGAGTAATACGTGAGTAACCTACCTTTAACTCTGGGATAAGCCTGGGAAACTGGGTCTAATACCGGATACGACCAATCTCCGCATGGGGTGTTGGTGGAAAGCGTTATGTAGTGGTTATAGATGGGCTCACGGCCTATCAGCTTGTTGGTGAGGTAACGGCTCACCAAGGCGACGACGGGTAGCCGGCCTGAGAGGGTGACCGGCCACACTGGGACTGAGACACGGCCCAGACTCCTACGGGAGGCAGCAGTGGGGAATATTGCACAATGGGCGCAAGCCTGATGCAGCGACGCCGCGT…	0	0	0	0	0	0	0	0	0	0	0	0	22	77	0	0	0	0	0	0	0	0	0	0	0	0	72	100	0	0	0	0	133	22	0	0	0	190	0	0	0	0	0	0	0	0	0	0
ASV111	AGGGTTTGATTCTGGCTCAGGACGAACGCTGGCGGCGTGCTTAACACATGCAAGTCGAACGGGATCCTCTCCAGCTTGCTGGGGGGGTGAGAGTGGCGAACGGGTGAGTAATGCGTGACTAACCTGCCTCATGGTCTGGAATAGCTCCTGGAAACGGGTGGTAATGCCGGATGGTCCAACTTTCCGCATGGTTTGTTGGGAAAGCTTTTGCGCCATGGGATGGGGTCGCGTCCTATCAGCTTGTTGGTGGGGTGTTGGCCTACCAAGGCTTCGACGGGTAGCCGGCCTAAGAGGGCGACCGGCCACATTGGGACTGAGATACGGCCCAGACTCCTACGGGAGGCAGCAGTGGGGAATATTGCACAATGGGGGGAACCCTGATGCAGCGACGCCGCGTGC…	0	0	0	0	0	0	0	0	0	0	0	0	0	0	0	0	0	0	0	0	0	0	181	434	0	0	0	0	0	0	0	0	0	0	0	0	0	0	0	0	0	0	0	0	0	0	0	0
ASV112	AGAGTTTGATTCTGGCTCAGGACGAACGCTGGCGGCGTGCTTAACACATGCAAGTCGAACGATGAAGCCTAGCTTGCTAGGTGGATTAGTGGCGAACGGGTGAGTAATACGTGAGTAACCTACCTTTAACTCTGGGATAAGCCTGGGAAACTGGGTCTAATACCGGATACGACCAATCTCCGCATGGGGTGTTGGTGGAAAGCGTTATGTAGTGGTTATAGATGGGCTCACGGCCTATCAGCTTGTTGGTGAGGTAACGGCTCACCAAGGCGACGACGGGTAGCCGGCCTGAGAGGGTGACCGGCCACACTGGGACTGAGACACGGCCCAGACTCCTACGGGAGGCAGCAGTGGGGAATATTGCACAATGGGCGCAAGCCTGATGCAGCGACGCCGCGT…	0	0	0	0	0	0	0	0	0	0	0	0	37	102	0	0	0	0	35	0	0	0	0	0	0	0	60	149	0	0	0	0	206	25	0	0	0	0	0	0	0	0	0	0	0	0	0	0
ASV113	AGGGTTTGATTCTGGCTCAGGACGAACGCTGGCGGCGTGCCTAATACATGCAAGTAGAACGCTGAAGAGAGGAGCTTGCTCTTCTTGGATGAGTTGCGAACGGGTGAGTAACGCGTAGGTAACCTGCCTGGTAGCGGGGGATAACTATTGGAAACGATAGCTAATACCGCATAATAGTAGATGTTGCATGACATTTGCTTAAAAGGTGCAATTGCATCACTACCAGATGGACCTGCGTTGTATTAGCTAGTTGGTGAGGTAACGGCTCACCAAGGCAACGATACATAGCCGACCTGAGAGGGTGATCGGCCACACTGGGACTGAGACACGGCCCAGACTCCTACGGGAGGCAGCAGTAGGGAATCTTCGGCAATGGACGGAAGTCTGACCGAGCAACGC…	0	0	0	0	0	0	241	109	0	0	80	142	0	0	0	0	0	0	0	0	28	0	0	0	0	0	0	0	0	0	0	0	0	0	0	0	0	0	0	0	0	0	0	0	0	0	0	0
ASV114	AGAGTTTGATTCTGGCTCAGATTGAACGCTGGCGGCAGGCTTAACACATGCAAGTCGAACGATGACTCTCTAGCTTGCTAGAGATGATTAGTGGCGGACGGGTGAGTAACATTTAGGAATCTGCCTAGTAGTGGGGGATAGCTCGGGGAAACTCGAATTAATACCGCATACGACCTACGGGTGAAAGGGGGCGCAAGCTCTTGCTATTAGATGAGCCTAAATCAGATTAGCTAGTTGGTGGGGTAAAGGCCCACCAAGGCGACGATCTGTAACTGGTCTGAGAGGATGATCAGTCACACCGGAACTGAGACACGGTCCGGACTCCTACGGGAGGCAGCAGTGGGGAATATTGGACAATGGGGGCAACCCTGATCCAGCCATGCCGCGTGTGTGAAGAAG…	0	0	0	36	0	0	0	0	0	25	0	102	0	0	0	0	0	0	0	31	0	0	0	0	0	0	0	0	0	0	0	0	66	335	0	0	0	0	0	0	0	0	0	0	0	0	0	0
ASV115	AGAGTTTGATTCTGGCTCAGGACGAACGCTGGCGGCGTGCCTAATACATGCAAGTAGAACGCTGAAGAGAGGAGCTTGCTCTTCTTGGATGAGTTGCGAACGGGTGAGTAACGCGTAGGTAACCTGCCTGGTAGCGGGGGATAACTATTGGAAACGATAGCTAATACCGCATGATATTAATTGTCGCATGATAATTAATTGAAAGATGCAATTGCATCACTACCAGATGGACCTGCGTTGTATTAGCTAGTTGGTGAGGTAACGGCTCACCAAGGCGACGATACATAGCCGACCTGAGAGGGTGATCGGCCACACTGGGACTGAGACACGGCCCAGACTCCTACGGGAGGCAGCAGTAGGGAATCTTCGGCAATGGGGGGAACCCTGACCGAGCAACGC…	0	0	0	0	0	0	0	0	0	0	0	0	0	0	0	0	0	0	0	0	0	0	0	0	0	0	0	0	0	0	0	9	0	0	0	0	0	0	0	0	264	173	0	0	0	0	0	0
ASV116	AGAGTTTGATCCTGGCTCAGGACGAACGCTGGCGGCGTGCTTAACACATGCAAGTCGAACGATGAAGCCTAGCTTGCTAGGTGGATTAGTGGCGAACGGGTGAGTAATACGTGAGTAACCTACCTTTAACTCTGGGATAAGCCTGGGAAACTGGGTCTAATACCGGATACGACCAATCTCCGCATGGGGTGTTGGTGGAAAGCGTTATGTAGTGGTTATAGATGGGCTCACGGCCTATCAGCTTGTTGGTGAGGTAACGGCTCACCAAGGCGACGACGGGTAGCCGGCCTGAGAGGGTGACCGGCCACACTGGGACTGAGACACGGCCCAGACTCCTACGGGAGGCAGCAGTGGGGAATATTGCACAATGGGCGCAAGCCTGATGCAGCGACGCCGCGT…	0	0	0	0	0	0	0	0	0	0	0	0	50	110	0	0	0	0	68	0	0	0	0	0	0	0	46	124	0	0	0	0	162	34	0	0	0	0	0	0	0	0	0	0	0	0	0	0
ASV117	AGGGTTTGATTATGGCTCAGGACGAACGCTGGCGGCGTGCCTAATACATGCAAGTAGAACGCACAGTTTATACCGTAGCTTGCTACACCATAGACTGTGAGTTGCGAACGGGTGAGTAACGCGTAGGTAACCTGCCTGGTAGCGGGGGATAACTATTGGAAACGATAGCTAATACCGCATAATATTAATTATTGCATGATAATTAATTGAAAGGTGCAATTGCACCACTACCAGATGGACCTGCGTTGTATTAGCTAGTAGGTGAGGTAACGGCTCACCTAGGCGACGATACATAGCCGACCTGAGAGGGTGATCGGCCACACTGGGACTGAGACACGGCCCAGACTCCTACGGGAGGCAGCAGTAGGGAATCTTCGGCAATGGACGAAAGTCTGACCG…	0	0	0	0	0	0	0	0	0	0	108	107	0	0	0	0	0	0	0	0	0	0	0	0	42	113	0	0	0	0	0	0	0	0	0	0	0	0	0	0	0	0	29	71	0	0	0	0
ASV118	AGAGTTTGATCCTGGCTCAGGACGAACGCTGGCGGCGTGCTTAACACATGCAAGTCGAACGATGAAGCCTAGCTTGCTAGGTGGATTAGTGGCGAACGGGTGAGTAATACGTGAGTGACCTACCTTTGACTCTGGGATAAGCCTGGGAAACTGGGTCTAATACCGGATACGACCAATCTCCGCATGGGGTGTTGGTGGAAAGCGTTATGGAGTGGTTTTAGATGGGCTCACGGCCTATCAGCTTGTTGGTGAGGTAATGGCTTACCAAGGCGACGACGGGTAGCCGGCCTGAGAGGGTGACCGGCCACACTGGGACTGAGACACGGCCCAGACTCCTACGGGAGGCAGCAGTGGGGAATATTGCACAATGGGCGCAAGCCTGATGCAGCGACGCCGCGT…	0	0	0	0	0	0	0	0	0	0	0	0	0	0	0	0	0	0	0	0	75	68	0	0	79	101	0	0	96	93	16	48	0	0	14	0	0	0	0	0	0	0	0	0	0	0	0	0
ASV119	AGAGTTTGATTCTGGCTCAGGACGAACGCTGGCGGCGTGCTTAACACATGCAAGTCGAACGGGATCCTCTCCAGCTTGCTGGGGGGGTGAGAGTGGCGAACGGGTGAGTAATGCGTGACTAACCTGCCTCATGGTCTGGAATAGCTCCTGGAAACGGGTGGTAATGCCGGATGGTCCAACTTTCCGCATGGTTTGTTGGGAAAGCTTTTGCGCCATGGGATGGGGTCGCGTCCTATCAGCTTGTTGGTGGGGTGTTGGCCTACCAAGGCTTCGACGGGTAGCCGGCCTAAGAGGGCGACCGGCCACATTGGGACTGAGATACGGCCCAGACTCCTACGGGAGGCAGCAGTGGGGAATATTGCACAATGGGGGGAACCCTGATGCAGCGACGCCGCGTGC…	0	0	0	0	0	0	0	0	0	0	0	0	0	0	0	0	0	0	0	0	0	0	185	405	0	0	0	0	0	0	0	0	0	0	0	0	0	0	0	0	0	0	0	0	0	0	0	0
ASV120	AGGGTTTGATCATGGCTCAGGACGAACGCTGGCGGCGTGCTTAACACATGCAAGTCGAACGCTGAAGCCTAGCTTTTGTTGGGTGGATGAGTGGCGAACGGGTGAGTAACACGTGAGTAACCTGCCCCCTTCTTTGGGATAACGCCCGGAAACGGGTGCTAATACTGGATATTCACTGATCTTCGCATGGGGGTTGGTGGAAAGGTTTTTTCTGGTGGGGGATGGGCTCGCGGCCTATCAGCTTGTTGGTGGGGTGATGGCCTACCAAGGCTTTGACGGGTAGCCGGCCTGAGAGGGTGACCGGTCACATTGGGACTGAGATACGGCCCAGACTCCTACGGGAGGCAGCAGTGGGGAATATTGCACAATGGGCGAAAGCCTGATGCAGCGACGCCGCGT…	87	61	35	33	0	0	0	0	0	0	0	0	0	0	0	0	0	0	0	0	0	0	0	0	0	0	0	0	0	0	0	0	0	0	0	0	0	0	0	0	115	160	0	75	0	0	22	0
ASV121	AGGGTTTGATCCTGGCTCAGGACGAACGCTGGCGGCGTGCTTAACACATGCAAGTCGAACGATGAAGCCTAGCTTGCTAGGTGGATTAGTGGCGAACGGGTGAGTAATACGTGAGTAACCTACCTTTAACTCTGGGATAAGCCTGGGAAACTGGGTCTAATACCGGATACGACCAATCTCCGCATGGGGTGTTGGTGGAAAGCGTTATGTAGTGGTTATAGATGGGCTCACGGCCTATCAGCTTGTTGGTGAGGTAACGGCTCACCAAGGCGACGACGGGTAGCCGGCCTGAGAGGGTGACCGGCCACACTGGGACTGAGACACGGCCCAGACTCCTACGGGAGGCAGCAGTGGGGAATATTGCACAATGGGCGCAAGCCTGATGCAGCGACGCCGCGT…	0	0	0	0	0	0	0	0	0	0	0	0	28	112	0	0	0	0	0	0	0	0	0	0	0	0	82	159	0	0	0	0	174	32	0	0	0	0	0	0	0	0	0	0	0	0	0	0
ASV122	AGAGTTTGATCCTAGCTCAGGACGAACGCTGGCGGCGTGCTTAACACATGCAAGTCGAACGATGAAGCCTAGCTTGCTAGGTGGATTAGTGGCGAACGGGTGAGTAATACGTGAGTAACCTACCTTTAACTCTGGGATAAGCCTGGGAAACTGGGTCTAATACCGGATACGACCAATCTCCGCATGGGGTGTTGGTGGAAAGCGTTATGTAGTGGTTATAGATGGGCTCACGGCCTATCAGCTTGTTGGTGAGGTAACGGCTCACCAAGGCGACGACGGGTAGCCGGCCTGAGAGGGTGACCGGCCACACTGGGACTGAGACACGGCCCAGACTCCTACGGGAGGCAGCAGTGGGGAATATTGCACAATGGGCGCAAGCCTGATGCAGCGACGCCGCGT…	0	0	0	0	0	0	0	0	0	0	0	0	47	83	0	0	0	0	46	25	0	0	0	0	0	0	77	144	0	0	0	0	143	21	0	0	0	0	0	0	0	0	0	0	0	0	0	0
ASV123	AGAGTTTGATCATGGCTCAGGACGAACGCTGGCGGCGTGCTTAACACATGCAAGTCGAACGGGATCCTCTCCAGCTTGCTGGGGGGGTGAGAGTGGCGAACGGGTGAGTAATGCGTGACTAACCTGCCTCATGGTCTGGAATAGCTCCTGGAAACGGGTGGTAATGCCGGATGGTCCAACTTTCCGCATGGTTTGTTGGGAAAGCTTTTGCGCCATGGGATGGGGTCGCGTCCTATCAGCTTGTTGGTGGGGTGTTGGCCTACCAAGGCTTCGACGGGTAGCCGGCCTAAGAGGGCGACCGGCCACATTGGGACTGAGATACGGCCCAGACTCCTACGGGAGGCAGCAGTGGGGAATATTGCACAATGGGGGGAACCCTGATGCAGCGACGCCGCGTGC…	0	0	0	0	0	0	0	0	0	0	0	0	0	0	0	0	0	0	0	0	0	0	165	418	0	0	0	0	0	0	0	0	0	0	0	0	0	0	0	0	0	0	0	0	0	0	0	0
ASV124	AGGGTTTGATTATGGCTCAGGACGAACGCTGGCGGCGTGCCTAATACATGCAAGTAGAACGCTGAAGAGAGGAGCTTGCTCTTCTTGGATGAGTTGCGAACGGGTGAGTAACGCGTAGGTAACCTGCCTGGTAGCGGGGGATAACTATTGGAAACGATAGCTAATACCGCATAATAGTAGATGTTGCATGACATTTGCTTAAAAGGTGCAATTGCATCACTACCAGATGGACCTGCGTTGTATTAGCTAGTTGGTGAGGTAACGGCTCACCAAGGCAACGATACATAGCCGACCTGAGAGGGTGATCGGCCACACTGGGACTGAGACACGGCCCAGACTCCTACGGGAGGCAGCAGTAGGGAATCTTCGGCAATGGACGGAAGTCTGACCGAGCAACGC…	0	0	0	0	0	0	187	155	0	0	56	112	0	0	0	0	0	0	0	0	21	49	0	0	0	0	0	0	0	0	0	0	0	0	0	0	0	0	0	0	0	0	0	0	0	0	0	0
ASV125	AGAGTTTGATCATGGCTCAGGACGAACGCTGGCGGCGTGCTTAACACATGCAAGTCGAACGATGAAGCCTAGCTTGCTAGGTGGATTAGTGGCGAACGGGTGAGTAATACGTGAGTAACCTACCTTTAACTCTGGGATAAGCCTGGGAAACTGGGTCTAATACCGGATACGACCAATCTCCGCATGGGGTGTTGGTGGAAAGCGTTATGTAGTGGTTATAGATGGGCTCACGGCCTATCAGCTTGTTGGTGAGGTAACGGCTCACCAAGGCGACGACGGGTAGCCGGCCTGAGAGGGTGACCGGCCACACTGGGACTGAGACACGGCCCAGACTCCTACGGGAGGCAGCAGTGGGGAATATTGCACAATGGGCGCAAGCCTGATGCAGCGACGCCGCGT…	0	0	0	0	0	0	0	0	0	0	0	0	36	109	0	0	0	0	0	0	0	0	0	0	0	0	100	112	0	0	0	0	193	27	0	0	0	0	0	0	0	0	0	0	0	0	0	0
ASV126	AGAGTTTGATTCTGGCTCAGGACGAACGCTGGCGGCGTGCTTAACACATGCAAGTCGAACGCTGAAGCCTAGCTTTTGTTGGGTGGATGAGTGGCGAACGGGTGAGTAACACGTGAGTAACCTGCCCCCTTCTTTGGGATAACGCCCGGAAACGGGTGCTAATACTGGATATTCACTGATCTTCGCATGGGGGTTGGTGGAAAGGTTTTTTCTGGTGGGGGATGGGCTCGCGGCCTATCAGCTTGTTGGTGGGGTGATGGCCTACCAAGGCTTTGACGGGTAGCCGGCCTGAGAGGGTGACCGGTCACATTGGGACTGAGATACGGCCCAGACTCCTACGGGAGGCAGCAGTGGGGAATATTGCACAATGGGCGAAAGCCTGATGCAGCGACGCCGCGT…	80	60	45	21	0	0	0	0	0	0	0	0	0	0	0	0	0	0	0	0	0	0	0	0	0	0	0	0	0	0	0	0	0	0	0	0	0	0	0	0	101	151	0	90	0	0	26	0
ASV127	AGAGTTTGATCCTGGCTCAGGACGAACGCTGGCGGCGTGCCTAATACATGCAAGTAGAACGCTGAAGAGAGGAGCTTGCTCTTCTTGGATGAGTTGCGAACGGGTGAGTAACGCGTAGGTAACCTGCCTGGTAGCGGGGGATAACTATTGGAAACGATAGCTAATACCGCATAATAGTAGATGTTGCATGACATTTGCTTAAAAGGTGCAATTGCATCACTACCAGATGGACCTGCGTTGTATTAGCTAGTTGGTGAGGTAACGGCTCACCAAGGCAACGATACATAGCCGACCTGAGAGGGTGATCGGCCACACTGGGACTGAGACACGGCCCAGACTCCTACGGGAGGCAGCAGTAGGGAATCTTCGGCAATGGACGGAAGTCTGACCGAGCAACGC…	0	0	0	0	0	0	217	101	0	0	76	122	0	0	0	0	0	0	0	0	15	42	0	0	0	0	0	0	0	0	0	0	0	0	0	0	0	0	0	0	0	0	0	0	0	0	0	0
ASV128	AGAGTTTGATTCTGGCTCAGGACGAACGCTGGCGGCGTGCTTAACACATGCAAGTCGAACGATGAAGCCTAGCTTGCTAGGTGGATTAGTGGCGAACGGGTGAGTAATACGTGAGTAACCTACCTTTAACTCTGGGATAAGCCTGGGAAACTGGGTCTAATACCGGATACGACCAATCTCCGCATGGGGTGTTGGTGGAAAGCGTTATGTAGTGGTTATAGATGGGCTCACGGCCTATCAGCTTGTTGGTGAGGTAACGGCTCACCAAGGCGACGACGGGTAGCCGGCCTGAGAGGGTGACCGGCCACACTGGGACTGAGACACGGCCCAGACTCCTACGGGAGGCAGCAGTGGGGAATATTGCACAATGGGCGCAAGCCTGATGCAGCGACGCCGCGT…	0	0	0	0	0	0	0	0	0	0	0	0	33	110	0	0	0	0	0	0	0	0	0	0	0	0	79	150	0	0	0	0	169	32	0	0	0	0	0	0	0	0	0	0	0	0	0	0
ASV129	AGAGTTTGATTCTGGCTCAGGACGAACGCTGGCGGCGTGCCTAATACATGCAAGTAGAACGCTGAAGAGAGGAGCTTGCTCTTCTTGGATGAGTTGCGAACGGGTGAGTAACGCGTAGGTAACCTGCCTGGTAGCGGGGGATAACTATTGGAAACGATAGCTAATACCGCATAATAGTAGATGTTGCATGACATTTGCTTAAAAGGTGCAATTGCATCACTACCAGATGGACCTGCGTTGTATTAGCTAGTTGGTGAGGTAACGGCTCACCAAGGCAACGATACATAGCCGACCTGAGAGGGTGATCGGCCACACTGGGACTGAGACACGGCCCAGACTCCTACGGGAGGCAGCAGTAGGGAATCTTCGGCAATGGACGGAAGTCTGACCGAGCAACGC…	0	0	0	0	0	0	207	116	0	0	74	144	0	0	0	0	0	0	0	0	31	0	0	0	0	0	0	0	0	0	0	0	0	0	0	0	0	0	0	0	0	0	0	0	0	0	0	0
ASV130	AGGGTTTGATCATGGCTCAGATTGAACGCTGGCGGCAGGCTTAACACATGCAAGTCGAACGATGACTCTCTAGCTTGCTAGAGATGATTAGTGGCGGACGGGTGAGTAACATTTAGGAATCTGCCTAGTAGTGGGGGATAGCTCGGGGAAACTCGAATTAATACCGCATACGACCTACGGGTGAAAGGGGGCGCAAGCTCTTGCTATTAGATGAGCCTAAATCAGATTAGCTAGTTGGTGGGGTAAAGGCCCACCAAGGCGACGATCTGTAACTGGTCTGAGAGGATGATCAGTCACACCGGAACTGAGACACGGTCCGGACTCCTACGGGAGGCAGCAGTGGGGAATATTGGACAATGGGGGCAACCCTGATCCAGCCATGCCGCGTGTGTGAAGAAG…	0	0	0	93	0	0	0	0	0	0	0	0	0	0	0	0	0	0	0	31	0	0	0	0	0	0	0	0	0	0	0	0	64	359	0	0	0	0	20	0	0	0	0	0	0	0	0	0
ASV131	AGGGTTTGATTCTGGCTCAGGACGAACGCTGGCGGCGTGCTTAACACATGCAAGTCGAACGATGAAGCCTAGCTTGCTAGGTGGATTAGTGGCGAACGGGTGAGTAATACGTGAGTAACCTACCTTTAACTCTGGGATAAGCCTGGGAAACTGGGTCTAATACCGGATACGACCAATCTCCGCATGGGGTGTTGGTGGAAAGCGTTATGTAGTGGTTATAGATGGGCTCACGGCCTATCAGCTTGTTGGTGAGGTAACGGCTCACCAAGGCGACGACGGGTAGCCGGCCTGAGAGGGTGACCGGCCACACTGGGACTGAGACACGGCCCAGACTCCTACGGGAGGCAGCAGTGGGGAATATTGCACAATGGGCGCAAGCCTGATGCAGCGACGCCGCGT…	0	0	0	0	0	0	0	0	0	0	0	0	46	91	0	0	0	0	0	0	0	0	0	0	0	0	80	162	0	0	0	0	159	29	0	0	0	0	0	0	0	0	0	0	0	0	0	0
ASV132	AGAGTTTGATCATGGCTCAGGACGAACGCTGGCGGCGTGCCTAATACATGCAAGTAGAACGCTGAAGAGAGGAGCTTGCTCTTCTTGGATGAGTTGCGAACGGGTGAGTAACGCGTAGGTAACCTGCCTTGTAGCGGGGGATAACTATTGGAAACGATAGCTAATACCGCATAACAATGGATGACACATGTCATTTATTTGAAAGGGGCAATTGCTCCACTACAAGATGGACCTGCGTTGTATTAGCTAGTAGGTGAGGTAACGGCTCACCTAGGCGACGATACATAGCCGACCTGAGAGGGTGATCGGCCACACTGGGACTGAGACACGGCCCAGACTCCTACGGGAGGCAGCAGTAGGGAATCTTCGGCAATGGGGGCAACCCTGACCGAGCAACGC…	0	0	22	0	26	38	0	46	0	0	0	0	0	0	16	0	0	0	172	92	0	0	0	0	0	0	0	38	0	0	0	0	0	21	0	0	0	0	0	0	0	0	0	0	62	33	0	0
ASV133	AGGGTTTGATCATGGCTCAGGACGAACGCTGGCGGCGTGCCTAATACATGCAAGTAGAACGCTGAAGAGAGGAGCTTGCTCTTCTTGGATGAGTTGCGAACGGGTGAGTAACGCGTAGGTAACCTGCCTGGTAGCGGGGGATAACTATTGGAAACGATAGCTAATACCGCATAATAGTAGATGTTGCATGACATTTGCTTAAAAGGTGCAATTGCATCACTACCAGATGGACCTGCGTTGTATTAGCTAGTTGGTGAGGTAACGGCTCACCAAGGCAACGATACATAGCCGACCTGAGAGGGTGATCGGCCACACTGGGACTGAGACACGGCCCAGACTCCTACGGGAGGCAGCAGTAGGGAATCTTCGGCAATGGACGGAAGTCTGACCGAGCAACGC…	0	0	0	0	0	0	174	112	0	0	41	106	0	0	0	0	0	0	0	0	19	0	0	0	53	0	0	0	0	0	0	0	0	61	0	0	0	0	0	0	0	0	0	0	0	0	0	0
ASV134	AGAGTTCGATCCTGGCTCAGGACGAACGCTGGCGGCGTGCTTAACACATGCAAGTCGAACGATGAAGCCTAGCTTGCTAGGTGGATTAGTGGCGAACGGGTGAGTAATACGTGAGTAACCTACCTTTAACTCTGGGATAAGCCTGGGAAACTGGGTCTAATACCGGATACGACCAATCTCCGCATGGGGTGTTGGTGGAAAGCGTTATGTAGTGGTTATAGATGGGCTCACGGCCTATCAGCTTGTTGGTGAGGTAACGGCTCACCAAGGCGACGACGGGTAGCCGGCCTGAGAGGGTGACCGGCCACACTGGGACTGAGACACGGCCCAGACTCCTACGGGAGGCAGCAGTGGGGAATATTGCACAATGGGCGCAAGCCTGATGCAGCGACGCCGCGT…	0	0	0	0	0	0	0	0	0	0	0	0	41	86	0	0	0	0	43	37	0	0	0	0	0	0	30	154	0	0	0	0	156	18	0	0	0	0	0	0	0	0	0	0	0	0	0	0
ASV135	AGGGTTTGATCATGGCTCAGGACGAACGCTGGCGGCGTGCCTAATACATGCAAGTAGAACGCTGAAGAGAGGAGCTTGCTCTTCTTGGATGAGTTGCGAACGGGTGAGTAACGCGTAGGTAACCTGCCTGGTAGCGGGGGATAACTATTGGAAACGATAGCTAATACCGCATGATATTAATTGTCGCATGATAATTAATTGAAAGATGCAATTGCATCACTACCAGATGGACCTGCGTTGTATTAGCTAGTTGGTGAGGTAACGGCTCACCAAGGCGACGATACATAGCCGACCTGAGAGGGTGATCGGCCACACTGGGACTGAGACACGGCCCAGACTCCTACGGGAGGCAGCAGTAGGGAATCTTCGGCAATGGGGGGAACCCTGACCGAGCAACGC…	0	0	0	0	0	0	0	0	0	0	0	0	0	0	0	0	0	0	0	0	0	0	0	0	0	0	0	0	0	0	0	0	0	0	0	0	0	0	0	0	261	147	0	0	0	0	0	0
ASV136	AGGGTTTGATTATGGCTCAGATTGAACGCTGGCGGCAGGCTTAACACATGCAAGTCGAACGATGACTCTCTAGCTTGCTAGAGATGATTAGTGGCGGACGGGTGAGTAACATTTAGGAATCTGCCTAGTAGTGGGGGATAGCTCGGGGAAACTCGAATTAATACCGCATACGACCTACGGGTGAAAGGGGGCGCAAGCTCTTGCTATTAGATGAGCCTAAATCAGATTAGCTAGTTGGTGGGGTAAAGGCCCACCAAGGCGACGATCTGTAACTGGTCTGAGAGGATGATCAGTCACACCGGAACTGAGACACGGTCCGGACTCCTACGGGAGGCAGCAGTGGGGAATATTGGACAATGGGGGCAACCCTGATCCAGCCATGCCGCGTGTGTGAAGAAG…	0	0	0	0	0	0	0	0	0	0	0	0	0	177	0	0	0	0	30	36	0	0	0	0	0	0	0	0	0	0	0	0	45	263	0	0	0	0	11	0	0	0	0	0	0	0	0	0
ASV137	AGAGTTTGATTATGGCTCAGGACGAACGCTGGCGGCGTGCCTAATACATGCAAGTAGAACGCTGAAGAGAGGAGCTTGCTCTTCTTGGATGAGTTGCGAACGGGTGAGTAACGCGTAGGTAACCTGCCTGGTAGCGGGGGATAACTATTGGAAACGATAGCTAATACCGCATGATATTAATTGTCGCATGATAATTAATTGAAAGATGCAATTGCATCACTACCAGATGGACCTGCGTTGTATTAGCTAGTTGGTGAGGTAACGGCTCACCAAGGCGACGATACATAGCCGACCTGAGAGGGTGATCGGCCACACTGGGACTGAGACACGGCCCAGACTCCTACGGGAGGCAGCAGTAGGGAATCTTCGGCAATGGGGGGAACCCTGACCGAGCAACGC…	0	0	0	0	0	0	0	0	0	0	0	0	0	0	0	0	0	0	0	0	0	0	0	0	0	0	0	0	0	0	0	35	0	0	0	0	0	0	0	0	251	157	0	0	0	0	0	0
ASV138	AGGGTTTGATTATGGCTCAGATTGAACGCTGGCGGCAGGCTTAACACATGCAAGTCGAACGATGACTCTCTAGCTTGCTAGAGAAGATTAGTGGCGGACGGGTGAGTAACATTTAGGAATCTGCCTAGTAGTGGGGGATAGCTCGGGGAAACTCGAATTAATACCGCATACGACCTACGGGTGAAAGGGGGCGCAAGCTCTTGCTATTAGATGAGCCTAAATCAGATTAGCTAGTTGGTGGGGTAAAGGCCCACCAAGGCGACGATCTGTAACTGGTCTGAGAGGATGATCAGTCACACCGGAACTGAGACACGGTCCGGACTCCTACGGGAGGCAGCAGTGGGGAATATTGGACAATGGGGGCAACCCTGATCCAGCCATGCCGCGTGTGTGAAGAAG…	0	0	0	73	0	0	0	0	0	0	0	51	0	0	0	0	0	0	0	0	0	0	0	0	0	0	0	0	0	0	0	0	64	352	0	0	0	0	21	0	0	0	0	0	0	0	0	0
ASV139	AGAGTTTGATCCTGGCTCAGGACGAACGCTGGCGGCGTGCCTAATACATGCAAGTAGAACGCTGAAGAGAGGAGCTTGCTCTTCTTGGATGAGTTGCGAACGGGTGAGTAACGCGTAGGTAACCTGCCTTGTAGCGGGGGATAACTATTGGAAACGATAGCTAATACCGCATAACAATGGATGACACATGTCATTTATTTGAAAGGGGCAATTGCTCCACTACAAGATGGACCTGCGTTGTATTAGCTAGTAGGTGAGGTAACGGCTCACCTAGGCGACGATACATAGCCGACCTGAGAGGGTGATCGGCCACACTGGGACTGAGACACGGCCCAGACTCCTACGGGAGGCAGCAGTAGGGAATCTTCGGCAATGGGGGCAACCCTGACCGAGCAACGC…	0	0	0	47	0	45	0	63	0	0	0	0	0	0	0	0	0	0	163	81	0	0	0	0	0	55	0	0	0	0	0	0	0	0	0	0	0	0	0	0	0	0	0	0	73	29	0	0
ASV140	AGAGTTTGATTATGGCTCAGGACGAACGCTGGCGGCGTGCCTAATACATGCAAGTAGAACGCTGAAGAGAGGAGCTTGCTCTTCTTGGATGAGTTGCGAACGGGTGAGTAACGCGTAGGTAACCTGCCTGGTAGCGGGGGATAACTATTGGAAACGATAGCTAATACCGCATAATAGTAGATGTTGCATGACATTTGCTTAAAAGGTGCAATTGCATCACTACCAGATGGACCTGCGTTGTATTAGCTAGTTGGTGAGGTAACGGCTCACCAAGGCAACGATACATAGCCGACCTGAGAGGGTGATCGGCCACACTGGGACTGAGACACGGCCCAGACTCCTACGGGAGGCAGCAGTAGGGAATCTTCGGCAATGGACGGAAGTCTGACCGAGCAACGC…	0	0	0	0	0	0	184	139	0	0	48	126	0	0	0	0	0	0	0	0	20	0	0	0	24	0	0	0	0	0	0	0	0	15	0	0	0	0	0	0	0	0	0	0	0	0	0	0
ASV141	AGGGTTTGATCATGGCTCAGGACGAACGCTGGCGGCGTGCTTAACACATGCAAGTCGAACGATGAAGCCTAGCTTGCTAGGTGGATTAGTGGCGAACGGGTGAGTAATACGTGAGTGACCTACCTTTGACTCTGGGATAAGCCTGGGAAACTGGGTCTAATACCGGATACGACCAATCTCCGCATGGGGTGTTGGTGGAAAGCGTTATGGAGTGGTTTTAGATGGGCTCACGGCCTATCAGCTTGTTGGTGAGGTAATGGCTTACCAAGGCGACGACGGGTAGCCGGCCTGAGAGGGTGACCGGCCACACTGGGACTGAGACACGGCCCAGACTCCTACGGGAGGCAGCAGTGGGGAATATTGCACAATGGGCGCAAGCCTGATGCAGCGACGCCGCGT…	0	0	0	0	0	0	0	0	0	0	0	0	0	0	0	0	0	0	0	0	77	87	0	0	74	88	0	0	96	87	14	20	0	0	12	0	0	0	0	0	0	0	0	0	0	0	0	0
ASV142	AGGGTTTGATCCTGGCTCAGGACGAACGCTGGCGGCGTGCTTAACACATGCAAGTCGAACGATGAAGCCTAGCTTGCTAGGTGGATTAGTGGCGAACGGGTGAGTAATACGTGAGTGACCTACCTTTGACTCTGGGATAAGCCTGGGAAACTGGGTCTAATACCGGATACGACCAATCTCCGCATGGGGTGTTGGTGGAAAGCGTTATGGAGTGGTTTTAGATGGGCTCACGGCCTATCAGCTTGTTGGTGAGGTAATGGCTTACCAAGGCGACGACGGGTAGCCGGCCTGAGAGGGTGACCGGCCACACTGGGACTGAGACACGGCCCAGACTCCTACGGGAGGCAGCAGTGGGGAATATTGCACAATGGGCGCAAGCCTGATGCAGCGACGCCGCGT…	91	0	0	0	0	0	0	0	0	0	0	0	0	0	0	0	20	0	0	0	72	62	0	0	67	77	0	0	67	78	0	0	0	0	18	0	0	0	0	0	0	0	0	0	0	0	0	0
ASV143	AGGGTTCGATTCTGGCTCAGGACGAACGCTGGCGGCGTGCTTAACACATGCAAGTCGAACGGGATCCTCTCCAGCTTGCTGGGGGGGTGAGAGTGGCGAACGGGTGAGTAATGCGTGACTAACCTGCCTCATGGTCTGGAATAGCTCCTGGAAACGGGTGGTAATGCCGGATGGTCCAACTTTCCGCATGGTTTGTTGGGAAAGCTTTTGCGCCATGGGATGGGGTCGCGTCCTATCAGCTTGTTGGTGGGGTGTTGGCCTACCAAGGCTTCGACGGGTAGCCGGCCTAAGAGGGCGACCGGCCACATTGGGACTGAGATACGGCCCAGACTCCTACGGGAGGCAGCAGTGGGGAATATTGCACAATGGGGGGAACCCTGATGCAGCGACGCCGCGTGC…	0	0	0	0	0	0	0	0	0	0	0	0	0	0	0	0	0	0	0	0	0	0	169	381	0	0	0	0	0	0	0	0	0	0	0	0	0	0	0	0	0	0	0	0	0	0	0	0
ASV144	AGGGTTTGATCCTGGCTCAGATTGAACGCTGGCGGCAGGCTTAACACATGCAAGTCGAACGATGACTCTCTAGCTTGCTAGAGATGATTAGTGGCGGACGGGTGAGTAACATTTAGGAATCTGCCTAGTAGTGGGGGATAGCTCGGGGAAACTCGAATTAATACCGCATACGACCTACGGGTGAAAGGGGGCGCAAGCTCTTGCTATTAGATGAGCCTAAATCAGATTAGCTAGTTGGTGGGGTAAAGGCCCACCAAGGCGACGATCTGTAACTGGTCTGAGAGGATGATCAGTCACACCGGAACTGAGACACGGTCCGGACTCCTACGGGAGGCAGCAGTGGGGAATATTGGACAATGGGGGCAACCCTGATCCAGCCATGCCGCGTGTGTGAAGAAG…	0	0	0	0	0	0	0	0	0	120	0	0	0	0	0	0	0	0	51	51	0	0	0	0	0	0	0	0	0	0	0	0	48	256	0	0	0	0	21	0	0	0	0	0	0	0	0	0
ASV145	AGGGTTTGATTCTGGCTCAGGACGAACGCTGGCGGCGTGCCTAATACATGCAAGTAGAACGCTGAAGAGAGGAGCTTGCTCTTCTTGGATGAGTTGCGAACGGGTGAGTAACGCGTAGGTAACCTGCCTTGTAGCGGGGGATAACTATTGGAAACGATAGCTAATACCGCATAACAATGGATGACACATGTCATTTATTTGAAAGGGGCAATTGCTCCACTACAAGATGGACCTGCGTTGTATTAGCTAGTAGGTGAGGTAACGGCTCACCTAGGCGACGATACATAGCCGACCTGAGAGGGTGATCGGCCACACTGGGACTGAGACACGGCCCAGACTCCTACGGGAGGCAGCAGTAGGGAATCTTCGGCAATGGGGGCAACCCTGACCGAGCAACGC…	0	0	23	21	19	34	0	47	0	0	0	0	0	0	15	0	0	0	184	81	0	0	0	0	0	27	0	0	0	0	0	0	0	0	0	0	0	0	0	0	0	0	0	0	58	37	0	0
ASV146	AGGGTTTGATTATGGCTCAGGACGAACGCTGGCGGCGTGCCTAATACATGCAAGTAGAACGCTGAAGAGAGGAGCTTGCTCTTCTTGGATGAGTTGCGAACGGGTGAGTAACGCGTAGGTAACCTGCCTTGTAGCGGGGGATAACTATTGGAAACGATAGCTAATACCGCATAACAATGGATGACACATGTCATTTATTTGAAAGGGGCAATTGCTCCACTACAAGATGGACCTGCGTTGTATTAGCTAGTAGGTGAGGTAACGGCTCACCTAGGCGACGATACATAGCCGACCTGAGAGGGTGATCGGCCACACTGGGACTGAGACACGGCCCAGACTCCTACGGGAGGCAGCAGTAGGGAATCTTCGGCAATGGGGGCAACCCTGACCGAGCAACGC…	0	0	38	46	12	40	0	42	0	0	0	0	0	0	7	0	0	0	146	91	0	0	0	0	0	0	0	0	0	0	0	0	0	0	34	0	0	0	0	0	0	0	0	0	61	23	0	0
ASV147	AGGGTTTGATCCTGGCTCAGGACGAACGCTGGCGGCGTGCTTAACACATGCAAGTCGAACGATGAAGCCTAGCTTGCTAGGTGGATTAGTGGCGAACGGGTGAGTAATACGTGAGTAACCTACCTTTAACTCTGGGATAAGCCCGGGAAACTGGGTCTAATACCGGATACGACCAATCTCCGCATGGGGTGTTGGTGGAAAGCGTTATGTAGTGGTTATAGATGGGCTCACGGCCTATCAGCTTGTTGGTGAGGTAACGGCTCACCAAGGCGACGACGGGTAGCCGGCCTGAGAGGGTGACCGGCCACACTGGGACTGAGACACGGCCCAGACTCCTACGGGAGGCAGCAGTGGGGAATATTGCACAATGGGCGCAAGCCTGATGCAGCGACGCCGCGT…	0	0	0	0	0	0	0	0	0	147	0	0	0	0	77	0	0	0	0	0	0	0	0	0	65	0	0	0	0	0	0	0	0	0	0	0	0	0	209	41	0	0	0	0	0	0	0	0
ASV148	AGAGTTCGATCCTGGCTCAGGACGAACGCTGGCGGCGTGCTTAACACATGCAAGTCGAACGATGAAGCCTAGCTTGCTAGGTGGATTAGTGGCGAACGGGTGAGTAATACGTGAGTGACCTACCTTTGACTCTGGGATAAGCCTGGGAAACTGGGTCTAATACCGGATACGACCAATCTCCGCATGGGGTGTTGGTGGAAAGCGTTATGGAGTGGTTTTAGATGGGCTCACGGCCTATCAGCTTGTTGGTGAGGTAATGGCTTACCAAGGCGACGACGGGTAGCCGGCCTGAGAGGGTGACCGGCCACACTGGGACTGAGACACGGCCCAGACTCCTACGGGAGGCAGCAGTGGGGAATATTGCACAATGGGCGCAAGCCTGATGCAGCGACGCCGCGT…	0	0	0	0	0	0	0	0	0	0	0	0	0	0	0	0	34	0	0	0	97	79	0	0	68	84	0	0	77	81	7	0	0	0	12	0	0	0	0	0	0	0	0	0	0	0	0	0
ASV149	AGAGTTTGATTCTGGCTCAGGATGAACGCTGGCGGCGCGCCTAACACATGCAAGTCGAACGATTAAACCGCCCTTGGGCGGATATACAGTGGCGAACGGGTGAGTAACGCGTGACCAACCTTCCCCCCGCATCGGGACAACCCGGGGAAACCCGGGCTAATACCGGATATGCCGGGTATGGCGCATGTCATACCCAGGAAAGCTTTTGCGGCGGGGGATGGGGTCGCGTCCCATCAGGTAGACGGCGGGGTAGTAGCCCACCGTGCCAACGACGGGTAGCCGGGTTGAGAGACCGACCGGCCACATTGGGACTGAGATACGGCCCAGACTCCTACGGGAGGCAGCAGTGGGGAATCTTGCGCAATGGGGGAAACCCTGACGCAGCGACGCCGCGTGCGG…	0	0	0	0	0	0	0	0	0	0	0	0	0	0	0	0	0	0	0	0	0	0	0	0	0	0	0	0	0	0	0	0	0	0	0	0	0	0	0	0	0	0	0	0	0	0	0	0
ASV150	AGAGTTTGATTATGGCTCAGGACGAACGCTGGCGGCGTGCCTAATACATGCAAGTAGAACGCACAGTTTATACCGTAGCTTGCTACACCATAGACTGTGAGTTGCGAACGGGTGAGTAACGCGTAGGTAACCTGCCTGGTAGCGGGGGATAACTATTGGAAACGATAGCTAATACCGCATAATATTAATTATTGCATGATAATTGATTGAAAGGTGCAATTGCACCACTACCAGATGGACCTGCGTTGTATTAGCTAGTAGGTGAGGTAACGGCTCACCTAGGCGACGATACATAGCCGACCTGAGAGGGTGATCGGCCACACTGGGACTGAGACACGGCCCAGACTCCTACGGGAGGCAGCAGTAGGGAATCTTCGGCAATGGACGAAAGTCTGACCG…	158	136	97	78	0	0	0	0	0	0	0	0	0	0	0	0	0	0	0	0	0	0	0	0	0	0	0	0	0	0	0	0	0	0	0	0	68	0	0	0	0	0	0	0	0	0	0	0
ASV151	AGAATTTGATCTTGGTTCAGGACGAACGCTGGCGGCGTGCTTAACACATGCAAGTCGAACGATGAAGCCTAGCTTGCTAGGTGGATTAGTGGCGAACGGGTGAGTAATACGTGAGTGACCTACCTTTGACTCTGGGATAAGCCTGGGAAACTGGGTCTAATACCGGATACGACCAATCTCCGCATGGGGTGTTGGTGGAAAGCGTTATGGAGTGGTTTTAGATGGGCTCACGGCCTATCAGCTTGTTGGTGAGGTAATGGCTTACCAAGGCGACGACGGGTAGCCGGCCTGAGAGGGTGACCGGCCACACTGGGACTGAGACACGGCCCAGACTCCTACGGGAGGCAGCAGTGGGGAATATTGCACAATGGGCGCAAGCCTGATGCAGCGACGCCGCGT…	0	25	0	0	0	0	0	0	0	0	0	0	0	0	0	0	34	19	0	0	66	72	0	0	62	80	0	0	53	81	5	9	0	0	15	15	0	0	0	0	0	0	0	0	0	0	0	0
ASV152	AGGGTTTGATTATGGCTCAGGACGAACGCTGGCGGCGTGCTTAACACATGCAAGTCGAACGATGAAGCCTAGCTTGCTAGGTGGATTAGTGGCGAACGGGTGAGTAATACGTGAGTAACCTACCTTTAACTCTGGGATAAGCCCGGGAAACTGGGTCTAATACCGGATACGACCAATCTCCGCATGGGGTGTTGGTGGAAAGCGTTATGTAGTGGTTATAGATGGGCTCACGGCCTATCAGCTTGTTGGTGAGGTAACGGCTCACCAAGGCGACGACGGGTAGCCGGCCTGAGAGGGTGACCGGCCACACTGGGACTGAGACACGGCCCAGACTCCTACGGGAGGCAGCAGTGGGGAATATTGCACAATGGGCGCAAGCCTGATGCAGCGACGCCGCGT…	0	0	0	0	0	0	0	0	0	72	0	0	0	0	197	0	0	0	0	0	0	0	0	0	0	0	0	0	0	0	0	0	0	0	0	0	0	0	214	48	0	0	0	0	0	0	0	0
ASV153	AGAGTTTGATCCTGGCTCAGGACGAACGCTGGCGGCGTGCCTAATACATGCAAGTAGAACGCTGAAGAGAGGAGCTTGCTCTTCTTGGATGAGTTGCGAACGGGTGAGTAACGCGTAGGTAACCTGCCTGGTAGCGGGGGATAACTATTGGAAACGATAGCTAATACCGCATGATATTAATTGTCGCATGATAATTAATTGAAAGATGCAATTGCATCACTACCAGATGGACCTGCGTTGTATTAGCTAGTTGGTGAGGTAACGGCTCACCAAGGCGACGATACATAGCCGACCTGAGAGGGTGATCGGCCACACTGGGACTGAGACACGGCCCAGACTCCTACGGGAGGCAGCAGTAGGGAATCTTCGGCAATGGGGGGAACCCTGACCGAGCAACGC…	0	0	0	0	0	0	0	0	0	0	0	0	0	0	0	0	0	0	0	0	0	0	0	0	0	0	0	0	0	0	0	41	0	0	0	0	0	0	0	0	222	108	0	0	0	0	0	0
ASV154	AGGGTTTGATTCTGGCTCAGGACGAACGCTGGCGGCGTGCTTAACACATGCAAGTCGAACGAAGAGCGATGGAAGCTTGCTTCTATCAATCTTAGTGGCGAACGGGTGAGTAACGCGTAATCAACCTGCCCTTCAGAGGGGGACAACAGTTGGAAACGACTGCTAATACCGCATACGATCTAATCTCGGCATCGAGGATAGATGAAAGGTGGCCTCTACATGTAAGCTATCACTGAAGGAGGGGATTGCGTCTGATTAGCTAGTTGGAGGGGTAACGGCCCACCAAGGCGATGATCAGTAGCCGGTCTGAGAGGATGAACGGCCACATTGGGACTGAGACACGGCCCAGACTCCTACGGGAGGCAGCAGTGGGGAATCTTCCGCAATGGACGAAAGTCT…	14	19	19	7	0	0	7	0	0	0	0	0	0	0	0	0	26	36	0	0	0	0	0	17	0	0	0	0	0	0	0	137	0	0	21	65	0	0	0	0	0	0	66	49	0	10	0	0
ASV155	AGAATTTGATCTTGGTTCAGGACGAACGCTGGCGGCGTGCTTAACACATGCAAGTCGAACGATGAAGCCTAGCTTGCTAGGTGGATTAGTGGCGAACGGGTGAGTAATACGTGAGTAACCTACCTTTAACTCTGGGATAAGCCTGGGAAACTGGGTCTAATACCGGATACGACCAATCTCCGCATGGGGTGTTGGTGGAAAGCGTTATGTAGTGGTTATAGATGGGCTCACGGCCTATCAGCTTGTTGGTGAGGTAACGGCTCACCAAGGCGACGACGGGTAGCCGGCCTGAGAGGGTGACCGGCCACACTGGGACTGAGACACGGCCCAGACTCCTACGGGAGGCAGCAGTGGGGAATATTGCACAATGGGCGCAAGCCTGATGCAGCGACGCCGCGT…	0	0	0	0	0	0	0	0	0	0	0	0	36	67	0	0	0	0	50	11	0	0	0	0	0	0	58	102	0	0	0	0	151	25	0	0	0	0	0	0	25	0	0	0	0	0	0	0
ASV156	AGGGTTTGATTCTGGCTCAGATTGAACGCTGGCGGCAGGCTTAACACATGCAAGTCGAACGATGACTCTCTAGCTTGCTAGAGATGATTAGTGGCGGACGGGTGAGTAACATTTAGGAATCTGCCTAGTAGTGGGGGATAGCTCGGGGAAACTCGAATTAATACCGCATACGACCTACGGGTGAAAGGGGGCGCAAGCTCTTGCTATTAGATGAGCCTAAATCAGATTAGCTAGTTGGTGGGGTAAAGGCCCACCAAGGCGACGATCTGTAACTGGTCTGAGAGGATGATCAGTCACACCGGAACTGAGACACGGTCCGGACTCCTACGGGAGGCAGCAGTGGGGAATATTGGACAATGGGGGCAACCCTGATCCAGCCATGCCGCGTGTGTGAAGAAG…	0	0	0	0	0	0	0	0	0	0	0	0	0	0	115	0	0	0	0	0	0	0	0	0	0	0	0	0	0	0	0	0	60	349	0	0	0	0	0	0	0	0	0	0	0	0	0	0
ASV157	AGGGTTTGATCATGGCTCAGGACGAACGCTGGCGGCGTGCCTAATACATGCAAGTAGAACGCTGAAGAGAGGAGCTTGCTCTTCTTGGATGAGTTGCGAACGGGTGAGTAACGCGTAGGTAACCTGCCTTGTAGCGGGGGATAACTATTGGAAACGATAGCTAATACCGCATAACAATGGATGACACATGTCATTTATTTGAAAGGGGCAATTGCTCCACTACAAGATGGACCTGCGTTGTATTAGCTAGTAGGTGAGGTAACGGCTCACCTAGGCGACGATACATAGCCGACCTGAGAGGGTGATCGGCCACACTGGGACTGAGACACGGCCCAGACTCCTACGGGAGGCAGCAGTAGGGAATCTTCGGCAATGGGGGCAACCCTGACCGAGCAACGC…	0	0	27	50	16	41	0	29	0	0	0	0	0	0	21	0	0	0	152	68	0	0	0	0	0	0	0	0	0	0	0	0	0	0	30	0	0	0	0	0	0	0	0	0	51	36	0	0
ASV158	AGAGTTTGATTATGGCTCAGGACGAACGCTGGCGGCGTGCCTAATACATGCAAGTAGAACGCTGAAGGAGGAGCTTGCTTCTCTGGATGAGTTGCGAACGGGTGAGTAACGCGTAGGTAACCTGCCTGGTAGCGGGGGATAACTATTGGAAACGATAGCTAATACCGCATAAGAGTAGATGTTGCATGACATTTACTTAAAAGGTGCAATTGCATCACTACCAGATGGACCTGCGTTGTATTAGCTAGTTGGTGGGGTAACGGCTCACCAAGGCGACGATACATAGCCGACCTGAGAGGGTGATCGGCCACACTGGGACTGAGACACGGCCCAGACTCCTACGGGAGGCAGCAGTAGGGAATCTTCGGCAATGGACGGAAGTCTGACCGAGCAACGCCG…	0	0	0	0	0	0	0	33	0	0	0	0	0	0	0	0	0	0	0	0	0	0	0	0	0	0	0	0	0	0	0	0	0	0	0	0	164	323	0	0	0	0	0	0	0	0	0	0
ASV159	AGAGTTTGATCCTAGCTCAGGACGAACGCTGGCGGCGTGCTTAACACATGCAAGTCGAACGAAGAGCGATGGAAGCTTGCTTCTATCAATCTTAGTGGCGAACGGGTGAGTAACGCGTAATCAACCTGCCCTTCAGAGGGGGACAACAGTTGGAAACGACTGCTAATACCGCATACGATCTAATCTCGGCATCGAGGATAGATGAAAGGTGGCCTCTACATGTAAGCTATCACTGAAGGAGGGGATTGCGTCTGATTAGCTAGTTGGAGGGGTAACGGCCCACCAAGGCGATGATCAGTAGCCGGTCTGAGAGGATGAACGGCCACATTGGGACTGAGACACGGCCCAGACTCCTACGGGAGGCAGCAGTGGGGAATCTTCCGCAATGGACGAAAGTCT…	8	21	29	20	0	0	25	0	0	0	8	3	0	0	0	0	57	51	0	0	0	0	0	35	0	0	0	0	0	0	17	0	0	0	0	56	0	0	0	4	0	0	85	80	0	20	0	0
ASV160	AGGGTTCGATTCTGGCTCAGGACGAACGCTGGCGGCGTGCTTAACACATGCAAGTCGAACGATGAAGCCTAGCTTGCTAGGTGGATTAGTGGCGAACGGGTGAGTAATACGTGAGTAACCTACCTTTAACTCTGGGATAAGCCTGGGAAACTGGGTCTAATACCGGATACGACCAATCTCCGCATGGGGTGTTGGTGGAAAGCGTTATGTAGTGGTTATAGATGGGCTCACGGCCTATCAGCTTGTTGGTGAGGTAACGGCTCACCAAGGCGACGACGGGTAGCCGGCCTGAGAGGGTGACCGGCCACACTGGGACTGAGACACGGCCCAGACTCCTACGGGAGGCAGCAGTGGGGAATATTGCACAATGGGCGCAAGCCTGATGCAGCGACGCCGCGT…	0	0	0	0	0	0	0	0	0	0	0	0	33	107	0	0	0	0	0	0	0	0	0	0	0	0	62	121	0	0	0	0	180	16	0	0	0	0	0	0	0	0	0	0	0	0	0	0
ASV161	AGAGTTTGATCATGGCTCAGGACGAACGCTGGCGGCGTGCCTAATACATGCAAGTAGAACGCTGAAGAGAGGAGCTTGCTCTTCTTGGATGAGTTGCGAACGGGTGAGTAACGCGTAGGTAACCTGCCTGGTAGCGGGGGATAACTATTGGAAACGATAGCTAATACCGCATGATATTAATTGTCGCATGATAATTAATTGAAAGATGCAATTGCATCACTACCAGATGGACCTGCGTTGTATTAGCTAGTTGGTGAGGTAACGGCTCACCAAGGCGACGATACATAGCCGACCTGAGAGGGTGATCGGCCACACTGGGACTGAGACACGGCCCAGACTCCTACGGGAGGCAGCAGTAGGGAATCTTCGGCAATGGGGGGAACCCTGACCGAGCAACGC…	0	0	0	0	0	0	0	0	0	0	0	0	0	0	0	0	0	0	0	0	0	0	0	0	0	0	0	0	0	0	24	0	0	0	0	0	0	0	0	0	230	133	0	0	0	0	0	0
ASV162	AGAGTTTGATCCTGGCTCAGGACGAACGCTGGCGGCGTGCTTAACACATGCAAGTCGAACGATGAAGCCTAGCTTGCTAGGTGGATTAGTGGCGAACGGGTGAGTAATACGTGAGTAACCTACCTTTAACTCTGGGATAAGCCTGGGAAACTGGGTCTAATACCGGATACGACCAATCTCCGCATGGGGTGTTGGTGGAAAGCGTTATGTAGTGGTTATAGATGGGCTCACGGCCTATCAGCTTGTTGGTGAGGTAACGGCTCACCAAGGCGACGACGGGTAGCCGGCCTGAGAGGGTGACCGGCCACACTGGGACTGAGACACGGCCCAGACTCCTACGGGAGGCAGCAGTGGGGAATATTGCACAATGGGCGCAAGCCTGATGCAGCGACGCCGCGT…	0	0	0	0	0	0	0	0	0	0	0	0	39	71	0	0	0	0	0	0	0	0	0	0	0	0	60	129	0	0	0	0	175	41	0	0	0	0	0	0	0	0	0	0	0	0	0	0
ASV163	AGAGTTTGATTATGGCTCAGGACGAACGCTGGCGGCGTGCTTAACACATGCAAGTCGAACGATGAAGCCTAGCTTGCTAGGTGGATTAGTGGCGAACGGGTGAGTAATACGTGAGTAACCTACCTTTAACTCTGGGATAAGCCTGGGAAACTGGGTCTAATACCGGATACGACCAATCTCCGCATGGGGTGTTGGTGGAAAGCGTTATGTAGTGGTTATAGATGGGCTCACGGCCTATCAGCTTGTTGGTGAGGTAACGGCTCACCAAGGCGACGACGGGTAGCCGGCCTGAGAGGGTGACCGGCCACACTGGGACTGAGACACGGCCCAGACTCCTACGGGAGGCAGCAGTGGGGAATATTGCACAATGGGCGCAAGCCTGATGCAGCGACGCCGCGT…	0	0	0	0	0	0	0	0	0	0	0	0	34	77	0	0	0	0	0	0	0	0	0	0	0	0	35	143	0	0	0	0	199	27	0	0	0	0	0	0	0	0	0	0	0	0	0	0
ASV164	AGGGTTCGATTCTGGCTCAGGACGAACGCTGGCGGCGTGCCTAATACATGCAAGTAGAACGCTGAAGAGAGGAGCTTGCTCTTCTTGGATGAGTTGCGAACGGGTGAGTAACGCGTAGGTAACCTGCCTTGTAGCGGGGGATAACTATTGGAAACGATAGCTAATACCGCATAACAATGGATGACACATGTCATTTATTTGAAAGGGGCAATTGCTCCACTACAAGATGGACCTGCGTTGTATTAGCTAGTAGGTGAGGTAACGGCTCACCTAGGCGACGATACATAGCCGACCTGAGAGGGTGATCGGCCACACTGGGACTGAGACACGGCCCAGACTCCTACGGGAGGCAGCAGTAGGGAATCTTCGGCAATGGGGGCAACCCTGACCGAGCAACGC…	0	0	23	11	22	36	0	38	0	0	0	0	0	0	15	0	0	0	134	96	0	0	0	0	0	30	0	35	0	0	0	0	0	0	0	0	0	0	0	0	0	0	0	0	41	32	0	0
ASV165	AGGGTTTGATCATGGCTCAGGACGAACGCTGGCGGCGTGCCTAATACATGCAAGTAGAACGCTGAAGAGAGGAGCTTGCTCTTCTTGGATGAGTTGCGAACGGGTGAGTAACGCGTAGGTAACCTGCCTGGTAGCGGGGGATAACTATTGGAAACGATAGCTAATACCGCATAATAGTAGATGTTGCATGACATTTGCTTAAAAGGTGCAATTGCATCACTACCAGATGGACCTGCGTTGTATTAGCTAGTTGGTGAGGTAACGGCTCACCAAGGCAACGATACATAGCCGACCTGAGAGGGTGATCGGCCACACTGGGACTGAGACACGGCCCAGACTCCTACGGGAGGCAGCAGTAGGGAATCTTCGGCAATGGACGGAAGTCTGACCGAGCAACGC…	0	0	0	0	0	0	167	123	0	0	34	112	0	0	0	0	0	0	0	0	22	0	0	0	0	0	0	0	0	0	0	0	0	54	0	0	0	0	0	0	0	0	0	0	0	0	0	0
ASV166	AGAGTTCGATCCTGGCTCAGGACGAACGCTGGCGGCGTGCCTAATACATGCAAGTAGAACGCTGAAGAGAGGAGCTTGCTCTTCTTGGATGAGTTGCGAACGGGTGAGTAACGCGTAGGTAACCTGCCTGGTAGCGGGGGATAACTATTGGAAACGATAGCTAATACCGCATAATAGTAGATGTTGCATGACATTTGCTTAAAAGGTGCAATTGCATCACTACCAGATGGACCTGCGTTGTATTAGCTAGTTGGTGAGGTAACGGCTCACCAAGGCAACGATACATAGCCGACCTGAGAGGGTGATCGGCCACACTGGGACTGAGACACGGCCCAGACTCCTACGGGAGGCAGCAGTAGGGAATCTTCGGCAATGGACGGAAGTCTGACCGAGCAACGC…	0	0	0	0	0	0	172	103	0	0	67	83	0	0	0	0	0	0	0	0	19	0	0	0	48	0	0	0	0	0	0	0	0	19	0	0	0	0	0	0	0	0	0	0	0	0	0	0
ASV167	AGGGTTTGATTCTGGCTCAGGACGAACGCTGGCGGCGTGCCTAATACATGCAAGTAGAACGCTGAAGAGAGGAGCTTGCTCTTCTTGGATGAGTTGCGAACGGGTGAGTAACGCGTAGGTAACCTGCCTTGTAGCGGGGGATAACTATTGGAAACGATAGCTAATACCGCATAACAATGGATGACACATGTCATTTATTTGAAAGGGGCAATTGCTCCACTACAAGATGGACCTGCGTTGTATTAGCTAGTAGGTGAGGTAACGGCTCACCTAGGCGACGATACATAGCCGACCTGAGAGGGTGATCGGCCACACTGGGACTGAGACACGGCCCAGACTCCTACGGGAGGCAGCAGTAGGGAATCTTCGGCAATGGGGGCAACCCTGACCGAGCAACGC…	0	0	25	26	10	32	0	19	0	0	0	0	0	0	13	0	0	0	131	91	0	0	0	0	0	0	0	0	0	0	0	0	0	0	0	97	0	0	0	0	0	0	0	0	43	23	0	0
ASV168	AGGGTTTGATCCTGGCTCAGGACGAACGCTGGCGGCGTGCTTAACACATGCAAGTCGAACGGGATCCTCTCCAGCTTGCTGGGGGGGTGAGAGTGGCGAACGGGTGAGTAATGCGTGACTAACCTGCCTCATGGTCTGGAATAGCTCCTGGAAACGGGTGGTAATGCCGGATGGTCCAACTTTCCGCATGGTTTGTTGGGAAAGCTTTTGCGCCATGGGATGGGGTCGCGTCCTATCAGCTTGTTGGTGGGGTGTTGGCCTACCAAGGCTTCGACGGGTAGCCGGCCTAAGAGGGCGACCGGCCACATTGGGACTGAGATACGGCCCAGACTCCTACGGGAGGCAGCAGTGGGGAATATTGCACAATGGGGGGAACCCTGATGCAGCGACGCCGCGTGC…	0	0	0	0	0	0	0	0	0	0	0	0	0	0	0	0	0	0	0	0	0	0	153	336	0	20	0	0	0	0	0	0	0	0	0	0	0	0	0	0	0	0	0	0	0	0	0	0
ASV169	AGGGTTTGATTATGGCTCAGGACGAACGCTGGCGGCGTGCTTAACACATGCAAGTCGAACGGGATCCTCTCCAGCTTGCTGGGGGGGTGAGAGTGGCGAACGGGTGAGTAATGCGTGACTAACCTGCCTCATGGTCTGGAATAGCTCCTGGAAACGGGTGGTAATGCCGGATGGTCCAACTTTCCGCATGGTTTGTTGGGAAAGCTTTTGCGCCATGGGATGGGGTCGCGTCCTATCAGCTTGTTGGTGGGGTGTTGGCCTACCAAGGCTTCGACGGGTAGCCGGCCTAAGAGGGCGACCGGCCACATTGGGACTGAGATACGGCCCAGACTCCTACGGGAGGCAGCAGTGGGGAATATTGCACAATGGGGGGAACCCTGATGCAGCGACGCCGCGTGC…	0	0	0	0	0	0	0	0	0	0	0	0	0	0	0	0	0	0	0	0	0	0	157	351	0	0	0	0	0	0	0	0	0	0	0	0	0	0	0	0	0	0	0	0	0	0	0	0
ASV170	AGAGTTTGATTATGGCTCAGGACGAACGCTGGCGGCGTGCTTAACACATGCAAGTCGAACGATGAAGCCTAGCTTGCTAGGTGGATTAGTGGCGAACGGGTGAGTAATACGTGAGTAACCTACCTTTAACTCTGGGATAAGCCCGGGAAACTGGGTCTAATACCGGATACGACCAATCTCCGCATGGGGTGTTGGTGGAAAGCGTTATGTAGTGGTTATAGATGGGCTCACGGCCTATCAGCTTGTTGGTGAGGTAACGGCTCACCAAGGCGACGACGGGTAGCCGGCCTGAGAGGGTGACCGGCCACACTGGGACTGAGACACGGCCCAGACTCCTACGGGAGGCAGCAGTGGGGAATATTGCACAATGGGCGCAAGCCTGATGCAGCGACGCCGCGT…	0	0	0	0	0	0	0	0	0	92	0	0	0	0	0	0	0	0	26	0	0	0	0	0	40	26	0	0	0	0	0	0	0	0	0	0	0	0	253	69	0	0	0	0	0	0	0	0
ASV171	AGAGTTTGATTATGGCTCAGGACGAACGCTGGCGGCGTGCCTAATACATGCAAGTAGAACGCACAGTTTATACCGTAGCTTGCTACACCATAGACTGTGAGTTGCGAACGGGTGAGTAACGCGTAGGTAACCTGCCTGGTAGCGGGGGATAACTATTGGAAACGATAGCTAATACCGCATAATATTAATTATTGCATGATAATTAATTGAAAGGTGCAATTGCACCACTACCAGATGGACCTGCGTTGTATTAGCTAGTAGGTGAGGTAACGGCTCACCTAGGCGACGATACATAGCCGACCTGAGAGGGTGATCGGCCACACTGGGACTGAGACACGGCCCAGACTCCTACGGGAGGCAGCAGTAGGGAATCTTCGGCAATGGACGAAAGTCTGACCG…	0	0	0	0	0	0	0	0	0	0	86	115	0	0	0	0	0	0	0	0	0	0	0	0	37	113	0	0	0	0	0	0	0	0	0	0	0	0	0	0	0	0	32	0	0	0	0	0
ASV172	AGGGTTTGATCCTGGCTCAGGACGAACGCTGGCGGCGTGCCTAATACATGCAAGTAGAACGCTGAAGAGAGGAGCTTGCTCTTCTTGGATGAGTTGCGAACGGGTGAGTAACGCGTAGGTAACCTGCCTGGTAGCGGGGGATAACTATTGGAAACGATAGCTAATACCGCATGATATTAATTGTCGCATGATAATTAATTGAAAGATGCAATTGCATCACTACCAGATGGACCTGCGTTGTATTAGCTAGTTGGTGAGGTAACGGCTCACCAAGGCGACGATACATAGCCGACCTGAGAGGGTGATCGGCCACACTGGGACTGAGACACGGCCCAGACTCCTACGGGAGGCAGCAGTAGGGAATCTTCGGCAATGGGGGGAACCCTGACCGAGCAACGC…	0	0	0	0	0	0	0	0	0	0	0	0	0	0	0	0	0	0	0	0	0	0	0	0	0	0	0	0	0	0	0	0	0	0	0	0	0	0	0	0	243	134	0	0	0	0	0	0
ASV173	AGGGTTTGATCATGGCTCAGGACGAACGCTGGCGGCGTGCCTAATACATGCAAGTAGAACGCACAGTTTATACCGTAGCTTGCTACACCATAGACTGTGAGTTGCGAACGGGTGAGTAACGCGTAGGTAACCTGCCTGGTAGCGGGGGATAACTATTGGAAACGATAGCTAATACCGCATAATATTAATTATTGCATGATAATTGATTGAAAGGTGCAATTGCACCACTACCAGATGGACCTGCGTTGTATTAGCTAGTAGGTGAGGTAACGGCTCACCTAGGCGACGATACATAGCCGACCTGAGAGGGTGATCGGCCACACTGGGACTGAGACACGGCCCAGACTCCTACGGGAGGCAGCAGTAGGGAATCTTCGGCAATGGACGAAAGTCTGACCG…	127	128	107	76	0	0	0	0	0	0	0	0	0	0	0	0	0	0	0	0	0	0	0	0	0	0	0	0	0	0	0	0	0	0	0	0	67	0	0	0	0	0	0	0	0	0	0	0
ASV174	AGGGTTCGATTCTGGCTCAGATTGAACGCTGGCGGCAGGCTTAACACATGCAAGTCGAACGATGACTCTCTAGCTTGCTAGAGATGATTAGTGGCGGACGGGTGAGTAACATTTAGGAATCTGCCTAGTAGTGGGGGATAGCTCGGGGAAACTCGAATTAATACCGCATACGACCTACGGGTGAAAGGGGGCGCAAGCTCTTGCTATTAGATGAGCCTAAATCAGATTAGCTAGTTGGTGGGGTAAAGGCCCACCAAGGCGACGATCTGTAACTGGTCTGAGAGGATGATCAGTCACACCGGAACTGAGACACGGTCCGGACTCCTACGGGAGGCAGCAGTGGGGAATATTGGACAATGGGGGCAACCCTGATCCAGCCATGCCGCGTGTGTGAAGAAG…	0	0	0	43	0	0	0	0	0	0	0	0	0	0	38	0	0	0	0	23	0	0	0	0	0	0	0	0	0	0	0	0	74	314	0	0	0	0	12	0	0	0	0	0	0	0	0	0
ASV175	AGAGTTTGATTATGGCTCAGGACGAACGCTGGCGGCGTGCTTAACACATGCAAGTCGAACGGTGAAGGGACCAGCTTGCTGGTTCTGGATGAGTGGCGAACGGGTGAGTAACACGTGAGTAACCTGCCCCCTTCTTCTGGATAACCGCATGAAAGTGTGGCTAATACGGGATATTCTGCGCCTGCTGCATGGTGGGTGTGGGAAAGATATTGTTTCGGTGGGGGATGGGCTCGCGGCCTATCAGCTTGTTGGTGGGGTGATGGCCTACCAAGGCGGTGACGGGTAGCCGGCCTGAGAGGGTGGACGGTCACACTGGGACTGAGACACGGCCCAGACTCCTACGGGAGGCAGCAGTGGGGAATATTGCACAATGGGCGCAAGCCTGATGCAGCGACGCCG…	0	0	0	0	0	0	0	0	0	0	0	0	0	0	0	0	0	0	0	0	0	0	0	0	0	0	0	0	0	0	0	0	0	0	0	0	0	0	0	0	0	0	0	0	0	0	0	0
ASV176	AGAGTTTGATTATGGCTCAGGACGAACGCTGGCGGCGTGCTTAACACATGCAAGTCGAACGAAGAGCGATGGAAGCTTGCTTCTATCAATCTTAGTGGCGAACGGGTGAGTAACGCGTAATCAACCTGCCCTTCAGAGGGGGACAACAGTTGGAAACGACTGCTAATACCGCATACGATCTAATCTCGGCATCGAGGATAGATGAAAGGTGGCCTCTACATGTAAGCTATCACTGAAGGAGGGGATTGCGTCTGATTAGCTAGTTGGAGGGGTAACGGCCCACCAAGGCGATGATCAGTAGCCGGTCTGAGAGGATGAACGGCCACATTGGGACTGAGACACGGCCCAGACTCCTACGGGAGGCAGCAGTGGGGAATCTTCCGCAATGGACGAAAGTCT…	11	19	25	18	0	0	0	0	0	0	0	0	0	0	0	0	0	72	0	0	0	0	0	0	0	0	0	0	0	0	0	0	0	0	20	86	0	0	0	0	0	39	110	81	0	15	0	0
ASV177	AGAGTTTGATCATGGCTCAGGACGAACGCTGGCGGCGTGCTTAACACATGCAAGTCGAACGCTGAAGCCTAGCTTTTGTTGGGTGGATGAGTGGCGAACGGGTGAGTAACACGTGAGTAACCTGCCCCCTTCTTTGGGATAACGCCCGGAAACGGGTGCTAATACTGGATATTCACTGATCTTCGCATGGGGGTTGGTGGAAAGGTTTTTTCTGGTGGGGGATGGGCTCGCGGCCTATCAGCTTGTTGGTGGGGTGATGGCCTACCAAGGCTTTGACGGGTAGCCGGCCTGAGAGGGTGACCGGTCACATTGGGACTGAGATACGGCCCAGACTCCTACGGGAGGCAGCAGTGGGGAATATTGCACAATGGGCGAAAGCCTGATGCAGCGACGCCGCGT…	71	49	51	24	0	0	0	0	0	0	0	0	0	0	0	0	0	0	0	0	0	0	0	0	0	0	0	0	0	0	0	0	0	0	0	0	0	0	0	0	95	154	28	0	0	0	28	0
ASV178	AGGGTTTGATCCTGGCTCAGGACGAACGCTGGCGGCGTGCCTAATACATGCAAGTCGAACGAGAGCGACCGGTGCTTGCACTGGTCAATCTAGTGGCGAACGGGTGAGTAACACGTGGGTAACCTGCCCATCAGAGGGGGATAACATCCGGAAACGGATGCTAAAACCGCATAGGTCTTCGAGCCGCATGGCTTGAAGAGGAAAAGAGGCGCAAGCTTCTGCTGATGGATGGACCCGCGGTGCATTAGCTAGTTGGTGAGGTAACGGCTCACCAAGGCCGTGATGCATAGCCGACCTGAGAGGGTGATCGGCCACATTGGGACTGAGACACGGCCCAAACTCCTACGGGAGGCAGCAGTAGGGAATCTTCCGCAATGGACGCAAGTCTGACGGAGCAAC…	0	0	0	0	41	35	0	69	0	0	229	47	0	0	0	0	0	0	0	0	0	0	0	0	0	0	0	0	0	0	0	0	0	0	0	0	0	0	0	0	0	0	0	79	0	0	0	0
ASV179	AGAGTTCGATCCTGGCTCAGGACGAACGCTGGCGGCGTGCTTAACACATGCAAGTCGAACGATGAAGCCTAGCTTGCTAGGTGGATTAGTGGCGAACGGGTGAGTAATACGTGAGTGACCTACCTTTGACTCTGGGATAAGCCTGGGAAACTGGGTCTAATACCGGATACGACCAATCTCCGCATGGGGTGTTGGTGGAAAGCGTTATGGAGTGGTTTTAGATGGGCTCACGGCCTATCAGCTTGTTGGTGAGGTAATGGCTTACCAAGGCGACGACGGGTAGCCGGCCTGAGAGGGTGACCGGCCACACTGGGACTGAGACACGGCCCAGACTCCTACGGGAGGCAGCAGTGGGGAATATTGCACAATGGGCGCAAGCCTGATGCAGCGACGCCGCGT…	0	0	0	0	0	0	0	0	0	0	0	0	0	0	0	0	0	0	0	0	75	77	0	0	71	101	0	0	87	70	7	0	0	0	12	0	0	0	0	0	0	0	0	0	0	0	0	0
ASV180	AGAGTTTGATCATGGCTCAGATTGAACGCTGGCGGCAGGCTTAACACATGCAAGTCGAACGGTAACATAAAGAAGCTTGCTTCTTTGATGACGAGTGGCGGACGGGTGAGTAATGCTTGGGAATCTAGCTTATGGAGGGGGATAACTACGGGAAACTGTAGCTAATACCGCGTAGAATCGGGAGATGAAAGTGTGGGACCTTCGGGCCACATGCCATAGGATGAGCCCAAGTGGGATTAGGTAGTTGGTGAGGTAAAGGCTCACCAAGCCGACGATCTCTAGCTGGTCTGAGAGGATGACCAGCCACACTGGGACTGAGACACGGCCCAGACTCCTACGGGAGGCAGCAGTGGGGAATATTGCGCAATGGGGGCAACCCTGACGCAGCCATGCCGCGTG…	0	0	0	0	0	0	0	0	0	0	152	346	0	0	0	0	0	0	0	0	0	0	0	0	0	0	0	0	0	0	0	0	0	0	0	0	0	0	0	0	0	0	0	0	0	0	0	0
ASV181	AGGGTTTGATCCTGGCTCAGGACGAACGCTGGCGGCGTGCTTAACACATGCAAGTCGAACGATGAAGCCTAGCTTGCTAGGTGGATTAGTGGCGAACGGGTGAGTAATACGTGAGTGACCTACCTTTGACTCTGGGATAAGCCTGGGAAACTGGGTCTAATACCGGATACGACCAATCTCCGCATGGGGTGTTGGTGGAAAGCGTTATGGAGTGGTTTTAGATGGGCTCACGGCCTATCAGCTTGTTGGTGAGGTAATGGCTTACCAAGGCGACGACGGGTAGCCGGCCTGAGAGGGTGACCGGCCACACTGGGACTGAGACACGGCCCAGACTCCTACGGGAGGCAGCAGTGGGGAATATTGCACAATGGGCGCAAGCCTGATGCAGCGACGCCGCGT…	0	0	0	0	0	0	0	0	0	0	0	0	0	0	0	0	0	0	0	0	84	76	0	0	69	75	0	0	107	73	0	0	0	0	14	0	0	0	0	0	0	0	0	0	0	0	0	0
ASV182	AGGGTTTGATCATGGCTCAGGACGAACGCTGGCGGCGTGCCTAATACATGCAAGTAGAACGCTGAAGGAGGAGCTTGCTTCTCTGGATGAGTTGCGAACGGGTGAGTAACGCGTAGGTAACCTGCCTGGTAGCGGGGGATAACTATTGGAAACGATAGCTAATACCGCATAATAGTAGATGTTGCATGACATTTGCTTAAAAGGTGCAATTGCATCACTACCAGATGGACCTGCGTTGTATTAGCTAGTTGGTGAGGTAACGGCTCACCAAGGCAACGATACATAGCCGACCTGAGAGGGTGATCGGCCACACTGGGACTGAGACACGGCCCAGACTCCTACGGGAGGCAGCAGTAGGGAATCTTCGGCAATGGACGGAAGTCTGACCGAGCAACGCCG…	0	0	0	15	0	0	0	23	0	0	0	0	0	0	0	0	0	57	0	0	76	57	0	0	0	0	0	0	58	124	0	0	0	0	0	0	44	0	0	0	0	0	43	0	0	0	0	0
ASV183	AGGGTTCGATTCTGGCTCAGGACGAACGCTGGCGGCGTGCCTAATACATGCAAGTAGAACGCTGAAGAGAGGAGCTTGCTCTTCTTGGATGAGTTGCGAACGGGTGAGTAACGCGTAGGTAACCTGCCTGGTAGCGGGGGATAACTATTGGAAACGATAGCTAATACCGCATAATAGTAGATGTTGCATGACATTTGCTTAAAAGGTGCAATTGCATCACTACCAGATGGACCTGCGTTGTATTAGCTAGTTGGTGAGGTAACGGCTCACCAAGGCAACGATACATAGCCGACCTGAGAGGGTGATCGGCCACACTGGGACTGAGACACGGCCCAGACTCCTACGGGAGGCAGCAGTAGGGAATCTTCGGCAATGGACGGAAGTCTGACCGAGCAACGC…	0	0	0	0	0	0	171	95	0	0	62	101	0	0	0	0	0	0	0	0	20	0	0	0	48	0	0	0	0	0	0	0	0	0	0	0	0	0	0	0	0	0	0	0	0	0	0	0
ASV184	AGGGTTTGATTCTGGCTCAGGACGAACGCTGGCGGCGTGCCTAATACATGCAAGTAGAACGCTGAAGAGAGGAGCTTGCTCTTCTTGGATGAGTTGCGAACGGGTGAGTAACGCGTAGGTAACCTGCCTGGTAGCGGGGGATAACTATTGGAAACGATAGCTAATACCGCATGATATTAATTGTCGCATGATAATTAATTGAAAGATGCAATTGCATCACTACCAGATGGACCTGCGTTGTATTAGCTAGTTGGTGAGGTAACGGCTCACCAAGGCGACGATACATAGCCGACCTGAGAGGGTGATCGGCCACACTGGGACTGAGACACGGCCCAGACTCCTACGGGAGGCAGCAGTAGGGAATCTTCGGCAATGGGGGGAACCCTGACCGAGCAACGC…	0	0	0	0	0	0	0	0	0	0	0	0	0	0	0	0	0	0	0	0	0	0	0	0	0	0	0	0	0	0	0	0	0	0	0	0	0	0	0	0	217	154	0	0	0	0	0	0
ASV185	AGGGTTTGATTCTGGCTCAGATTGAACGCTGGCGGCAGGCTTAACACATGCAAGTCGAACGGTAACATAAAGAAGCTTGCTTCTTTGATGACGAGTGGCGGACGGGTGAGTAATGCTTGGGAATCTAGCTTATGGAGGGGGATAACTACGGGAAACTGTAGCTAATACCGCGTAGAATCGGGAGATGAAAGTGTGGGACCTTCGGGCCACATGCCATAGGATGAGCCCAAGTGGGATTAGGTAGTTGGTGAGGTAAAGGCTCACCAAGCCGACGATCTCTAGCTGGTCTGAGAGGATGACCAGCCACACTGGGACTGAGACACGGCCCAGACTCCTACGGGAGGCAGCAGTGGGGAATATTGCGCAATGGGGGCAACCCTGACGCAGCCATGCCGCGTG…	0	0	0	0	0	0	0	0	0	0	161	334	0	0	0	0	0	0	0	0	0	0	0	0	0	0	0	0	0	0	0	0	0	0	0	0	0	0	0	0	0	0	0	0	0	0	0	0
ASV186	AGGGTTTGATCCTGGCTCAGGACGAACGCTGGCGGCGTGCCTAATACATGCAAGTAGAACGCTGAAGAGAGGAGCTTGCTCTTCTTGGATGAGTTGCGAACGGGTGAGTAACGCGTAGGTAACCTGCCTTGTAGCGGGGGATAACTATTGGAAACGATAGCTAATACCGCATAACAATGGATGACACATGTCATTTATTTGAAAGGGGCAATTGCTCCACTACAAGATGGACCTGCGTTGTATTAGCTAGTAGGTGAGGTAACGGCTCACCTAGGCGACGATACATAGCCGACCTGAGAGGGTGATCGGCCACACTGGGACTGAGACACGGCCCAGACTCCTACGGGAGGCAGCAGTAGGGAATCTTCGGCAATGGGGGCAACCCTGACCGAGCAACGC…	0	0	63	0	22	49	0	29	0	0	0	0	0	0	28	0	0	0	134	69	0	0	0	0	0	0	0	0	0	0	9	17	0	0	0	0	0	0	0	0	0	0	0	0	46	28	0	0
ASV187	AGGGTTTGATCCTGGCTCAGGACGAACGCTGGCGGCGTGCCTAATACATGCAAGTAGAACGCTGAAGAGAGGAGCTTGCTCTTCTTGGATGAGTTGCGAACGGGTGAGTAACGCGTAGGTAACCTGCCTGGTAGCGGGGGATAACTATTGGAAACGATAGCTAATACCGCATAATAGTAGATGTTGCATGACATTTGCTTAAAAGGTGCAATTGCATCACTACCAGATGGACCTGCGTTGTATTAGCTAGTTGGTGAGGTAACGGCTCACCAAGGCAACGATACATAGCCGACCTGAGAGGGTGATCGGCCACACTGGGACTGAGACACGGCCCAGACTCCTACGGGAGGCAGCAGTAGGGAATCTTCGGCAATGGACGGAAGTCTGACCGAGCAACGC…	0	0	0	0	0	0	181	106	0	0	42	105	0	0	0	0	0	0	0	0	30	0	0	0	0	0	0	0	0	0	0	0	30	0	0	0	0	0	0	0	0	0	0	0	0	0	0	0
ASV188	AGAGTTTGATTATGGCTCAGGACGAACGCTGGCGGCGTGCCTAATACATGCAAGTAGAACGCACAGGATGCACCGTAGTTTACTACACCGTATTCTGTGAGTTGCGAACGGGTGAGTAACGCGTAGGTAACCTGCCTGGTAGCGGGGGATAACTATTGGAAACGATAGCTAATACCGCATAAGAACATTTACTGCATGGTAGATGTTTAAAAGGTGCAAATGCATCACTACCAGATGGACCTGCGTTGTATTAGCTAGTAGGTGAGGTAACGGCTCACCTAGGCGACGATACATAGCCGACCTGAGAGGGTGATCGGCCACACTGGGACTGAGACACGGCCCAGACTCCTACGGGAGGCAGCAGTAGGGAATCTTCGGCAATGGGGGGAACCCTGACCG…	87	92	0	87	0	0	0	0	0	0	0	0	0	0	0	0	0	0	0	0	0	0	0	0	0	0	0	0	0	0	0	0	0	0	0	0	0	0	0	226	0	0	0	0	0	0	0	0
ASV189	AGGGTTTGATTATGGCTCAGGACGAACGCTGGCGGCGTGCTTAACACATGCAAGTCGAACGATGAAGCCTAGCTTGCTAGGTGGATTAGTGGCGAACGGGTGAGTAATACGTGAGTGACCTACCTTTGACTCTGGGATAAGCCTGGGAAACTGGGTCTAATACCGGATACGACCAATCTCCGCATGGGGTGTTGGTGGAAAGCGTTATGGAGTGGTTTTAGATGGGCTCACGGCCTATCAGCTTGTTGGTGAGGTAATGGCTTACCAAGGCGACGACGGGTAGCCGGCCTGAGAGGGTGACCGGCCACACTGGGACTGAGACACGGCCCAGACTCCTACGGGAGGCAGCAGTGGGGAATATTGCACAATGGGCGCAAGCCTGATGCAGCGACGCCGCGT…	0	0	0	0	0	0	0	0	0	0	0	0	0	0	0	0	0	0	0	0	90	69	0	0	59	88	0	0	90	69	12	0	0	0	14	0	0	0	0	0	0	0	0	0	0	0	0	0
ASV190	AGGGTTTGATTATGGCTCAGGACGAACGCTGGCGGCGTGCCTAATACATGCAAGTAGAACGCTGAAGAGAGGAGCTTGCTCTTCTTGGATGAGTTGCGAACGGGTGAGTAACGCGTAGGTAACCTGCCTGGTAGCGGGGGATAACTATTGGAAACGATAGCTAATACCGCATGATATTAATTGTCGCATGATAATTAATTGAAAGATGCAATTGCATCACTACCAGATGGACCTGCGTTGTATTAGCTAGTTGGTGAGGTAACGGCTCACCAAGGCGACGATACATAGCCGACCTGAGAGGGTGATCGGCCACACTGGGACTGAGACACGGCCCAGACTCCTACGGGAGGCAGCAGTAGGGAATCTTCGGCAATGGGGGGAACCCTGACCGAGCAACGC…	0	0	0	0	0	0	0	0	0	0	0	0	0	0	0	0	0	0	0	0	0	0	0	0	0	0	0	0	0	0	0	29	0	0	0	0	0	0	0	0	205	146	0	0	0	0	0	0
ASV191	AGGGTTTGATTATGGCTCAGGACGAACGCTGGCGGCGTGCCTAATACATGCAAGTAGAACGCTGAAGAGAGGAGCTTGCTCTTCTTGGATGAGTTGCGAACGGGTGAGTAACGCGTAGGTAACCTGCCTGGTAGCGGGGGATAACTATTGGAAACGATAGCTAATACCGCATAATAGTAGATGTTGCATGACATTTGCTTAAAAGGTGCAATTGCATCACTACCAGATGGACCTGCGTTGTATTAGCTAGTTGGTGAGGTAACGGCTCACCAAGGCAACGATACATAGCCGACCTGAGAGGGTGATCGGCCACACTGGGACTGAGACACGGCCCAGACTCCTACGGGAGGCAGCAGTAGGGAATCTTCGGCAATGGACGGAAGTCTGACCGAGCAACGC…	0	0	0	0	0	0	171	123	0	0	53	105	0	0	0	0	0	0	0	0	15	21	0	0	0	0	0	0	0	0	0	0	0	0	0	0	0	0	0	0	0	0	0	0	0	0	0	0
ASV192	AGAGTTTGATCATGGCTCAGGACGAACGCTGGCGGCGTGCCTAATACATGCAAGTAGAACGCACAGGATGCACCGTAGTTTACTACACCGTATTCTGTGAGTTGCGAACGGGTGAGTAACGCGTAGGTAACCTGCCTGGTAGCGGGGGATAACTATTGGAAACGATAGCTAATACCGCATAAGAACATTTACTGCATGGTAGATGTTTAAAAGGTGCAAATGCATCACTACCAGATGGACCTGCGTTGTATTAGCTAGTAGGTGAGGTAACGGCTCACCTAGGCGACGATACATAGCCGACCTGAGAGGGTGATCGGCCACACTGGGACTGAGACACGGCCCAGACTCCTACGGGAGGCAGCAGTAGGGAATCTTCGGCAATGGGGGGAACCCTGACCG…	75	89	0	60	0	0	0	0	0	0	0	0	0	0	0	0	0	0	0	0	0	63	0	0	0	0	0	0	0	0	0	0	0	0	0	0	0	14	0	186	0	0	0	0	0	0	0	0
ASV193	AGGGTTTGATCATGGCTCAGGACGAACGCTGGCGGCGTGCTTAACACATGCAAGTCGAACGATGAAGCCTAGCTTGCTAGGTGGATTAGTGGCGAACGGGTGAGTAATACGTGAGTGACCTACCTTTGACTCTGGGATAAGCCTGGGAAACTGGGTCTAATACCGGATACGACCAATCTCCGCATGGGGTGTTGGTGGAAAGCGTTATGGAGTGGTTTTAGATGGGCTCACGGCCTATCAGCTTGTTGGTGAGGTAATGGCTTACCAAGGCGACGACGGGTAGCCGGCCTGAGAGGGTGACCGGCCACACTGGGACTGAGACACGGCCCAGACTCCTACGGGAGGCAGCAGTGGGGAATATTGCACAATGGGCGCAAGCCTGATGCAGCGACGCCGCGT…	0	0	0	0	0	0	0	0	0	0	0	0	0	0	0	0	11	0	0	0	81	67	0	0	52	84	0	0	69	70	17	16	0	0	18	0	0	0	0	0	0	0	0	0	0	0	0	0
ASV194	AGAGTTTGATTCTGGCTCAGATTGAACGCTGGCGGCAGGCTTAACACATGCAAGTCGAACGGTAACATAAAGAAGCTTGCTTCTTTGATGACGAGTGGCGGACGGGTGAGTAATGCTTGGGAATCTAGCTTATGGAGGGGGATAACTACGGGAAACTGTAGCTAATACCGCGTAGAATCGGGAGATGAAAGTGTGGGACCTTCGGGCCACATGCCATAGGATGAGCCCAAGTGGGATTAGGTAGTTGGTGAGGTAAAGGCTCACCAAGCCGACGATCTCTAGCTGGTCTGAGAGGATGACCAGCCACACTGGGACTGAGACACGGCCCAGACTCCTACGGGAGGCAGCAGTGGGGAATATTGCGCAATGGGGGCAACCCTGACGCAGCCATGCCGCGTG…	0	0	0	0	0	0	0	0	0	0	144	340	0	0	0	0	0	0	0	0	0	0	0	0	0	0	0	0	0	0	0	0	0	0	0	0	0	0	0	0	0	0	0	0	0	0	0	0
ASV195	AGAGTTTGATCCTGGCTCAGATTGAACGCTGGCGGCAGGCTTAACACATGCAAGTCGAACGGTAACATAAAGAAGCTTGCTTCTTTGATGACGAGTGGCGGACGGGTGAGTAATGCTTGGGAATCTAGCTTATGGAGGGGGATAACTACGGGAAACTGTAGCTAATACCGCGTAGAATCGGGAGATGAAAGTGTGGGACCTTCGGGCCACATGCCATAGGATGAGCCCAAGTGGGATTAGGTAGTTGGTGAGGTAAAGGCTCACCAAGCCGACGATCTCTAGCTGGTCTGAGAGGATGACCAGCCACACTGGGACTGAGACACGGCCCAGACTCCTACGGGAGGCAGCAGTGGGGAATATTGCGCAATGGGGGCAACCCTGACGCAGCCATGCCGCGTG…	0	0	0	0	0	0	0	0	0	0	135	310	0	0	0	0	0	0	0	0	0	0	0	0	0	0	0	0	0	0	0	0	38	0	0	0	0	0	0	0	0	0	0	0	0	0	0	0
ASV196	AGGGTTTGATCATGGCTCAGATTGAACGCTGGCGGCAGGCTTAACACATGCAAGTCGAACGGTAACATAAAGAAGCTTGCTTCTTTGATGACGAGTGGCGGACGGGTGAGTAATGCTTGGGAATCTAGCTTATGGAGGGGGATAACTACGGGAAACTGTAGCTAATACCGCGTAGAATCGGGAGATGAAAGTGTGGGACCTTCGGGCCACATGCCATAGGATGAGCCCAAGTGGGATTAGGTAGTTGGTGAGGTAAAGGCTCACCAAGCCGACGATCTCTAGCTGGTCTGAGAGGATGACCAGCCACACTGGGACTGAGACACGGCCCAGACTCCTACGGGAGGCAGCAGTGGGGAATATTGCGCAATGGGGGCAACCCTGACGCAGCCATGCCGCGTG…	0	0	0	0	0	0	0	0	0	0	137	294	0	0	0	0	0	0	0	0	0	0	0	0	0	0	0	0	0	0	0	0	49	0	0	0	0	0	0	0	0	0	0	0	0	0	0	0
ASV197	AGAGTTTGATTATGGCTCAGGACGAACGCTGGCGGCGTGCCTAATACATGCAAGTAGAACGCACAGTTTATACCGTAGCTTGCTACACCATAGACTGTGAGTTGCGAACGGGTGAGTAACGCGTAGGTAACCTGCCTGGTAGCGGGGGATAACTATTGGAAACGATAGCTAATACCGCATAATATTAATTATTGCATGATAATTAATTGAAAGGTGCAATTGCACCACTACCAGATGGACCTGCGTTGTATTAGCTAGTAGGTGAGGTAACGGCTCACCTAGGCGACGATACATAGCCGACCTGAGAGGGTGATCGGCCACACTGGGACTGAGACACGGCCCAGACTCCTACGGGAGGCAGCAGTAGGGAATCTTCGGCAATGGACGAAAGTCTGACCG…	0	0	0	0	0	0	0	0	0	0	101	64	0	0	0	0	0	0	0	0	0	0	0	0	0	68	0	0	0	0	0	0	0	0	0	0	0	0	0	0	0	0	22	0	0	0	0	0
ASV198	AGGGTTCGATTCTGGCTCAGGACGAACGCTGGCGGCGTGCCTAATACATGCAAGTAGAACGCTGAAGAGAGGAGCTTGCTCTTCTTGGATGAGTTGCGAACGGGTGAGTAACGCGTAGGTAACCTGCCTGGTAGCGGGGGATAACTATTGGAAACGATAGCTAATACCGCATGATATTAATTGTCGCATGATAATTAATTGAAAGATGCAATTGCATCACTACCAGATGGACCTGCGTTGTATTAGCTAGTTGGTGAGGTAACGGCTCACCAAGGCGACGATACATAGCCGACCTGAGAGGGTGATCGGCCACACTGGGACTGAGACACGGCCCAGACTCCTACGGGAGGCAGCAGTAGGGAATCTTCGGCAATGGGGGGAACCCTGACCGAGCAACGC…	0	0	0	0	0	0	0	0	0	0	0	0	0	0	0	0	0	0	0	0	0	0	0	0	0	0	0	0	0	0	0	28	0	0	0	0	0	0	0	0	202	130	0	0	0	0	0	0
ASV199	AGGGTTTGATTATGGCTCAGGACGAACGCTGGCGGCGTGCTTAACACATGCAAGTCGAACGATGAAGCCTAGCTTGCTAGGTGGATTAGTGGCGAACGGGTGAGTAATACGTGAGTGACCTACCTTTGACTCTGGGATAAGCCTGGGAAACTGGGTCTAATACCGGATACGACCAATCTCCGCATGGGGTGTTGGTGGAAAGCGTTATGGAGTGGTTTTAGATGGGCTCACGGCCTATCAGCTTGTTGGTGAGGTAATGGCTTACCAAGGCGACGACGGGTAGCCGGCCTGAGAGGGTGACCGGCCACACTGGGACTGAGACACGGCCCAGACTCCTACGGGAGGCAGCAGTGGGGAATATTGCACAATGGGCGCAAGCCTGATGCAGCGACGCCGCGT…	0	0	0	0	0	0	0	0	0	0	0	0	0	0	0	0	14	0	0	0	83	67	0	0	67	77	0	0	70	70	12	0	0	0	17	0	0	0	0	0	0	0	0	0	0	0	0	0
ASV200	AGAGTTTGATTATGGCTCAGGACGAACGCTGGCGGCGTGCCTAATACATGCAAGTAGAACGCTGAAGAGAGGAGCTTGCTCTTCTTGGATGAGTTGCGAACGGGTGAGTAACGCGTAGGTAACCTGCCTTGTAGCGGGGGATAACTATTGGAAACGATAGCTAATACCGCATAACAATGGATGACACATGTCATTTATTTGAAAGGGGCAATTGCTCCACTACAAGATGGACCTGCGTTGTATTAGCTAGTAGGTGAGGTAACGGCTCACCTAGGCGACGATACATAGCCGACCTGAGAGGGTGATCGGCCACACTGGGACTGAGACACGGCCCAGACTCCTACGGGAGGCAGCAGTAGGGAATCTTCGGCAATGGGGGCAACCCTGACCGAGCAACGC…	0	0	45	0	16	46	0	41	0	0	0	0	0	0	13	0	0	0	142	81	0	0	0	0	0	0	0	0	0	0	0	0	0	0	0	0	0	0	0	0	0	0	0	0	61	28	0	0
ASV201	AGAGTTTGATTATGGCTCAGGACGAACGCTGGCGGCGTGCTTAACACATGCAAGTCGAACGGGATCCTCTCCAGCTTGCTGGGGGGGTGAGAGTGGCGAACGGGTGAGTAATGCGTGACTAACCTGCCTCATGGTCTGGAATAGCTCCTGGAAACGGGTGGTAATGCCGGATGGTCCAACTTTCCGCATGGTTTGTTGGGAAAGCTTTTGCGCCATGGGATGGGGTCGCGTCCTATCAGCTTGTTGGTGGGGTGTTGGCCTACCAAGGCTTCGACGGGTAGCCGGCCTAAGAGGGCGACCGGCCACATTGGGACTGAGATACGGCCCAGACTCCTACGGGAGGCAGCAGTGGGGAATATTGCACAATGGGGGGAACCCTGATGCAGCGACGCCGCGTGC…	0	0	0	0	0	0	0	0	0	0	0	0	0	0	0	0	0	0	0	0	0	0	155	317	0	0	0	0	0	0	0	0	0	0	0	0	0	0	0	0	0	0	0	0	0	0	0	0
ASV202	AGGGTTTGATTATGGCTCAGGACGAACGCTGGCGGCGTGCCTAATACATGCAAGTAGAACGCACAGGATGCACCGTAGTTTACTACACCGTATTCTGTGAGTTGCGAACGGGTGAGTAACGCGTAGGTAACCTGCCTGGTAGCGGGGGATAACTATTGGAAACGATAGCTAATACCGCATAAGAACATTTACTGCATGGTAGATGTTTAAAAGGTGCAAATGCATCACTACCAGATGGACCTGCGTTGTATTAGCTAGTAGGTGAGGTAACGGCTCACCTAGGCGACGATACATAGCCGACCTGAGAGGGTGATCGGCCACACTGGGACTGAGACACGGCCCAGACTCCTACGGGAGGCAGCAGTAGGGAATCTTCGGCAATGGGGGGAACCCTGACCG…	66	96	0	95	0	0	0	0	0	0	0	0	0	0	0	0	0	0	0	0	0	0	0	0	0	0	0	0	0	0	0	0	0	0	0	0	0	27	0	186	0	0	0	0	0	0	0	0
ASV203	AGAGTTTGATTATGGCTCAGGACGAACGCTGGCGGCGTGCCTAATACATGCAAGTAGAACGCTGAAGAGAGGAGCTTGCTCTTCTTGGATGAGTTGCGAACGGGTGAGTAACGCGTAGGTAACCTGCCTGGTAGCGGGGGATAACTATTGGAAACGATAGCTAATACCGCATAATAGTAGATGTTGCATGACATTTGCTTAAAAGGTGCAATTGCATCACTACCAGATGGACCTGCGTTGTATTAGCTAGTTGGTGAGGTAACGGCTCACCAAGGCAACGATACATAGCCGACCTGAGAGGGTGATCGGCCACACTGGGACTGAGACACGGCCCAGACTCCTACGGGAGGCAGCAGTAGGGAATCTTCGGCAATGGACGGAAGTCTGACCGAGCAACGC…	0	0	0	0	0	0	161	122	0	0	57	98	0	0	0	0	0	0	0	0	16	0	0	0	0	0	0	0	0	0	0	0	0	16	0	0	0	0	0	0	0	0	0	0	0	0	0	0
ASV204	AGGGTTTGATTATGGCTCAGGACGAACGCTGGCGGCGTGCCTAATACATGCAAGTAGAACGCACAGTTTATACCGTAGCTTGCTACACCATAGACTGTGAGTTGCGAACGGGTGAGTAACGCGTAGGTAACCTGCCTGGTAGCGGGGGATAACTATTGGAAACGATAGCTAATACCGCATAATATTAATTATTGCATGATAATTGATTGAAAGGTGCAATTGCACCACTACCAGATGGACCTGCGTTGTATTAGCTAGTAGGTGAGGTAACGGCTCACCTAGGCGACGATACATAGCCGACCTGAGAGGGTGATCGGCCACACTGGGACTGAGACACGGCCCAGACTCCTACGGGAGGCAGCAGTAGGGAATCTTCGGCAATGGACGAAAGTCTGACCG…	122	105	80	84	0	0	0	0	0	0	0	0	0	0	0	0	0	0	0	0	0	0	0	0	0	0	0	0	0	0	0	0	0	0	0	0	76	0	0	0	0	0	0	0	0	0	0	0
ASV205	AGGGTTTGATCCTGGCTCAGGACGAACGCTGGCGGCGTGCCTAATACATGCAAGTAGAACGCACAGTTTATACCGTAGCTTGCTACACCATAGACTGTGAGTTGCGAACGGGTGAGTAACGCGTAGGTAACCTGCCTGGTAGCGGGGGATAACTATTGGAAACGATAGCTAATACCGCATAATATTAATTATTGCATGATAATTGATTGAAAGGTGCAATTGCACCACTACCAGATGGACCTGCGTTGTATTAGCTAGTAGGTGAGGTAACGGCTCACCTAGGCGACGATACATAGCCGACCTGAGAGGGTGATCGGCCACACTGGGACTGAGACACGGCCCAGACTCCTACGGGAGGCAGCAGTAGGGAATCTTCGGCAATGGACGAAAGTCTGACCG…	114	103	98	89	0	0	0	0	0	0	0	0	0	0	0	0	0	0	0	0	0	0	0	0	0	0	0	0	0	0	0	0	0	0	0	0	63	0	0	0	0	0	0	0	0	0	0	0
ASV206	AGGGTTTGATTCTGGCTCAGGACGAACGCTGGCGGCGTGCTTAACACATGCAAGTCGAACGAAGAGCGATGGAAGCTTGCTTCTATCAATCTTAGTGGCGAACGGGTGAGTAACGCGTAATCAACCTGCCCTTCAGAGGGGGACAACAGTTGGAAACGACTGCTAATACCGCATACGATCTAATCTCGGCATCGAGGATAGATGAAAGGTGGCCTCTACATGTAAGCTATCACTGAAGGAGGGGATTGCGTCTGATTAGCTAGTTGGAGGGGTAACGGCCCACCAAGGCGATGATCAGTAGCCGGTCTGAGAGGATGAACGGCCACATTGGGACTGAGACACGGCCCAGACTCCTACGGGAGGCAGCAGTGGGGAATCTTCCGCAATGGACGAAAGTCT…	2	5	0	0	0	0	0	263	0	0	0	0	0	0	0	0	0	43	0	0	0	0	0	0	0	0	0	0	104	0	0	44	0	0	1	0	0	0	0	0	0	0	0	0	0	2	1	0
ASV207	AGGGTTTGATCCTGGCTCAGGACGAACGCTGGCGGCGTGCCTAATACATGCAAGTAGAACGCACAGTTTATACCGTAGCTTGCTACACCATAGACTGTGAGTTGCGAACGGGTGAGTAACGCGTAGGTAACCTGCCTGGTAGCGGGGGATAACTATTGGAAACGATAGCTAATACCGCATAATATTAATTATTGCATGATAATTAATTGAAAGGTGCAATTGCACCACTACCAGATGGACCTGCGTTGTATTAGCTAGTAGGTGAGGTAACGGCTCACCTAGGCGACGATACATAGCCGACCTGAGAGGGTGATCGGCCACACTGGGACTGAGACACGGCCCAGACTCCTACGGGAGGCAGCAGTAGGGAATCTTCGGCAATGGACGAAAGTCTGACCG…	0	0	0	0	0	0	0	0	0	0	78	101	0	0	0	0	0	0	0	0	0	0	0	0	36	108	0	0	0	0	0	0	0	0	0	0	0	0	0	0	0	0	38	0	0	0	0	0
ASV208	AGAGTTTGATCATGGCTCAGGACGAACGCTGGCGGCGTGCCTAATACATGCAAGTAGAACGCACAGTTTATACCGTAGCTTGCTACACCATAGACTGTGAGTTGCGAACGGGTGAGTAACGCGTAGGTAACCTGCCTGGTAGCGGGGGATAACTATTGGAAACGATAGCTAATACCGCATAATATTAATTATTGCATGATAATTGATTGAAAGGTGCAATTGCACCACTACCAGATGGACCTGCGTTGTATTAGCTAGTAGGTGAGGTAACGGCTCACCTAGGCGACGATACATAGCCGACCTGAGAGGGTGATCGGCCACACTGGGACTGAGACACGGCCCAGACTCCTACGGGAGGCAGCAGTAGGGAATCTTCGGCAATGGACGAAAGTCTGACCG…	102	131	100	73	0	0	0	0	0	0	0	0	0	0	0	0	0	0	0	0	0	0	0	0	0	0	0	0	0	0	0	0	0	0	0	0	57	0	0	0	0	0	0	0	0	0	0	0
ASV209	AGAGTTTGATCCTGGCTCAGGACGAACGCTGGCGGCGTGCTTAACACATGCAAGTCGAACGGGATCCTCTCCAGCTTGCTGGGGGGGTGAGAGTGGCGAACGGGTGAGTAATGCGTGACTAACCTGCCTCATGGTCTGGAATAGCTCCTGGAAACGGGTGGTAATGCCGGATGGTCCAACTTTCCGCATGGTTTGTTGGGAAAGCTTTTGCGCCATGGGATGGGGTCGCGTCCTATCAGCTTGTTGGTGGGGTGTTGGCCTACCAAGGCTTCGACGGGTAGCCGGCCTAAGAGGGCGACCGGCCACATTGGGACTGAGATACGGCCCAGACTCCTACGGGAGGCAGCAGTGGGGAATATTGCACAATGGGGGGAACCCTGATGCAGCGACGCCGCGTGC…	0	0	0	0	0	0	0	0	0	0	0	0	0	0	0	0	0	0	0	0	0	0	134	327	0	0	0	0	0	0	0	0	0	0	0	0	0	0	0	0	0	0	0	0	0	0	0	0
ASV210	AGGGTTTGATTATGGCTCAGGACGAACGCTGGCGGCGTGCTTAACACATGCAAGTCGAACGGGATCCTCTCCAGCTTGCTGGGGGGGTGAGAGTGGCGAACGGGTGAGTAATGCGTGACTAACCTGCCTCATGGTCTGGAATAGCTCCTGGAAACGGGTGGTAATGCCGGATGGTCCAACTTTCCGCATGGTTTGTTGGGAAAGCTTTTGCGCCATGGGATGGGGTCGCGTCCTATCAGCTTGTTGGTGGGGTGTTGGCCTACCAAGGCTTCGACGGGTAGCCGGCCTAAGAGGGCGACCGGCCACATTGGGACTGAGATACGGCCCAGACTCCTACGGGAGGCAGCAGTGGGGAATATTGCACAATGGGGGGAACCCTGATGCAGCGACGCCGCGTGC…	0	0	0	0	0	0	0	0	0	0	0	0	0	0	0	0	0	0	0	0	0	0	121	277	62	0	0	0	0	0	0	0	0	0	0	0	0	0	0	0	0	0	0	0	0	0	0	0
ASV211	AGGGTTTGATTCTGGCTCAGGACGAACGCTGGCGGCGTGCTTAACACATGCAAGTCGAACGCTGAAGCCTAGCTTTTGTTGGGTGGATGAGTGGCGAACGGGTGAGTAACACGTGAGTAACCTGCCCCCTTCTTTGGGATAACGCCCGGAAACGGGTGCTAATACTGGATATTCACTGATCTTCGCATGGGGGTTGGTGGAAAGGTTTTTTCTGGTGGGGGATGGGCTCGCGGCCTATCAGCTTGTTGGTGGGGTGATGGCCTACCAAGGCTTTGACGGGTAGCCGGCCTGAGAGGGTGACCGGTCACATTGGGACTGAGATACGGCCCAGACTCCTACGGGAGGCAGCAGTGGGGAATATTGCACAATGGGCGAAAGCCTGATGCAGCGACGCCGCGT…	71	55	36	23	0	0	0	0	0	0	0	0	0	0	0	0	0	0	0	0	0	0	0	0	0	0	0	0	0	0	0	0	0	0	0	0	0	0	0	0	119	132	0	0	0	0	23	0
ASV212	AGAGTTTGATTATGGCTCAGATTGAACGCTGGCGGCAGGCTTAACACATGCAAGTCGAACGATGACTCTCTAGCTTGCTAGAGATGATTAGTGGCGGACGGGTGAGTAACATTTAGGAATCTGCCTAGTAGTGGGGGATAGCTCGGGGAAACTCGAATTAATACCGCATACGACCTACGGGTGAAAGGGGGCGCAAGCTCTTGCTATTAGATGAGCCTAAATCAGATTAGCTAGTTGGTGGGGTAAAGGCCCACCAAGGCGACGATCTGTAACTGGTCTGAGAGGATGATCAGTCACACCGGAACTGAGACACGGTCCGGACTCCTACGGGAGGCAGCAGTGGGGAATATTGGACAATGGGGGCAACCCTGATCCAGCCATGCCGCGTGTGTGAAGAAG…	0	0	0	0	0	0	0	0	0	0	0	0	0	0	0	0	0	0	44	0	0	0	0	0	0	0	0	0	0	0	0	0	76	318	0	0	0	0	18	0	0	0	0	0	0	0	0	0
ASV213	AGGGTTCGATTCTGGCTCAGGACGAACGCTGGCGGCGTGCTTAACACATGCAAGTCGAACGATGAAGCCTAGCTTGCTAGGTGGATTAGTGGCGAACGGGTGAGTAATACGTGAGTGACCTACCTTTGACTCTGGGATAAGCCTGGGAAACTGGGTCTAATACCGGATACGACCAATCTCCGCATGGGGTGTTGGTGGAAAGCGTTATGGAGTGGTTTTAGATGGGCTCACGGCCTATCAGCTTGTTGGTGAGGTAATGGCTTACCAAGGCGACGACGGGTAGCCGGCCTGAGAGGGTGACCGGCCACACTGGGACTGAGACACGGCCCAGACTCCTACGGGAGGCAGCAGTGGGGAATATTGCACAATGGGCGCAAGCCTGATGCAGCGACGCCGCGT…	0	0	0	0	0	0	0	0	0	0	0	0	0	0	0	0	0	0	0	0	63	58	0	0	54	75	0	0	75	58	0	13	0	0	11	0	0	0	0	0	0	0	0	0	0	49	0	0
ASV214	AGGGTTTGATTATGGCTCAGGACGAACGCTGGCGGCGTGCTTAACACATGCAAGTCGAACGGTGAAGGGACCAGCTTGCTGGTTCTGGATGAGTGGCGAACGGGTGAGTAACACGTGAGTAACCTGCCCCCTTCTTCTGGATAACCGCATGAAAGTGTGGCTAATACGGGATATTCTGCGCCTGCTGCATGGTGGGTGTGGGAAAGATATTGTTTCGGTGGGGGATGGGCTCGCGGCCTATCAGCTTGTTGGTGGGGTGATGGCCTACCAAGGCGGTGACGGGTAGCCGGCCTGAGAGGGTGGACGGTCACACTGGGACTGAGACACGGCCCAGACTCCTACGGGAGGCAGCAGTGGGGAATATTGCACAATGGGCGCAAGCCTGATGCAGCGACGCCG…	0	0	0	0	0	0	0	0	0	0	0	0	0	0	0	0	0	0	0	0	0	0	0	0	0	0	0	0	0	0	0	0	0	0	0	0	0	0	0	0	0	0	0	0	0	0	0	0
ASV215	AGAGTTTGATCCTGGCTCAGGACGAACGCTGGCGGCGTGCCTAATACATGCAAGTAGAACGCTGAAGAGAGGAGCTTGCTCTTCTTGGATGAGTTGCGAACGGGTGAGTAACGCGTAGGTAACCTGCCTGGTAGCGGGGGATAACTATTGGAAACGATAGCTAATACCGCATAATAGTAGATGTTGCATGACATTTGCTTAAAAGGTGCAATTGCATCACTACCAGATGGACCTGCGTTGTATTAGCTAGTTGGTGAGGTAACGGCTCACCAAGGCAACGATACATAGCCGACCTGAGAGGGTGATCGGCCACACTGGGACTGAGACACGGCCCAGACTCCTACGGGAGGCAGCAGTAGGGAATCTTCGGCAATGGACGGAAGTCTGACCGAGCAACGC…	0	0	0	0	0	0	134	112	0	0	41	91	0	0	0	0	0	0	0	0	26	51	0	0	0	0	0	0	0	0	0	0	0	0	0	0	0	0	0	0	0	0	0	0	0	0	0	0
ASV216	AGGGTTTGATTATGGCTCAGATTGAACGCTGGCGGCAGGCTTAACACATGCAAGTCGAACGGTAACATAAAGAAGCTTGCTTCTTTGATGACGAGTGGCGGACGGGTGAGTAATGCTTGGGAATCTAGCTTATGGAGGGGGATAACTACGGGAAACTGTAGCTAATACCGCGTAGAATCGGGAGATGAAAGTGTGGGACCTTCGGGCCACATGCCATAGGATGAGCCCAAGTGGGATTAGGTAGTTGGTGAGGTAAAGGCTCACCAAGCCGACGATCTCTAGCTGGTCTGAGAGGATGACCAGCCACACTGGGACTGAGACACGGCCCAGACTCCTACGGGAGGCAGCAGTGGGGAATATTGCGCAATGGGGGCAACCCTGACGCAGCCATGCCGCGTG…	0	0	0	0	0	0	0	0	0	0	130	325	0	0	0	0	0	0	0	0	0	0	0	0	0	0	0	0	0	0	0	0	0	0	0	0	0	0	0	0	0	0	0	0	0	0	0	0
ASV217	AGGGTTTGATCATGGCTCAGGACGAACGCTGGCGGCGTGCCTAATACATGCAAGTAGAACGCACAGTTTATACCGTAGCTTGCTACACCATAGACTGTGAGTTGCGAACGGGTGAGTAACGCGTAGGTAACCTGCCTGGTAGCGGGGGATAACTATTGGAAACGATAGCTAATACCGCATAATATTAATTATTGCATGATAATTAATTGAAAGGTGCAATTGCACCACTACCAGATGGACCTGCGTTGTATTAGCTAGTAGGTGAGGTAACGGCTCACCTAGGCGACGATACATAGCCGACCTGAGAGGGTGATCGGCCACACTGGGACTGAGACACGGCCCAGACTCCTACGGGAGGCAGCAGTAGGGAATCTTCGGCAATGGACGAAAGTCTGACCG…	0	0	0	0	0	0	0	0	0	0	94	99	0	0	0	0	0	0	0	0	0	0	0	0	32	92	0	0	0	0	0	0	0	0	0	0	0	0	0	0	0	0	23	0	0	0	0	0
ASV218	AGGGTTTGATCATGGCTCAGATTGAACGCTGGCGGCAGGCTTAACACATGCAAGTCGAACGGTAACATAAAGAAGCTTGCTTCTTTGATGACGAGTGGCGGACGGGTGAGTAATGCTTGGGAATCTAGCTTATGGAGGGGGATAACTACGGGAAACTGTAGCTAATACCGCGTAGAATCGGGAGATGAAAGTGTGGGACCTTCGGGCCACATGCCATAGGATGAGCCCAAGTGGGATTAGGTAGTTGGTGAGGTAAAGGCTCACCAAGCCGACGATCTCTAGCTGGTCTGAGAGGATGACCAGCCACACTGGGACTGAGACACGGCCCAGACTCCTACGGGAGGCAGCAGTGGGGAATATTGCGCAATGGGGGCAACCCTGACGCAGCCATGCCGCGTG…	0	0	0	0	0	0	0	0	0	0	127	277	0	0	0	0	0	0	0	0	0	0	0	0	0	0	0	0	0	0	0	0	49	0	0	0	0	0	0	0	0	0	0	0	0	0	0	0
ASV219	AGAGTTTGATCCTGGCTCAGATTGAACGCTGGCGGCAGGCTTAACACATGCAAGTCGAACGATGACTCTCTAGCTTGCTAGAGATGATTAGTGGCGGACGGGTGAGTAACATTTAGGAATCTGCCTAGTAGTGGGGGATAGCTCGGGGAAACTCGAATTAATACCGCATACGACCTACGGGTGAAAGGGGGCGCAAGCTCTTGCTATTAGATGAGCCTAAATCAGATTAGCTAGTTGGTGGGGTAAAGGCCCACCAAGGCGACGATCTGTAACTGGTCTGAGAGGATGATCAGTCACACCGGAACTGAGACACGGTCCGGACTCCTACGGGAGGCAGCAGTGGGGAATATTGGACAATGGGGGCAACCCTGATCCAGCCATGCCGCGTGTGTGAAGAAG…	0	0	0	0	0	0	0	0	0	0	0	0	0	0	0	0	0	0	100	0	0	0	0	0	0	0	0	0	0	0	0	0	47	275	0	0	0	0	31	0	0	0	0	0	0	0	0	0
ASV220	AGAGTTTGATCATGGCTCAGGACGAACGCTGGCGGCGTGCTTAACACATGCAAGTCGAACGAAGAGCGATGGAAGCTTGCTTCTATCAATCTTAGTGGCGAACGGGTGAGTAACGCGTAATCAACCTGCCCTTCAGAGGGGGACAACAGTTGGAAACGACTGCTAATACCGCATACGATCTAATCTCGGCATCGAGGATAGATGAAAGGTGGCCTCTACATGTAAGCTATCACTGAAGGAGGGGATTGCGTCTGATTAGCTAGTTGGAGGGGTAACGGCCCACCAAGGCGATGATCAGTAGCCGGTCTGAGAGGATGAACGGCCACATTGGGACTGAGACACGGCCCAGACTCCTACGGGAGGCAGCAGTGGGGAATCTTCCGCAATGGACGAAAGTCT…	15	19	22	10	0	0	13	0	0	0	0	0	0	0	0	0	42	59	0	0	0	0	0	12	0	0	0	0	0	0	0	0	0	0	24	73	0	0	0	0	0	0	85	53	0	10	0	0
ASV221	AGAGTTTGATCATGGCTCAGATTGAACGCTGGCGGCAGGCTTAACACATGCAAGTCGAACGATGACTCTCTAGCTTGCTAGAGATGATTAGTGGCGGACGGGTGAGTAACATTTAGGAATCTGCCTAGTAGTGGGGGATAGCTCGGGGAAACTCGAATTAATACCGCATACGACCTACGGGTGAAAGGGGGCGCAAGCTCTTGCTATTAGATGAGCCTAAATCAGATTAGCTAGTTGGTGGGGTAAAGGCCCACCAAGGCGACGATCTGTAACTGGTCTGAGAGGATGATCAGTCACACCGGAACTGAGACACGGTCCGGACTCCTACGGGAGGCAGCAGTGGGGAATATTGGACAATGGGGGCAACCCTGATCCAGCCATGCCGCGTGTGTGAAGAAG…	0	0	0	0	0	0	0	0	0	0	0	0	85	0	0	0	0	0	0	12	0	0	0	0	0	0	0	0	0	0	0	0	59	278	0	0	0	0	18	0	0	0	0	0	0	0	0	0
ASV222	AGGGTTTGATTATGGCTCAGGACGAACGCTGGCGGCGTGCCTAATACATGCAAGTAGAACGCTGAAGGAGGAGCTTGCTTCTCCGGATGAGTTGCGAACGGGTGAGTAACGCGTAGGTAACCTGCCTGGTAGCGGGGGATAACTATTGGAAACGATAGCTAATACCGCATAAGAGTAGATGTTGCATGACATTTGCTTAAAAGGTGCAATTGCATCACTACCAGATGGACCTGCGTTGTATTAGCTAGTTGGTGGGGTAACGGCTCACCAAGGCGACGATACATAGCCGACCTGAGAGGGTGATCGGCCACACTGGGACTGAGACACGGCCCAGACTCCTACGGGAGGCAGCAGTAGGGAATCTTCGGCAATGGACGGAAGTCTGACCGAGCAACGCCG…	0	0	0	0	3	0	52	53	0	78	0	0	27	67	0	0	0	0	0	0	0	0	0	0	0	0	0	0	0	0	0	0	20	42	0	0	0	49	30	0	0	0	0	0	30	0	0	0
ASV223	AGAGTTCGATCCTGGCTCAGGACGAACGCTGGCGGCGTGCTTAACACATGCAAGTCGAACGGGATCCTCTCCAGCTTGCTGGGGGGGTGAGAGTGGCGAACGGGTGAGTAATGCGTGACTAACCTGCCTCATGGTCTGGAATAGCTCCTGGAAACGGGTGGTAATGCCGGATGGTCCAACTTTCCGCATGGTTTGTTGGGAAAGCTTTTGCGCCATGGGATGGGGTCGCGTCCTATCAGCTTGTTGGTGGGGTGTTGGCCTACCAAGGCTTCGACGGGTAGCCGGCCTAAGAGGGCGACCGGCCACATTGGGACTGAGATACGGCCCAGACTCCTACGGGAGGCAGCAGTGGGGAATATTGCACAATGGGGGGAACCCTGATGCAGCGACGCCGCGTGC…	0	0	0	0	0	0	0	0	0	0	0	0	0	0	0	0	0	0	0	0	0	0	132	318	0	0	0	0	0	0	0	0	0	0	0	0	0	0	0	0	0	0	0	0	0	0	0	0
ASV224	AGAGTTTGATCATGGCTCAGGACGAACGCTGGCGGCGTGCCTAATACATGCAAGTAGAACGCTGAAGAGAGGAGCTTGCTCTTCTTGGATGAGTTGCGAACGGGTGAGTAACGCGTAGGTAACCTGCCTGGTAGCGGGGGATAACTATTGGAAACGATAGCTAATACCGCATAATAGTAGATGTTGCATGACATTTGCTTAAAAGGTGCAATTGCATCACTACCAGATGGACCTGCGTTGTATTAGCTAGTTGGTGAGGTAACGGCTCACCAAGGCAACGATACATAGCCGACCTGAGAGGGTGATCGGCCACACTGGGACTGAGACACGGCCCAGACTCCTACGGGAGGCAGCAGTAGGGAATCTTCGGCAATGGACGGAAGTCTGACCGAGCAACGC…	0	0	0	0	0	0	150	113	0	0	47	89	0	0	0	0	0	0	0	0	16	10	0	0	0	0	0	0	0	0	0	0	24	0	0	0	0	0	0	0	0	0	0	0	0	0	0	0
ASV225	AGAGTTTGATCATGGCTCAGGACGAACGCTGGCGGCGTGCCTAATACATGCAAGTAGAACGCTGAAGAGAGGAGCTTGCTCTTCTTGGATGAGTTGCGAACGGGTGAGTAACGCGTAGGTAACCTGCCTGGTAGCGGGGGATAACTATTGGAAACGATAGCTAATACCGCATAATAGTAGATGTTGCATGACATTTGCTTAAAAGGTGCAATTGCATCACTACCAGATGGACCTGCGTTGTATTAGCTAGTTGGTGAGGTAACGGCTCACCAAGGCAACGATACATAGCCGACCTGAGAGGGTGATCGGCCACACTGGGACTGAGACACGGCCCAGACTCCTACGGGAGGCAGCAGTAGGGAATCTTCGGCAATGGACGGAAGTCTGACCGAGCAACGC…	0	0	0	0	0	0	153	99	0	0	42	105	0	0	0	0	0	0	0	0	14	4	0	0	0	0	0	0	0	0	0	0	29	0	0	0	0	0	0	0	0	0	0	0	0	0	0	0
ASV226	AGAGTTTGATCATGGCTCAGGACGAACGCTGGCGGCGTGCCTAATACATGCAAGTAGAACGCACAGTTTATACCGTAGCTTGCTACACCATAGACTGTGAGTTGCGAACGGGTGAGTAACGCGTAGGTAACCTGCCTGGTAGCGGGGGATAACTATTGGAAACGATAGCTAATACCGCATAATATTAATTATTGCATGATAATTAATTGAAAGGTGCAATTGCACCACTACCAGATGGACCTGCGTTGTATTAGCTAGTAGGTGAGGTAACGGCTCACCTAGGCGACGATACATAGCCGACCTGAGAGGGTGATCGGCCACACTGGGACTGAGACACGGCCCAGACTCCTACGGGAGGCAGCAGTAGGGAATCTTCGGCAATGGACGAAAGTCTGACCG…	0	0	0	0	0	0	0	0	0	0	87	85	0	0	0	0	0	0	0	0	0	0	0	0	28	111	0	0	0	0	0	0	0	0	0	0	0	0	0	0	0	0	24	0	0	0	0	0
ASV227	AGGGTTTGATCATGGCTCAGGACGAACGCTGGCGGCGTGCCTAATACATGCAAGTAGAACGCTGAAGGAGGAGCTTGCTTCTCTGGATGAGTTGCGAACGGGTGAGTAACGCGTAGGTAACCTGCCTGGTAGCGGGGGATAACTATTGGAAACGATAGCTAATACCGCATAAGAGTAGATGTTGCATGACATTTACTTAAAAGGTGCAATTGCATCACTACCAGATGGACCTGCGTTGTATTAGCTAGTTGGTGGGGTAACGGCTCACCAAGGCGACGATACATAGCCGACCTGAGAGGGTGATCGGCCACACTGGGACTGAGACACGGCCCAGACTCCTACGGGAGGCAGCAGTAGGGAATCTTCGGCAATGGACGGAAGTCTGACCGAGCAACGCCG…	0	0	0	0	0	0	30	21	0	0	0	0	0	0	0	0	0	0	0	0	0	0	0	0	0	0	0	0	0	0	0	0	0	0	0	0	129	265	0	0	0	0	0	0	0	0	0	0
ASV228	AGAGTTTGATTCTGGCTCAGGACGAACGCTGGCGGCGTGCTTAACACATGCAAGTCGAACGATGAAGCCTAGCTTGCTAGGTGGATTAGTGGCGAACGGGTGAGTAATACGTGAGTGACCTACCTTTGACTCTGGGATAAGCCTGGGAAACTGGGTCTAATACCGGATACGACCAATCTCCGCATGGGGTGTTGGTGGAAAGCGTTATGGAGTGGTTTTAGATGGGCTCACGGCCTATCAGCTTGTTGGTGAGGTAATGGCTTACCAAGGCGACGACGGGTAGCCGGCCTGAGAGGGTGACCGGCCACACTGGGACTGAGACACGGCCCAGACTCCTACGGGAGGCAGCAGTGGGGAATATTGCACAATGGGCGCAAGCCTGATGCAGCGACGCCGCGT…	0	0	0	0	0	0	0	0	0	0	0	0	0	0	0	0	0	0	0	0	73	75	0	0	60	74	0	0	79	64	0	0	0	0	20	0	0	0	0	0	0	0	0	0	0	0	0	0
ASV229	AGAGTTTGATTATGGCTCAGGACGAACGCTGGCGGCGTGCCTAATACATGCAAGTAGAACGCTGAAGAGAGGAGCTTGCTCTTCTTGGATGAGTTGCGAACGGGTGAGTAACGCGTAGGTAACCTGCCTGGTAGCGGGGGATAACTATTGGAAACGATAGCTAATACCGCATGATATTAATTGTCGCATGATAATTAATTGAAAGATGCAATTGCATCACTACCAGATGGACCTGCGTTGTATTAGCTAGTTGGTGAGGTAACGGCTCACCAAGGCGACGATACATAGCCGACCTGAGAGGGTGATCGGCCACACTGGGACTGAGACACGGCCCAGACTCCTACGGGAGGCAGCAGTAGGGAATCTTCGGCAATGGGGGGAACCCTGACCGAGCAACGC…	0	0	0	0	0	0	0	0	0	0	0	0	0	0	0	0	0	0	0	0	0	0	0	0	0	0	0	0	0	0	0	26	0	0	0	0	0	0	0	0	201	153	0	0	0	0	0	0
ASV230	AGGGTTTGATTCTGGCTCAGGACGAACGCTGGCGGCGTGCCTAATACATGCAAGTAGAACGCTGAAGAGAGGAGCTTGCTCTTCTTGGATGAGTTGCGAACGGGTGAGTAACGCGTAGGTAACCTGCCTGGTAGCGGGGGATAACTATTGGAAACGATAGCTAATACCGCATAATAGTAGATGTTGCATGACATTTGCTTAAAAGGTGCAATTGCATCACTACCAGATGGACCTGCGTTGTATTAGCTAGTTGGTGAGGTAACGGCTCACCAAGGCAACGATACATAGCCGACCTGAGAGGGTGATCGGCCACACTGGGACTGAGACACGGCCCAGACTCCTACGGGAGGCAGCAGTAGGGAATCTTCGGCAATGGACGGAAGTCTGACCGAGCAACGC…	0	0	0	0	0	0	158	122	0	0	40	112	0	0	0	0	0	0	0	0	12	0	0	0	0	0	0	0	0	0	0	0	0	0	0	0	0	0	0	0	0	0	0	0	0	0	0	0
ASV231	AGAGTTTGATTATGGCTCAGATTGAACGCTGGCGGCAGGCTTAACACATGCAAGTCGAACGGTAACATAAAGAAGCTTGCTTCTTTGATGACGAGTGGCGGACGGGTGAGTAATGCTTGGGAATCTAGCTTATGGAGGGGGATAACTACGGGAAACTGTAGCTAATACCGCGTAGAATCGGGAGATGAAAGTGTGGGACCTTCGGGCCACATGCCATAGGATGAGCCCAAGTGGGATTAGGTAGTTGGTGAGGTAAAGGCTCACCAAGCCGACGATCTCTAGCTGGTCTGAGAGGATGACCAGCCACACTGGGACTGAGACACGGCCCAGACTCCTACGGGAGGCAGCAGTGGGGAATATTGCGCAATGGGGGCAACCCTGACGCAGCCATGCCGCGTG…	0	0	0	0	0	0	0	0	0	0	128	316	0	0	0	0	0	0	0	0	0	0	0	0	0	0	0	0	0	0	0	0	0	0	0	0	0	0	0	0	0	0	0	0	0	0	0	0
ASV232	AGGGTTTGATCCTGGCTCAGGACGAACGCTGGCGGCGTGCCTAATACATGCAAGTAGAACGCTGAAGAGAGGAGCTTGCTCTTCTTGGATGAGTTGCGAACGGGTGAGTAACGCGTAGGTAACCTGCCTGGTAGCGGGGGATAACTATTGGAAACGATAGCTAATACCGCATGATATTAATTGTCGCATGATAATTAATTGAAAGATGCAATTGCATCACTACCAGATGGACCTGCGTTGTATTAGCTAGTTGGTGAGGTAACGGCTCACCAAGGCGACGATACATAGCCGACCTGAGAGGGTGATCGGCCACACTGGGACTGAGACACGGCCCAGACTCCTACGGGAGGCAGCAGTAGGGAATCTTCGGCAATGGGGGGAACCCTGACCGAGCAACGC…	0	0	0	0	0	0	0	0	0	0	0	0	0	0	0	0	0	0	0	0	0	0	0	0	0	0	0	0	0	0	0	0	0	0	0	0	0	0	0	0	182	152	0	0	0	0	0	0
ASV233	AGGGTTCGATTCTGGCTCAGATTGAACGCTGGCGGCAGGCTTAACACATGCAAGTCGAACGGTAACATAAAGAAGCTTGCTTCTTTGATGACGAGTGGCGGACGGGTGAGTAATGCTTGGGAATCTAGCTTATGGAGGGGGATAACTACGGGAAACTGTAGCTAATACCGCGTAGAATCGGGAGATGAAAGTGTGGGACCTTCGGGCCACATGCCATAGGATGAGCCCAAGTGGGATTAGGTAGTTGGTGAGGTAAAGGCTCACCAAGCCGACGATCTCTAGCTGGTCTGAGAGGATGACCAGCCACACTGGGACTGAGACACGGCCCAGACTCCTACGGGAGGCAGCAGTGGGGAATATTGCGCAATGGGGGCAACCCTGACGCAGCCATGCCGCGTG…	0	0	0	0	0	0	0	0	0	0	125	294	0	0	0	0	0	0	0	0	0	0	0	0	0	0	0	0	0	0	0	0	23	0	0	0	0	0	0	0	0	0	0	0	0	0	0	0
ASV234	AGAGTTTGATTATGGCTCAGGACGAACGCTGGCGGCGTGCTTAACACATGCAAGTCGAACGAAGAGCGATGGAAGCTTGCTTCTATCAATCTTAGTGGCGAACGGGTGAGTAACGCGTAATCAACCTGCCCTTCAGAGGGGGACAACAGTTGGAAACGACTGCTAATACCGCATACGATCTAATCTCGGCATCGAGGATAGATGAAAGGTGGCCTCTACATGTAAGCTATCACTGAAGGAGGGGATTGCGTCTGATTAGCTAGTTGGAGGGGTAACGGCCCACCAAGGCGATGATCAGTAGCCGGTCTGAGAGGATGAACGGCCACATTGGGACTGAGACACGGCCCAGACTCCTACGGGAGGCAGCAGTGGGGAATCTTCCGCAATGGACGAAAGTCT…	13	8	30	11	0	0	20	0	0	0	0	0	0	0	0	0	26	55	0	0	0	0	0	13	0	0	0	0	0	0	0	0	0	0	17	75	0	0	0	10	0	0	87	56	0	15	0	0
ASV235	AGGGTTTGATCCTGGCTCAGGACGAACGCTGGCGGCGTGCCTAATACATGCAAGTAGAACGCACAGTTTATACCGTAGCTTGCTACACCATAGACTGTGAGTTGCGAACGGGTGAGTAACGCGTAGGTAACCTGCCTGGTAGCGGGGGATAACTATTGGAAACGATAGCTAATACCGCATAATATTAATTATTGCATGATAATTAATTGAAAGGTGCAATTGCACCACTACCAGATGGACCTGCGTTGTATTAGCTAGTAGGTGAGGTAACGGCTCACCTAGGCGACGATACATAGCCGACCTGAGAGGGTGATCGGCCACACTGGGACTGAGACACGGCCCAGACTCCTACGGGAGGCAGCAGTAGGGAATCTTCGGCAATGGACGAAAGTCTGACCG…	0	0	0	0	0	0	0	0	0	0	107	78	0	0	0	0	0	0	0	0	0	0	0	0	0	42	0	0	0	0	0	0	0	0	0	0	0	0	0	0	0	0	15	0	0	0	0	0
ASV236	AGGGTTTGATTCTGGCTCAGGACGAACGCTGGCGGCGTGCCTAATACATGCAAGTAGAACGCACAGTTTATACCGTAGCTTGCTACACCATAGACTGTGAGTTGCGAACGGGTGAGTAACGCGTAGGTAACCTGCCTGGTAGCGGGGGATAACTATTGGAAACGATAGCTAATACCGCATAATATTAATTATTGCATGATAATTGATTGAAAGGTGCAATTGCACCACTACCAGATGGACCTGCGTTGTATTAGCTAGTAGGTGAGGTAACGGCTCACCTAGGCGACGATACATAGCCGACCTGAGAGGGTGATCGGCCACACTGGGACTGAGACACGGCCCAGACTCCTACGGGAGGCAGCAGTAGGGAATCTTCGGCAATGGACGAAAGTCTGACCG…	107	113	88	72	0	0	0	0	0	0	0	0	0	0	0	0	0	0	0	0	0	0	0	0	0	0	0	0	0	0	0	0	0	0	0	0	60	0	0	0	0	0	0	0	0	0	0	0
ASV237	AGAGTTTGATTCTGGCTCAGGACGAACGCTGGCGGCGTGCTTAACACATGCAAGTCGAACGAAGAGCGATGGAAGCTTGCTTCTATCAATCTTAGTGGCGAACGGGTGAGTAACGCGTAATCAACCTGCCCTTCAGAGGGGGACAACAGTTGGAAACGACTGCTAATACCGCATACGATCTAATCTCGGCATCGAGGATAGATGAAAGGTGGCCTCTACATGTAAGCTATCACTGAAGGAGGGGATTGCGTCTGATTAGCTAGTTGGAGGGGTAACGGCCCACCAAGGCGATGATCAGTAGCCGGTCTGAGAGGATGAACGGCCACATTGGGACTGAGACACGGCCCAGACTCCTACGGGAGGCAGCAGTGGGGAATCTTCCGCAATGGACGAAAGTCT…	24	13	21	17	0	0	19	0	0	0	0	0	0	0	0	0	33	53	0	0	0	0	0	12	0	0	0	0	0	0	0	0	0	0	12	73	0	0	0	0	0	0	80	66	0	16	0	0
ASV238	AGGGTTTGATTCTGGCTCAGGACGAACGCTGGCGGCGTGCTTAACACATGCAAGTCGAACGATGAAGCCTAGCTTGCTAGGTGGATTAGTGGCGAACGGGTGAGTAATACGTGAGTGACCTACCTTTGACTCTGGGATAAGCCTGGGAAACTGGGTCTAATACCGGATACGACCAATCTCCGCATGGGGTGTTGGTGGAAAGCGTTATGGAGTGGTTTTAGATGGGCTCACGGCCTATCAGCTTGTTGGTGAGGTAATGGCTTACCAAGGCGACGACGGGTAGCCGGCCTGAGAGGGTGACCGGCCACACTGGGACTGAGACACGGCCCAGACTCCTACGGGAGGCAGCAGTGGGGAATATTGCACAATGGGCGCAAGCCTGATGCAGCGACGCCGCGT…	0	0	0	0	0	0	0	0	0	0	0	0	0	0	0	0	0	0	0	0	75	47	0	0	64	62	0	0	92	61	19	0	0	0	19	0	0	0	0	0	0	0	0	0	0	0	0	0
ASV239	AGAGTTTGATCCTAGCTCAGGACGAACGCTGGCGGCGTGCTTAACACATGCAAGTCGAACGAAGAGCGATGGAAGCTTGCTTCTATCAATCTTAGTGGCGAACGGGTGAGTAACGCGTAATCAACCTGCCCTTCAGAGGGGGACAACAGTTGGAAACGACTGCTAATACCGCATACGATCTAATCTCGGCATCGAGGATAGATGAAAGGTGGCCTCTACATGTAAGCTATCACTGAAGGAGGGGATTGCGTCTGATTAGCTAGTTGGAGGGGTAACGGCCCACCAAGGCGATGATCAGTAGCCGGTCTGAGAGGATGAACGGCCACATTGGGACTGAGACACGGCCCAGACTCCTACGGGAGGCAGCAGTGGGGAATCTTCCGCAATGGACGAAAGTCT…	13	13	15	13	0	0	0	0	0	0	0	16	0	0	0	18	0	48	0	9	0	0	18	0	0	0	0	0	0	0	34	0	0	0	0	51	0	0	0	0	0	0	91	83	0	16	0	0
ASV240	AGAGTTTGATCCTAGCTCAGGACGAACGCTGGCGGCGTGCTTAACACATGCAAGTCGAACGATGAAGCCTAGCTTGCTAGGTGGATTAGTGGCGAACGGGTGAGTAATACGTGAGTGACCTACCTTTGACTCTGGGATAAGCCTGGGAAACTGGGTCTAATACCGGATACGACCAATCTCCGCATGGGGTGTTGGTGGAAAGCGTTATGGAGTGGTTTTAGATGGGCTCACGGCCTATCAGCTTGTTGGTGAGGTAATGGCTTACCAAGGCGACGACGGGTAGCCGGCCTGAGAGGGTGACCGGCCACACTGGGACTGAGACACGGCCCAGACTCCTACGGGAGGCAGCAGTGGGGAATATTGCACAATGGGCGCAAGCCTGATGCAGCGACGCCGCGT…	0	0	0	0	0	0	0	0	0	0	0	0	0	0	0	0	16	0	0	0	72	59	0	0	65	73	0	0	71	67	0	0	0	0	15	0	0	0	0	0	0	0	0	0	0	0	0	0
ASV241	AGGGTTTGATCCTGGCTCAGGACGAACGCTGGCGGCGTGCCTAATACATGCAAGTAGAACGCTGAAGAGAGGAGCTTGCTCTTCTTGGATGAGTTGCGAACGGGTGAGTAACGCGTAGGTAACCTGCCTGGTAGCGGGGGATAACTATTGGAAACGATAGCTAATACCGCATAATAGTAGATGTTGCATGACATTTGCTTAAAAGGTGCAATTGCATCACTACCAGATGGACCTGCGTTGTATTAGCTAGTTGGTGAGGTAACGGCTCACCAAGGCAACGATACATAGCCGACCTGAGAGGGTGATCGGCCACACTGGGACTGAGACACGGCCCAGACTCCTACGGGAGGCAGCAGTAGGGAATCTTCGGCAATGGACGGAAGTCTGACCGAGCAACGC…	0	0	0	0	0	0	147	105	0	0	44	92	0	0	0	0	0	0	0	0	23	0	0	0	0	0	0	0	0	0	0	0	26	0	0	0	0	0	0	0	0	0	0	0	0	0	0	0
ASV242	AGAGTTTGATTATGGCTCAGATTGAACGCTGGCGGCAGGCTTAACACATGCAAGTCGAACGGTAACATAAAGAAGCTTGCTTCTTTGATGACGAGTGGCGGACGGGTGAGTAATGCTTGGGAATCTAGCTTATGGAGGGGGATAACTACGGGAAACTGTAGCTAATACCGCGTAGAATCGGGAGATGAAAGTGTGGGACCTTCGGGCCACATGCCATAGGATGAGCCCAAGTGGGATTAGGTAGTTGGTGAGGTAAAGGCTCACCAAGCCGACGATCTCTAGCTGGTCTGAGAGGATGACCAGCCACACTGGGACTGAGACACGGCCCAGACTCCTACGGGAGGCAGCAGTGGGGAATATTGCGCAATGGGGGCAACCCTGACGCAGCCATGCCGCGTG…	0	0	0	0	0	0	0	0	0	0	165	269	0	0	0	0	0	0	0	0	0	0	0	0	0	0	0	0	0	0	0	0	0	0	0	0	0	0	0	0	0	0	0	0	0	0	0	0
ASV243	AGGGTTTGATCATGGCTCAGGACGAACGCTGGCGGCGTGCTTAACACATGCAAGTCGAACGATGAAGCCTAGCTTGCTAGGTGGATTAGTGGCGAACGGGTGAGTAATACGTGAGTAACCTACCTTTAACTCTGGGATAAGCCCGGGAAACTGGGTCTAATACCGGATACGACCAATCTCCGCATGGGGTGTTGGTGGAAAGCGTTATGTAGTGGTTATAGATGGGCTCACGGCCTATCAGCTTGTTGGTGAGGTAACGGCTCACCAAGGCGACGACGGGTAGCCGGCCTGAGAGGGTGACCGGCCACACTGGGACTGAGACACGGCCCAGACTCCTACGGGAGGCAGCAGTGGGGAATATTGCACAATGGGCGCAAGCCTGATGCAGCGACGCCGCGT…	0	0	0	0	0	0	0	0	0	83	0	0	0	0	0	0	0	0	0	0	0	0	0	0	0	85	0	0	0	0	0	0	0	0	0	0	0	0	206	59	0	0	0	0	0	0	0	0
ASV244	AGAGTTTGATTCTGGCTCAGGACGAACGCTGGCGGCGTGCCTAATACATGCAAGTAGAACGCTGAAGAGAGGAGCTTGCTCTTCTTGGATGAGTTGCGAACGGGTGAGTAACGCGTAGGTAACCTGCCTGGTAGCGGGGGATAACTATTGGAAACGATAGCTAATACCGCATGATATTAATTGTCGCATGATAATTAATTGAAAGATGCAATTGCATCACTACCAGATGGACCTGCGTTGTATTAGCTAGTTGGTGAGGTAACGGCTCACCAAGGCGACGATACATAGCCGACCTGAGAGGGTGATCGGCCACACTGGGACTGAGACACGGCCCAGACTCCTACGGGAGGCAGCAGTAGGGAATCTTCGGCAATGGGGGGAACCCTGACCGAGCAACGC…	0	0	0	0	0	0	0	0	0	0	0	0	0	0	0	0	0	0	0	0	0	0	0	0	0	0	0	0	0	0	0	17	0	0	0	0	0	0	0	0	168	137	0	0	0	0	0	0
ASV245	AGGGTTTGATTATGGCTCAGGACGAACGCTGGCGGCGTGCCTAATACATGCAAGTAGAACGCTGAAGGAGGAGCTTGCTTCTCTGGATGAGTTGCGAACGGGTGAGTAACGCGTAGGTAACCTGCCTGGTAGCGGGGGATAACTATTGGAAACGATAGCTAATACCGCATAAGAGTAGATGTTGCATGACATTTACTTAAAAGGTGCAATTGCATCACTACCAGATGGACCTGCGTTGTATTAGCTAGTTGGTGGGGTAACGGCTCACCAAGGCGACGATACATAGCCGACCTGAGAGGGTGATCGGCCACACTGGGACTGAGACACGGCCCAGACTCCTACGGGAGGCAGCAGTAGGGAATCTTCGGCAATGGACGGAAGTCTGACCGAGCAACGCCG…	0	0	0	0	0	0	0	24	0	0	0	0	0	0	0	0	0	0	0	0	0	0	0	0	0	0	0	0	0	0	0	0	0	0	0	0	150	258	0	0	0	0	0	0	0	0	0	0
ASV246	AGAGTTTGATTATGGCTCAGGACGAACGCTGGCGGCGTGCTTAACACATGCAAGTCGAACGATGAAGCCTAGCTTGCTAGGTGGATTAGTGGCGAACGGGTGAGTAATACGTGAGTGACCTACCTTTGACTCTGGGATAAGCCTGGGAAACTGGGTCTAATACCGGATACGACCAATCTCCGCATGGGGTGTTGGTGGAAAGCGTTATGGAGTGGTTTTAGATGGGCTCACGGCCTATCAGCTTGTTGGTGAGGTAATGGCTTACCAAGGCGACGACGGGTAGCCGGCCTGAGAGGGTGACCGGCCACACTGGGACTGAGACACGGCCCAGACTCCTACGGGAGGCAGCAGTGGGGAATATTGCACAATGGGCGCAAGCCTGATGCAGCGACGCCGCGT…	0	0	0	0	0	0	0	0	0	0	0	0	0	0	0	0	0	0	0	0	63	59	0	0	60	75	0	0	66	75	14	10	0	0	10	0	0	0	0	0	0	0	0	0	0	0	0	0
ASV247	AGAGTTTGATTATGGCTCAGGACGAACGCTGGCGGCGTGCCTAATACATGCAAGTAGAACGCTGAAGGAGGAGCTTGCTTCTCTGGATGAGTTGCGAACGGGTGAGTAACGCGTAGGTAACCTGCCTGGTAGCGGGGGATAACTATTGGAAACGATAGCTAATACCGCATAATAGTAGATGTTGCATGACATTTGCTTAAAAGGTGCAATTGCATCACTACCAGATGGACCTGCGTTGTATTAGCTAGTTGGTGAGGTAACGGCTCACCAAGGCAACGATACATAGCCGACCTGAGAGGGTGATCGGCCACACTGGGACTGAGACACGGCCCAGACTCCTACGGGAGGCAGCAGTAGGGAATCTTCGGCAATGGACGGAAGTCTGACCGAGCAACGCCG…	0	0	0	26	0	0	0	0	0	0	0	0	0	0	0	0	0	0	0	0	80	48	0	0	0	0	0	0	62	187	0	0	0	0	0	0	28	0	0	0	0	0	0	0	0	0	0	0
ASV248	AGAGTTTGATTCTGGCTCAGGACGAACGCTGGCGGCGTGCCTAATACATGCAAGTAGAACGCACAGTTTATACCGTAGCTTGCTACACCATAGACTGTGAGTTGCGAACGGGTGAGTAACGCGTAGGTAACCTGCCTGGTAGCGGGGGATAACTATTGGAAACGATAGCTAATACCGCATAATATTAATTATTGCATGATAATTAATTGAAAGGTGCAATTGCACCACTACCAGATGGACCTGCGTTGTATTAGCTAGTAGGTGAGGTAACGGCTCACCTAGGCGACGATACATAGCCGACCTGAGAGGGTGATCGGCCACACTGGGACTGAGACACGGCCCAGACTCCTACGGGAGGCAGCAGTAGGGAATCTTCGGCAATGGACGAAAGTCTGACCG…	0	0	0	0	0	0	0	0	0	0	89	85	0	0	0	0	0	0	0	0	0	0	0	0	23	101	0	0	0	0	0	0	0	0	0	0	0	0	0	0	0	0	35	0	0	0	0	0
ASV249	AGAGTTTGATTCTGGCTCAGGACGAACGCTGGCGGCGTGCCTAATACATGCAAGTAGAACGCACAGTTTATACCGTAGCTTGCTACACCATAGACTGTGAGTTGCGAACGGGTGAGTAACGCGTAGGTAACCTGCCTGGTAGCGGGGGATAACTATTGGAAACGATAGCTAATACCGCATAATATTAATTATTGCATGATAATTGATTGAAAGGTGCAATTGCACCACTACCAGATGGACCTGCGTTGTATTAGCTAGTAGGTGAGGTAACGGCTCACCTAGGCGACGATACATAGCCGACCTGAGAGGGTGATCGGCCACACTGGGACTGAGACACGGCCCAGACTCCTACGGGAGGCAGCAGTAGGGAATCTTCGGCAATGGACGAAAGTCTGACCG…	111	106	84	64	0	0	0	0	0	0	0	0	0	0	0	0	0	0	0	0	0	0	0	0	0	0	0	0	0	0	0	0	0	0	0	0	65	0	0	0	0	0	0	0	0	0	0	0
ASV250	AGGGTTTGATCATGGCTCAGGACGAACGCTGGCGGCGTGCTTAACACATGCAAGTCGAACGGGATCCTCTCCAGCTTGCTGGGGGGGTGAGAGTGGCGAACGGGTGAGTAATGCGTGACTAACCTGCCTCATGGTCTGGAATAGCTCCTGGAAACGGGTGGTAATGCCGGATGGTCCAACTTTCCGCATGGTTTGTTGGGAAAGCTTTTGCGCCATGGGATGGGGTCGCGTCCTATCAGCTTGTTGGTGGGGTGTTGGCCTACCAAGGCTTCGACGGGTAGCCGGCCTAAGAGGGCGACCGGCCACATTGGGACTGAGATACGGCCCAGACTCCTACGGGAGGCAGCAGTGGGGAATATTGCACAATGGGGGGAACCCTGATGCAGCGACGCCGCGTGC…	0	0	0	0	0	0	0	0	0	0	0	0	0	0	0	0	0	0	0	0	0	0	145	285	0	0	0	0	0	0	0	0	0	0	0	0	0	0	0	0	0	0	0	0	0	0	0	0
ASV251	AGGGTTTGATTATGGCTCAGGACGAACGCTGGCGGCGTGCCTAATACATGCAAGTAGAACGCTGAAGAGAGGAGCTTGCTCTTCTTGGATGAGTTGCGAACGGGTGAGTAACGCGTAGGTAACCTGCCTGGTAGCGGGGGATAACTATTGGAAACGATAGCTAATACCGCATGATATTAATTGTCGCATGATAATTAATTGAAAGATGCAATTGCATCACTACCAGATGGACCTGCGTTGTATTAGCTAGTTGGTGAGGTAACGGCTCACCAAGGCGACGATACATAGCCGACCTGAGAGGGTGATCGGCCACACTGGGACTGAGACACGGCCCAGACTCCTACGGGAGGCAGCAGTAGGGAATCTTCGGCAATGGGGGGAACCCTGACCGAGCAACGC…	0	0	0	0	0	0	0	0	0	0	0	0	0	0	0	0	0	0	0	0	0	0	0	0	0	0	0	0	0	0	0	23	0	0	0	0	0	0	0	0	181	140	0	0	0	0	0	0
ASV252	AGGGTTTGATTATGGCTCAGGACGAACGCTGGCGGCGTGCCTAATACATGCAAGTAGAACGCTGAAGCTTGGTGCTTGCACCGAGCGGATGAGTTGCGAACGGGTGAGTAACGCGTAGGTAACCTGCCTGGTAGCGGGGGATAACTATTGGAAACGATAGCTAATACCGCATAATAGTAGATGTTGCATGACATTTGCTTAAAAGGTGCAATTGCATCACTACCAGATGGACCTGCGTTGTATTAGCTAGTTGGTGAGGTAACGGCTCACCAAGGCAACGATACATAGCCGACCTGAGAGGGTGATCGGCCACACTGGGACTGAGACACGGCCCAGACTCCTACGGGAGGCAGCAGTAGGGAATCTTCGGCAATGGACGGAAGTCTGACCGAGCAACGC…	0	0	71	70	0	0	89	82	0	0	0	0	0	0	0	0	0	0	0	0	0	0	0	0	41	65	0	0	0	0	0	0	0	0	0	0	9	0	0	0	0	0	0	0	0	0	0	0
ASV253	AGGGTTTGATCATGGCTCAGGACGAACGCTGGCGGCGTGCTTAACACATGCAAGTCGAACGATGAAGCCTAGCTTGCTAGGTGGATTAGTGGCGAACGGGTGAGTAATACGTGAGTAACCTACCTTTAACTCTGGGATAAGCCTGGGAAACTGGGTCTAATACCGGATACGACCAATCTCCGCATGGGGTGTTGGTGGAAAGCGTTATGTAGTGGTTATAGATGGGCTCACGGCCTATCAGCTTGTTGGTGAGGTAACGGCTCACCAAGGCGACGACGGGTAGCCGGCCTGAGAGGGTGACCGGCCACACTGGGACTGAGACACGGCCCAGACTCCTACGGGAGGCAGCAGTGGGGAATATTGCACAATGGGCGCAAGCCTGATGCAGCGACGCCGCGT…	0	0	0	0	0	0	0	0	0	0	0	0	24	80	0	0	0	0	0	0	0	0	0	0	0	0	37	141	0	0	0	0	127	18	0	0	0	0	0	0	0	0	0	0	0	0	0	0
ASV254	AGAGTTTGATTCTGGCTCAGGACGAACGCTGGCGGCGTGCTTAACACATGCAAGTCGAACGGTGAAGGGACCAGCTTGCTGGTTCTGGATGAGTGGCGAACGGGTGAGTAACACGTGAGTAACCTGCCCCCTTCTTCTGGATAACCGCATGAAAGTGTGGCTAATACGGGATATTCTGCGCCTGCTGCATGGTGGGTGTGGGAAAGATATTGTTTCGGTGGGGGATGGGCTCGCGGCCTATCAGCTTGTTGGTGGGGTGATGGCCTACCAAGGCGGTGACGGGTAGCCGGCCTGAGAGGGTGGACGGTCACACTGGGACTGAGACACGGCCCAGACTCCTACGGGAGGCAGCAGTGGGGAATATTGCACAATGGGCGCAAGCCTGATGCAGCGACGCCG…	0	0	0	0	0	0	0	0	0	0	0	0	0	0	0	0	0	0	0	0	0	0	0	0	0	0	0	0	0	0	0	0	0	0	0	0	0	0	0	0	0	0	0	0	0	0	0	0
ASV255	AGAGTTTGATTCTGGCTCAGGACGAACGCTGGCGGCGTGCTTAACACATGCAAGTCGAACGATGAAGCCTAGCTTGCTAGGTGGATTAGTGGCGAACGGGTGAGTAATACGTGAGTGACCTACCTTTGACTCTGGGATAAGCCTGGGAAACTGGGTCTAATACCGGATACGACCAATCTCCGCATGGGGTGTTGGTGGAAAGCGTTATGGAGTGGTTTTAGATGGGCTCACGGCCTATCAGCTTGTTGGTGAGGTAATGGCTTACCAAGGCGACGACGGGTAGCCGGCCTGAGAGGGTGACCGGCCACACTGGGACTGAGACACGGCCCAGACTCCTACGGGAGGCAGCAGTGGGGAATATTGCACAATGGGCGCAAGCCTGATGCAGCGACGCCGCGT…	0	0	0	0	0	0	0	0	0	0	0	0	0	0	0	0	14	0	0	0	56	70	0	0	71	75	0	0	71	60	0	0	0	0	9	0	0	0	0	0	0	0	0	0	0	0	0	0
ASV256	AGAGTTTGATCATGGCTCAGATTGAACGCTGGCGGCAGGCTTAACACATGCAAGTCGAACGATGACTCTCTAGCTTGCTAGAGAAGATTAGTGGCGGACGGGTGAGTAACATTTAGGAATCTGCCTAGTAGTGGGGGATAGCTCGGGGAAACTCGAATTAATACCGCATACGACCTACGGGTGAAAGGGGGCGCAAGCTCTTGCTATTAGATGAGCCTAAATCAGATTAGCTAGTTGGTGGGGTAAAGGCCCACCAAGGCGACGATCTGTAACTGGTCTGAGAGGATGATCAGTCACACCGGAACTGAGACACGGTCCGGACTCCTACGGGAGGCAGCAGTGGGGAATATTGGACAATGGGGGCAACCCTGATCCAGCCATGCCGCGTGTGTGAAGAAG…	0	0	0	45	0	0	0	0	0	0	0	0	0	0	0	0	0	0	0	0	0	0	0	0	0	0	0	0	0	0	0	0	77	296	0	0	0	0	7	0	0	0	0	0	0	0	0	0
ASV257	AGGGTTTGATTCTGGCTCAGGACGAACGCTGGCGGCGTGCCTAATACATGCAAGTAGAACGCACAGTTTATACCGTAGCTTGCTACACCATAGACTGTGAGTTGCGAACGGGTGAGTAACGCGTAGGTAACCTGCCTGGTAGCGGGGGATAACTATTGGAAACGATAGCTAATACCGCATAATATTAATTATTGCATGATAATTAATTGAAAGGTGCAATTGCACCACTACCAGATGGACCTGCGTTGTATTAGCTAGTAGGTGAGGTAACGGCTCACCTAGGCGACGATACATAGCCGACCTGAGAGGGTGATCGGCCACACTGGGACTGAGACACGGCCCAGACTCCTACGGGAGGCAGCAGTAGGGAATCTTCGGCAATGGACGAAAGTCTGACCG…	0	0	0	0	0	0	0	0	0	0	68	85	0	0	0	0	0	0	0	0	0	0	0	0	26	107	0	0	0	0	0	0	0	0	0	0	0	0	0	0	0	0	20	0	0	0	0	0
ASV258	AGGGTTTGATTATGGCTCAGATTGAACGCTGGCGGCAGGCTTAACACATGCAAGTCGAACGGTAACATAAAGAAGCTTGCTTCTTTGATGACGAGTGGCGGACGGGTGAGTAATGCTTGGGAATCTAGCTTATGGAGGGGGATAACTACGGGAAACTGTAGCTAATACCGCGTAGAATCGGGAGATGAAAGTGTGGGACCTTCGGGCCACATGCCATAGGATGAGCCCAAGTGGGATTAGGTAGTTGGTGAGGTAAAGGCTCACCAAGCCGACGATCTCTAGCTGGTCTGAGAGGATGACCAGCCACACTGGGACTGAGACACGGCCCAGACTCCTACGGGAGGCAGCAGTGGGGAATATTGCGCAATGGGGGCAACCCTGACGCAGCCATGCCGCGTG…	0	0	0	0	0	0	0	0	0	0	144	278	0	0	0	0	0	0	0	0	0	0	0	0	0	0	0	0	0	0	0	0	0	0	0	0	0	0	0	0	0	0	0	0	0	0	0	0
ASV259	AGAGTTTGATCCTGGCTCAGGACGAACGCTGGCGGCGTGCTTAACACATGCAAGTCGAACGATGAAGCCTAGCTTGCTAGGTGGATTAGTGGCGAACGGGTGAGTAATACGTGAGTGACCTACCTTTGACTCTGGGATAAGCCTGGGAAACTGGGTCTAATACCGGATACGACCAATCTCCGCATGGGGTGTTGGTGGAAAGCGTTATGGAGTGGTTTTAGATGGGCTCACGGCCTATCAGCTTGTTGGTGAGGTAATGGCTTACCAAGGCGACGACGGGTAGCCGGCCTGAGAGGGTGACCGGCCACACTGGGACTGAGACACGGCCCAGACTCCTACGGGAGGCAGCAGTGGGGAATATTGCACAATGGGCGCAAGCCTGATGCAGCGACGCCGCGT…	0	0	0	0	0	0	0	0	0	0	0	0	0	0	0	0	0	0	0	0	46	54	0	0	56	65	0	0	90	58	18	26	0	0	9	0	0	0	0	0	0	0	0	0	0	0	0	0
ASV260	AGAGTTTGATTCTGGCTCAGGACGAACGCTGGCGGCGTGCTTAACACATGCAAGTCGAACGATGAAGCCTAGCTTGCTAGGTGGATTAGTGGCGAACGGGTGAGTAATACGTGAGTAACCTACCTTTAACTCTGGGATAAGCCTGGGAAACTGGGTCTAATACCGGATACGACCAATCTCCGCATGGGGTGTTGGTGGAAAGCGTTATGTAGTGGTTATAGATGGGCTCACGGCCTATCAGCTTGTTGGTGAGGTAACGGCTCACCAAGGCGACGACGGGTAGCCGGCCTGAGAGGGTGACCGGCCACACTGGGACTGAGACACGGCCCAGACTCCTACGGGAGGCAGCAGTGGGGAATATTGCACAATGGGCGCAAGCCTGATGCAGCGACGCCGCGT…	0	0	0	0	0	0	0	0	0	0	0	0	19	86	0	0	0	0	0	0	0	0	0	0	0	0	39	114	0	0	0	0	138	25	0	0	0	0	0	0	0	0	0	0	0	0	0	0
ASV261	AGGGTTTGATCATGGCTCAGGACGAACGCTGGCGGCGTGCTTAACACATGCAAGTCGAACGCTGAAGCCTAGCTTTTGTTGGGTGGATGAGTGGCGAACGGGTGAGTAACACGTGAGTAACCTGCCCCCTTCTTTGGGATAACGCCCGGAAACGGGTGCTAATACTGGATATTCACTGATCTTCGCATGGGGGTTGGTGGAAAGGTTTTTTCTGGTGGGGGATGGGCTCGCGGCCTATCAGCTTGTTGGTGGGGTGATGGCCTACCAAGGCTTTGACGGGTAGCCGGCCTGAGAGGGTGACCGGTCACATTGGGACTGAGATACGGCCCAGACTCCTACGGGAGGCAGCAGTGGGGAATATTGCACAATGGGCGAAAGCCTGATGCAGCGACGCCGCGT…	0	0	21	63	0	0	0	0	0	0	0	0	0	0	0	0	0	0	0	0	0	0	0	0	0	0	0	0	0	0	0	0	0	0	0	0	0	0	0	0	77	114	0	126	0	0	18	0
ASV262	AGAGTTTGATTCTGGCTCAGGACGAACGCTGGCGGCGTGCCTAATACATGCAAGTAGAACGCTGAAGAGAGGAGCTTGCTCTTCTTGGATGAGTTGCGAACGGGTGAGTAACGCGTAGGTAACCTGCCTTGTAGCGGGGGATAACTATTGGAAACGATAGCTAATACCGCATAACAATGGATGACACATGTCATTTATTTGAAAGGGGCAATTGCTCCACTACAAGATGGACCTGCGTTGTATTAGCTAGTAGGTGAGGTAACGGCTCACCTAGGCGACGATACATAGCCGACCTGAGAGGGTGATCGGCCACACTGGGACTGAGACACGGCCCAGACTCCTACGGGAGGCAGCAGTAGGGAATCTTCGGCAATGGGGGCAACCCTGACCGAGCAACGC…	0	0	26	0	9	28	0	18	0	0	0	0	0	0	12	0	0	0	138	67	0	0	0	0	0	0	0	0	0	0	0	0	0	0	53	0	0	0	0	0	0	0	0	0	51	16	0	0
ASV263	AGGGTTTGATTATGGCTCAGGACGAACGCTGGCGGCGTGCCTAATACATGCAAGTAGAACGCTGAAGAGAGGAGCTTGCTCTTCTTGGATGAGTTGCGAACGGGTGAGTAACGCGTAGGTAACCTGCCTGGTAGCGGGGGATAACTATTGGAAACGATAGCTAATACCGCATAAAATTGATTATTGCATGATAATTAATTGAAAGATGCAATTGCATCACTACCAGATGGACCTGCGTTGTATTAGCTAGTTGGTGAGGTAACGGCTCACCAAGGCGACGATACATAGCCGACCTGAGAGGGTGATCGGCCACACTGGGACTGAGACACGGCCCAGACTCCTACGGGAGGCAGCAGTAGGGAATCTTCGGCAATGGGGGGAACCCTGACCGAGCAACGC…	0	0	0	0	70	0	0	0	0	0	0	0	0	0	0	0	0	0	0	0	0	0	0	0	0	0	57	115	0	0	60	44	0	0	0	0	39	33	0	0	0	0	0	0	0	0	0	0
ASV264	AGGGTTTGATTATGGCTCAGGACGAACGCTGGCGGCGTGCTTAACACATGCAAGTCGAACGATGAAGCCTAGCTTGCTAGGTGGATTAGTGGCGAACGGGTGAGTAATACGTGAGTAACCTACCTTTAACTCTGGGATAAGCCTGGGAAACTGGGTCTAATACCGGATACGACCAATCTCCGCATGGGGTGTTGGTGGAAAGCGTTATGTAGTGGTTATAGATGGGCTCACGGCCTATCAGCTTGTTGGTGAGGTAACGGCTCACCAAGGCGACGACGGGTAGCCGGCCTGAGAGGGTGACCGGCCACACTGGGACTGAGACACGGCCCAGACTCCTACGGGAGGCAGCAGTGGGGAATATTGCACAATGGGCGCAAGCCTGATGCAGCGACGCCGCGT…	0	0	0	0	0	0	0	0	0	0	0	0	29	78	0	0	0	0	0	0	0	0	0	0	0	0	43	113	0	0	0	0	138	17	0	0	0	0	0	0	0	0	0	0	0	0	0	0
ASV265	AGAGTTTGATTATGGCTCAGATTGAACGCTGGCGGCAGGCTTAACACATGCAAGTCGAACGATGACTCTCTAGCTTGCTAGAGATGATTAGTGGCGGACGGGTGAGTAACATTTAGGAATCTGCCTAGTAGTGGGGGATAGCTCGGGGAAACTCGAATTAATACCGCATACGACCTACGGGTGAAAGGGGGCGCAAGCTCTTGCTATTAGATGAGCCTAAATCAGATTAGCTAGTTGGTGGGGTAAAGGCCCACCAAGGCGACGATCTGTAACTGGTCTGAGAGGATGATCAGTCACACCGGAACTGAGACACGGTCCGGACTCCTACGGGAGGCAGCAGTGGGGAATATTGGACAATGGGGGCAACCCTGATCCAGCCATGCCGCGTGTGTGAAGAAG…	0	0	0	0	0	0	0	0	0	0	0	0	0	0	0	0	0	0	49	0	0	0	0	0	0	0	0	0	0	0	0	0	58	294	0	0	0	0	17	0	0	0	0	0	0	0	0	0
ASV266	AGGGTTTGATTCTGGCTCAGGACGAACGCTGGCGGCGTGCCTAATACATGCAAGTAGAACGCACAGGATGCACCGTAGTTTACTACACCGTATTCTGTGAGTTGCGAACGGGTGAGTAACGCGTAGGTAACCTGCCTGGTAGCGGGGGATAACTATTGGAAACGATAGCTAATACCGCATAAGAACATTTACTGCATGGTAGATGTTTAAAAGGTGCAAATGCATCACTACCAGATGGACCTGCGTTGTATTAGCTAGTAGGTGAGGTAACGGCTCACCTAGGCGACGATACATAGCCGACCTGAGAGGGTGATCGGCCACACTGGGACTGAGACACGGCCCAGACTCCTACGGGAGGCAGCAGTAGGGAATCTTCGGCAATGGGGGGAACCCTGACCG…	67	71	0	79	0	0	0	0	0	0	0	0	0	0	0	0	0	0	0	0	0	59	0	0	0	0	0	0	0	0	0	0	0	0	0	0	0	0	0	141	0	0	0	0	0	0	0	0
ASV267	AGAGTTTGATTATGGCTCAGATTGAACGCTGGCGGCAGGCTTAACACATGCAAGTCGAACGATGACTCTCTAGCTTGCTAGAGAAGATTAGTGGCGGACGGGTGAGTAACATTTAGGAATCTGCCTAGTAGTGGGGGATAGCTCGGGGAAACTCGAATTAATACCGCATACGACCTACGGGTGAAAGGGGGCGCAAGCTCTTGCTATTAGATGAGCCTAAATCAGATTAGCTAGTTGGTGGGGTAAAGGCCCACCAAGGCGACGATCTGTAACTGGTCTGAGAGGATGATCAGTCACACCGGAACTGAGACACGGTCCGGACTCCTACGGGAGGCAGCAGTGGGGAATATTGGACAATGGGGGCAACCCTGATCCAGCCATGCCGCGTGTGTGAAGAAG…	0	0	0	0	0	0	0	0	0	0	0	0	0	0	0	0	0	0	0	0	0	0	0	0	0	0	0	0	0	0	0	0	74	343	0	0	0	0	0	0	0	0	0	0	0	0	0	0
ASV268	AGAGTTTGATCCTAGCTCAGGACGAACGCTGGCGGCGTGCTTAACACATGCAAGTCGAACGATGAAGCCTAGCTTGCTAGGTGGATTAGTGGCGAACGGGTGAGTAATACGTGAGTAACCTACCTTTAACTCTGGGATAAGCCTGGGAAACTGGGTCTAATACCGGATACGACCAATCTCCGCATGGGGTGTTGGTGGAAAGCGTTATGTAGTGGTTATAGATGGGCTCACGGCCTATCAGCTTGTTGGTGAGGTAACGGCTCACCAAGGCGACGACGGGTAGCCGGCCTGAGAGGGTGACCGGCCACACTGGGACTGAGACACGGCCCAGACTCCTACGGGAGGCAGCAGTGGGGAATATTGCACAATGGGCGCAAGCCTGATGCAGCGACGCCGCGT…	0	0	0	0	0	0	0	0	0	0	0	0	28	75	0	0	0	0	24	12	0	0	0	0	0	0	31	94	0	0	0	0	131	20	0	0	0	0	0	0	0	0	0	0	0	0	0	0
ASV269	AGAGTTTGATCATGGCTCAGGACGAACGCTGGCGGCGTGCTTAACACATGCAAGTCGAACGATGAAGCCTAGCTTGCTAGGTGGATTAGTGGCGAACGGGTGAGTAATACGTGAGTGACCTACCTTTGACTCTGGGATAAGCCTGGGAAACTGGGTCTAATACCGGATACGACCAATCTCCGCATGGGGTGTTGGTGGAAAGCGTTATGGAGTGGTTTTAGATGGGCTCACGGCCTATCAGCTTGTTGGTGAGGTAATGGCTTACCAAGGCGACGACGGGTAGCCGGCCTGAGAGGGTGACCGGCCACACTGGGACTGAGACACGGCCCAGACTCCTACGGGAGGCAGCAGTGGGGAATATTGCACAATGGGCGCAAGCCTGATGCAGCGACGCCGCGT…	0	0	0	0	0	0	0	0	0	0	0	0	0	0	0	0	0	0	0	0	68	76	0	0	60	59	0	0	79	59	0	0	0	0	14	0	0	0	0	0	0	0	0	0	0	0	0	0
ASV270	AGGGTTTGATCATGGCTCAGGACGAACGCTGGCGGCGTGCCTAATACATGCAAGTAGAACGCTGAAGAGAGGAGCTTGCTCTTCTTGGATGAGTTGCGAACGGGTGAGTAACGCGTAGGTAACCTGCCTGGTAGCGGGGGATAACTATTGGAAACGATAGCTAATACCGCATGATATTAATTGTCGCATGATAATTAATTGAAAGATGCAATTGCATCACTACCAGATGGACCTGCGTTGTATTAGCTAGTTGGTGAGGTAACGGCTCACCAAGGCGACGATACATAGCCGACCTGAGAGGGTGATCGGCCACACTGGGACTGAGACACGGCCCAGACTCCTACGGGAGGCAGCAGTAGGGAATCTTCGGCAATGGGGGGAACCCTGACCGAGCAACGC…	0	0	0	0	0	0	0	0	0	0	0	0	0	0	0	0	0	0	0	0	0	0	0	0	0	0	0	0	0	0	0	0	0	0	0	0	0	0	0	0	184	149	0	0	0	0	0	0
ASV271	AGGGTTTGATCATGGCTCAGGACGAACGCTGGCGGCGTGCTTAACACATGCAAGTCGAACGAAGAGCGATGGAAGCTTGCTTCTATCAATCTTAGTGGCGAACGGGTGAGTAACGCGTAATCAACCTGCCCTTCAGAGGGGGACAACAGTTGGAAACGACTGCTAATACCGCATACGATCTAATCTCGGCATCGAGGATAGATGAAAGGTGGCCTCTACATGTAAGCTATCACTGAAGGAGGGGATTGCGTCTGATTAGCTAGTTGGAGGGGTAACGGCCCACCAAGGCGATGATCAGTAGCCGGTCTGAGAGGATGAACGGCCACATTGGGACTGAGACACGGCCCAGACTCCTACGGGAGGCAGCAGTGGGGAATCTTCCGCAATGGACGAAAGTCT…	18	13	19	9	0	0	12	0	0	0	0	0	0	0	0	0	30	63	0	0	0	0	0	17	0	0	0	0	0	0	0	0	0	0	17	54	0	0	0	8	0	0	81	60	0	11	0	0
ASV272	AGAGTTTGATCCTGGCTCAGGACGAACGCTGGCGGCGTGCCTAATACATGCAAGTAGAACGCTGAAGAGAGGAGCTTGCTCTTCTTGGATGAGTTGCGAACGGGTGAGTAACGCGTAGGTAACCTGCCTTGTAGCGGGGGATAACTATTGGAAACGATAGCTAATACCGCATAACAATGGATGACACATGTCATTTATTTGAAAGGGGCAATTGCTCCACTACAAGATGGACCTGCGTTGTATTAGCTAGTAGGTGAGGTAACGGCTCACCTAGGCGACGATACATAGCCGACCTGAGAGGGTGATCGGCCACACTGGGACTGAGACACGGCCCAGACTCCTACGGGAGGCAGCAGTAGGGAATCTTCGGCAATGGGGGCAACCCTGACCGAGCAACGC…	0	0	0	77	0	34	0	33	0	0	0	0	0	0	0	0	0	0	130	61	0	0	0	0	0	0	0	0	0	0	0	0	0	0	0	0	0	0	0	0	0	0	0	0	49	30	0	0
ASV273	AGGGTTTGATCCTGGCTCAGGACGAACGCTGGCGGCGTGCTTAACACATGCAAGTCGAACGGGATCCTCTCCAGCTTGCTGGGGGGGTGAGAGTGGCGAACGGGTGAGTAATGCGTGACTAACCTGCCTCATGGTCTGGAATAGCTCCTGGAAACGGGTGGTAATGCCGGATGGTCCAACTTTCCGCATGGTTTGTTGGGAAAGCTTTTGCGCCATGGGATGGGGTCGCGTCCTATCAGCTTGTTGGTGGGGTGTTGGCCTACCAAGGCTTCGACGGGTAGCCGGCCTAAGAGGGCGACCGGCCACATTGGGACTGAGATACGGCCCAGACTCCTACGGGAGGCAGCAGTGGGGAATATTGCACAATGGGGGGAACCCTGATGCAGCGACGCCGCGTGC…	0	0	0	0	0	0	0	0	0	0	0	0	0	0	0	0	0	0	0	0	0	0	120	294	0	0	0	0	0	0	0	0	0	0	0	0	0	0	0	0	0	0	0	0	0	0	0	0
ASV274	AGAGTTCGATCCTGGCTCAGGACGAACGCTGGCGGCGTGCCTAATACATGCAAGTAGAACGCTGAAGAGAGGAGCTTGCTCTTCTTGGATGAGTTGCGAACGGGTGAGTAACGCGTAGGTAACCTGCCTTGTAGCGGGGGATAACTATTGGAAACGATAGCTAATACCGCATAACAATGGATGACACATGTCATTTATTTGAAAGGGGCAATTGCTCCACTACAAGATGGACCTGCGTTGTATTAGCTAGTAGGTGAGGTAACGGCTCACCTAGGCGACGATACATAGCCGACCTGAGAGGGTGATCGGCCACACTGGGACTGAGACACGGCCCAGACTCCTACGGGAGGCAGCAGTAGGGAATCTTCGGCAATGGGGGCAACCCTGACCGAGCAACGC…	0	0	20	0	19	46	0	42	0	0	0	0	0	0	8	0	0	0	116	57	0	0	0	0	0	0	0	21	0	0	0	0	0	22	0	0	0	0	0	0	0	0	0	0	41	21	0	0
ASV275	AGGGTTTGATCCTGGCTCAGGACGAACGCTGGCGGCGTGCCTAATACATGCAAGTAGAACGCACAGGATGCACCGTAGTTTACTACACCGTATTCTGTGAGTTGCGAACGGGTGAGTAACGCGTAGGTAACCTGCCTGGTAGCGGGGGATAACTATTGGAAACGATAGCTAATACCGCATAAGAACATTTACTGCATGGTAGATGTTTAAAAGGTGCAAATGCATCACTACCAGATGGACCTGCGTTGTATTAGCTAGTAGGTGAGGTAACGGCTCACCTAGGCGACGATACATAGCCGACCTGAGAGGGTGATCGGCCACACTGGGACTGAGACACGGCCCAGACTCCTACGGGAGGCAGCAGTAGGGAATCTTCGGCAATGGGGGGAACCCTGACCG…	73	73	0	70	0	0	0	0	0	0	0	0	0	0	0	0	0	0	0	0	0	0	0	0	0	0	0	0	0	0	0	0	0	0	0	0	0	32	0	163	0	0	0	0	0	0	0	0
ASV276	AGGGTTTGATTCTGGCTCAGGACGAACGCTGGCGGCGTGCTTAACACATGCAAGTCGAACGATGAAGCCTAGCTTGCTAGGTGGATTAGTGGCGAACGGGTGAGTAATACGTGAGTAACCTACCTTTAACTCTGGGATAAGCCCGGGAAACTGGGTCTAATACCGGATACGACCAATCTCCGCATGGGGTGTTGGTGGAAAGCGTTATGTAGTGGTTATAGATGGGCTCACGGCCTATCAGCTTGTTGGTGAGGTAACGGCTCACCAAGGCGACGACGGGTAGCCGGCCTGAGAGGGTGACCGGCCACACTGGGACTGAGACACGGCCCAGACTCCTACGGGAGGCAGCAGTGGGGAATATTGCACAATGGGCGCAAGCCTGATGCAGCGACGCCGCGT…	0	0	0	0	0	0	0	0	0	61	0	0	0	0	138	0	0	0	0	0	0	0	0	0	0	0	0	0	0	0	0	0	0	0	0	0	0	0	167	45	0	0	0	0	0	0	0	0
ASV277	AGAGTTTGATCCTAGCTCAGGACGAACGCTGGCGGCGTGCTTAACACATGCAAGTCGAACGATGAAGCCTAGCTTGCTAGGTGGATTAGTGGCGAACGGGTGAGTAATACGTGAGTGACCTACCTTTGACTCTGGGATAAGCCTGGGAAACTGGGTCTAATACCGGATACGACCAATCTCCGCATGGGGTGTTGGTGGAAAGCGTTATGGAGTGGTTTTAGATGGGCTCACGGCCTATCAGCTTGTTGGTGAGGTAATGGCTTACCAAGGCGACGACGGGTAGCCGGCCTGAGAGGGTGACCGGCCACACTGGGACTGAGACACGGCCCAGACTCCTACGGGAGGCAGCAGTGGGGAATATTGCACAATGGGCGCAAGCCTGATGCAGCGACGCCGCGT…	0	0	0	0	0	0	0	0	0	0	0	0	0	0	0	0	0	0	0	0	75	79	0	0	56	71	0	0	64	48	0	0	0	0	18	0	0	0	0	0	0	0	0	0	0	0	0	0
ASV278	AGAGTTTGATCCTGGCTCAGGACGAACGCTGGCGGCGTGCCTAATACATGCAAGTAGAACGCTGAAGAGAGGAGCTTGCTCTTCTTGGATGAGTTGCGAACGGGTGAGTAACGCGTAGGTAACCTGCCTGGTAGCGGGGGATAACTATTGGAAACGATAGCTAATACCGCATGATATTAATTGTCGCATGATAATTAATTGAAAGATGCAATTGCATCACTACCAGATGGACCTGCGTTGTATTAGCTAGTTGGTGAGGTAACGGCTCACCAAGGCGACGATACATAGCCGACCTGAGAGGGTGATCGGCCACACTGGGACTGAGACACGGCCCAGACTCCTACGGGAGGCAGCAGTAGGGAATCTTCGGCAATGGGGGGAACCCTGACCGAGCAACGC…	0	0	0	0	0	0	0	0	0	0	0	0	0	0	0	0	0	0	0	0	0	0	0	0	0	0	0	0	0	0	0	33	0	0	0	0	0	0	0	0	148	121	0	0	0	0	0	0
ASV279	AGGGTTTGATTATGGCTCAGGACGAACGCTGGCGGCGTGCCTAATACATGCAAGTCGAACGAGAGCGACCGGTGCTTGCACTGGTCAATCTAGTGGCGAACGGGTGAGTAACACGTGGGTAACCTGCCCATCAGAGGGGGATAACATCCGGAAACGGATGCTAAAACCGCATAGGTCTTCGAACCGCATGGTTTGAAGAGGAAAAGAGGCGCAAGCTTCTGCTGATGGATGGACCCGCGGTGCATTAGCTAGTTGGTGAGGTAACGGCTCACCAAGGCCGTGATGCATAGCCGACCTGAGAGGGTGATCGGCCACATTGGGACTGAGACACGGCCCAAACTCCTACGGGAGGCAGCAGTAGGGAATCTTCCGCAATGGACGCAAGTCTGACGGAGCAAC…	0	0	0	0	23	15	0	0	0	0	0	0	0	0	0	0	0	0	0	0	0	0	0	0	0	0	0	0	0	0	0	0	0	0	0	105	0	0	0	0	0	102	0	0	0	0	0	165
ASV280	AGAGTTTGATTATGGCTCAGGACGAACGCTGGCGGCGTGCTTAACACATGCAAGTCGAACGATGAAGCCTAGCTTGCTAGGTGGATTAGTGGCGAACGGGTGAGTAATACGTGAGTAACCTACCTTTAACTCTGGGATAAGCCTGGGAAACTGGGTCTAATACCGGATACGACCAATCTCCGCATGGGGTGTTGGTGGAAAGCGTTATGTAGTGGTTATAGATGGGCTCACGGCCTATCAGCTTGTTGGTGAGGTAACGGCTCACCAAGGCGACGACGGGTAGCCGGCCTGAGAGGGTGACCGGCCACACTGGGACTGAGACACGGCCCAGACTCCTACGGGAGGCAGCAGTGGGGAATATTGCACAATGGGCGCAAGCCTGATGCAGCGACGCCGCGT…	0	0	0	0	0	0	0	0	0	0	0	0	24	72	0	0	0	0	0	16	0	0	0	0	0	0	0	108	0	0	0	0	160	29	0	0	0	0	0	0	0	0	0	0	0	0	0	0
ASV281	AGGGTTTGATTCTGGCTCAGGACGAACGCTGGCGGCGTGCTTAACACATGCAAGTCGAACGATGAAGCCTAGCTTGCTAGGTGGATTAGTGGCGAACGGGTGAGTAATACGTGAGTGACCTACCTTTGACTCTGGGATAAGCCTGGGAAACTGGGTCTAATACCGGATACGACCAATCTCCGCATGGGGTGTTGGTGGAAAGCGTTATGGAGTGGTTTTAGATGGGCTCACGGCCTATCAGCTTGTTGGTGAGGTAATGGCTTACCAAGGCGACGACGGGTAGCCGGCCTGAGAGGGTGACCGGCCACACTGGGACTGAGACACGGCCCAGACTCCTACGGGAGGCAGCAGTGGGGAATATTGCACAATGGGCGCAAGCCTGATGCAGCGACGCCGCGT…	0	0	0	0	0	0	0	0	0	0	0	0	0	0	0	0	8	0	0	0	64	62	0	0	62	75	0	0	50	55	21	0	0	0	12	0	0	0	0	0	0	0	0	0	0	0	0	0
ASV282	AGAGTTTGATCCTGGCTCAGGACGAACGCTGGCGGCGTGCTTAACACATGCAAGTCGAACGATGAAGCCTAGCTTGCTAGGTGGATTAGTGGCGAACGGGTGAGTAATACGTGAGTGACCTACCTTTGACTCTGGGATAAGCCTGGGAAACTGGGTCTAATACCGGATACGACCAATCTCCGCATGGGGTGTTGGTGGAAAGCGTTATGGAGTGGTTTTAGATGGGCTCACGGCCTATCAGCTTGTTGGTGAGGTAATGGCTTACCAAGGCGACGACGGGTAGCCGGCCTGAGAGGGTGACCGGCCACACTGGGACTGAGACACGGCCCAGACTCCTACGGGAGGCAGCAGTGGGGAATATTGCACAATGGGCGCAAGCCTGATGCAGCGACGCCGCGT…	0	0	0	0	0	0	0	0	0	0	0	0	0	0	0	0	13	0	0	0	53	52	0	0	57	60	0	0	47	68	11	28	0	0	19	0	0	0	0	0	0	0	0	0	0	0	0	0
ASV283	AGGGTTTGATTATGGCTCAGGACGAACGCTGGCGGCGTGCTTAACACATGCAAGTCGAACGAAGAGCGATGGAAGCTTGCTTCTATCAATCTTAGTGGCGAACGGGTGAGTAACGCGTAATCAACCTGCCCTTCAGAGGGGGACAACAGTTGGAAACGACTGCTAATACCGCATACGATCTAATCTCGGCATCGAGGATAGATGAAAGGTGGCCTCTACATGTAAGCTATCACTGAAGGAGGGGATTGCGTCTGATTAGCTAGTTGGAGGGGTAACGGCCCACCAAGGCGATGATCAGTAGCCGGTCTGAGAGGATGAACGGCCACATTGGGACTGAGACACGGCCCAGACTCCTACGGGAGGCAGCAGTGGGGAATCTTCCGCAATGGACGAAAGTCT…	10	9	26	12	0	0	14	0	0	0	0	0	0	0	0	0	35	71	0	0	0	0	0	8	0	0	0	0	0	0	0	0	0	0	14	63	0	0	0	0	0	0	84	52	0	9	0	0
ASV284	AGAGTTTGATTATGGCTCAGGACGAACGCTGGCGGCGTGCCTAATACATGCAAGTAGAACGCACAGTTTATACCGTAGCTTGCTACACCATAGACTGTGAGTTGCGAACGGGTGAGTAACGCGTAGGTAACCTGCCTGGTAGCGGGGGATAACTATTGGAAACGATAGCTAATACCGCATAATATTAATTATTGCATGATAATTAATTGAAAGGTGCAATTGCACCACTACCAGATGGACCTGCGTTGTATTAGCTAGTAGGTGAGGTAACGGCTCACCTAGGCGACGATACATAGCCGACCTGAGAGGGTGATCGGCCACACTGGGACTGAGACACGGCCCAGACTCCTACGGGAGGCAGCAGTAGGGAATCTTCGGCAATGGACGAAAGTCTGACCG…	0	0	0	0	0	0	0	0	0	0	51	72	0	0	0	0	0	0	0	0	0	0	0	0	55	95	0	0	0	0	0	0	0	0	0	0	0	0	0	0	0	0	24	0	0	0	0	0
ASV285	AGAGTTTGATTATGGCTCAGGACGAACGCTGGCGGCGTGCCTAATACATGCAAGTAGAACGCTGAAGCTTGGTGCTTGCACCGAGCGGATGAGTTGCGAACGGGTGAGTAACGCGTAGGTAACCTGCCTGGTAGCGGGGGATAACTATTGGAAACGATAGCTAATACCGCATAATAGTAGATGTTGCATGACATTTGCTTAAAAGGTGCAATTGCATCACTACCAGATGGACCTGCGTTGTATTAGCTAGTTGGTGAGGTAACGGCTCACCAAGGCAACGATACATAGCCGACCTGAGAGGGTGATCGGCCACACTGGGACTGAGACACGGCCCAGACTCCTACGGGAGGCAGCAGTAGGGAATCTTCGGCAATGGACGGAAGTCTGACCGAGCAACGC…	0	0	77	94	0	0	83	77	0	0	0	0	0	0	0	0	0	0	0	0	0	0	0	0	56	0	0	0	0	0	0	0	0	0	0	0	0	0	0	0	0	0	19	0	0	0	0	0
ASV286	AGGGTTTGATCCTGGCTCAGGACGAACGCTGGCGGCGTGCCTAATACATGCAAGTAGAACGCTGAAGGAGGAGCTTGCTTCTCTGGATGAGTTGCGAACGGGTGAGTAACGCGTAGGTAACCTGCCTGGTAGCGGGGGATAACTATTGGAAACGATAGCTAATACCGCATAATAGTAGATGTTGCATGACATTTGCTTAAAAGGTGCAATTGCATCACTACCAGATGGACCTGCGTTGTATTAGCTAGTTGGTGAGGTAACGGCTCACCAAGGCGACGATACATAGCCGACCTGAGAGGGTGATCGGCCACACTGGGACTGAGACACGGCCCAGACTCCTACGGGAGGCAGCAGTAGGGAATCTTCGGCAATGGACGGAAGTCTGACCGAGCAACGCCG…	0	0	0	0	0	0	0	0	0	0	0	0	0	0	0	0	0	0	0	0	0	0	0	0	0	0	0	0	0	0	70	145	0	0	0	0	0	0	73	41	15	62	0	0	0	0	0	0
ASV287	AGGGTTTGATCCTGGCTCAGGACGAACGCTGGCGGCGTGCCTAATACATGCAAGTAGAACGCTGAAGGAGGAGCTTGCTTCTCTGGATGAGTTGCGAACGGGTGAGTAACGCGTAGGTAACCTGCCTGGTAGCGGGGGATAACTATTGGAAACGATAGCTAATACCGCATAAGAGTAGATGTTGCATGACATTTACTTAAAAGGTGCAATTGCATCACTACCAGATGGACCTGCGTTGTATTAGCTAGTTGGTGGGGTAACGGCTCACCAAGGCGACGATACATAGCCGACCTGAGAGGGTGATCGGCCACACTGGGACTGAGACACGGCCCAGACTCCTACGGGAGGCAGCAGTAGGGAATCTTCGGCAATGGACGGAAGTCTGACCGAGCAACGCCG…	0	0	0	0	0	0	0	19	0	0	0	0	0	0	0	0	0	0	0	0	0	0	0	0	0	0	0	0	0	0	0	0	0	0	0	0	136	250	0	0	0	0	0	0	0	0	0	0
ASV288	AGAGTTTGATTATGGCTCAGGACGAACGCTGGCGGCGTGCTTAACACATGCAAGTCGAACGGGATCCTCTCCAGCTTGCTGGGGGGGTGAGAGTGGCGAACGGGTGAGTAATGCGTGACTAACCTGCCTCATGGTCTGGAATAGCTCCTGGAAACGGGTGGTAATGCCGGATGGTCCAACTTTCCGCATGGTTTGTTGGGAAAGCTTTTGCGCCATGGGATGGGGTCGCGTCCTATCAGCTTGTTGGTGGGGTGTTGGCCTACCAAGGCTTCGACGGGTAGCCGGCCTAAGAGGGCGACCGGCCACATTGGGACTGAGATACGGCCCAGACTCCTACGGGAGGCAGCAGTGGGGAATATTGCACAATGGGGGGAACCCTGATGCAGCGACGCCGCGTGC…	0	0	0	0	0	0	0	0	0	0	0	0	0	0	0	0	0	0	0	0	0	0	138	267	0	0	0	0	0	0	0	0	0	0	0	0	0	0	0	0	0	0	0	0	0	0	0	0
ASV289	AGAGTTTGATCATGGCTCAGGACGAACGCTGGCGGCGTGCCTAATACATGCAAGTAGAACGCTGAAGAGAGGAGCTTGCTCTTCTTGGATGAGTTGCGAACGGGTGAGTAACGCGTAGGTAACCTGCCTGGTAGCGGGGGATAACTATTGGAAACGATAGCTAATACCGCATGATATTAATTGTCGCATGATAATTAATTGAAAGATGCAATTGCATCACTACCAGATGGACCTGCGTTGTATTAGCTAGTTGGTGAGGTAACGGCTCACCAAGGCGACGATACATAGCCGACCTGAGAGGGTGATCGGCCACACTGGGACTGAGACACGGCCCAGACTCCTACGGGAGGCAGCAGTAGGGAATCTTCGGCAATGGGGGGAACCCTGACCGAGCAACGC…	0	0	0	0	0	0	0	0	0	0	0	0	0	0	0	0	0	0	0	0	0	0	0	0	0	0	0	0	0	0	23	0	0	0	0	0	0	0	0	0	158	121	0	0	0	0	0	0
ASV290	AGAGTTTGATCCTGGCTCAGGACGAACGCTGGCGGCGTGCTTAACACATGCAAGTCGAACGCTGAAGCCTAGCTTTTGTTGGGTGGATGAGTGGCGAACGGGTGAGTAACACGTGAGTAACCTGCCCCCTTCTTTGGGATAACGCCCGGAAACGGGTGCTAATACTGGATATTCACTGATCTTCGCATGGGGGTTGGTGGAAAGGTTTTTTCTGGTGGGGGATGGGCTCGCGGCCTATCAGCTTGTTGGTGGGGTGATGGCCTACCAAGGCTTTGACGGGTAGCCGGCCTGAGAGGGTGACCGGTCACATTGGGACTGAGATACGGCCCAGACTCCTACGGGAGGCAGCAGTGGGGAATATTGCACAATGGGCGAAAGCCTGATGCAGCGACGCCGCGT…	0	60	54	30	0	0	0	0	0	0	0	0	0	0	0	0	0	0	0	0	0	0	0	0	0	0	0	0	0	0	0	0	0	0	0	0	0	0	0	0	104	127	0	0	0	0	29	0
ASV291	AGAGTTTGATTCTGGCTCAGGACGAACGCTGGCGGCGTGCCTAATACATGCAAGTAGAACGCTGAAGAGAGGAGCTTGCTCTTCTTGGATGAGTTGCGAACGGGTGAGTAACGCGTAGGTAACCTGCCTGGTAGCGGGGGATAACTATTGGAAACGATAGCTAATACCGCATAATAGTAGATGTTGCATGACATTTGCTTAAAAGGTGCAATTGCATCACTACCAGATGGACCTGCGTTGTATTAGCTAGTTGGTGAGGTAACGGCTCACCAAGGCAACGATACATAGCCGACCTGAGAGGGTGATCGGCCACACTGGGACTGAGACACGGCCCAGACTCCTACGGGAGGCAGCAGTAGGGAATCTTCGGCAATGGACGGAAGTCTGACCGAGCAACGC…	0	0	0	0	0	0	148	110	0	0	35	95	0	0	0	0	0	0	0	0	15	0	0	0	0	0	0	0	0	0	0	0	0	0	0	0	0	0	0	0	0	0	0	0	0	0	0	0
ASV292	AGAGTTTGATTCTGGCTCAGATTGAACGCTGGCGGCAGGCTTAACACATGCAAGTCGAACGATGACTCTCTAGCTTGCTAGAGATGATTAGTGGCGGACGGGTGAGTAACATTTAGGAATCTGCCTAGTAGTGGGGGATAGCTCGGGGAAACTCGAATTAATACCGCATACGACCTACGGGTGAAAGGGGGCGCAAGCTCTTGCTATTAGATGAGCCTAAATCAGATTAGCTAGTTGGTGGGGTAAAGGCCCACCAAGGCGACGATCTGTAACTGGTCTGAGAGGATGATCAGTCACACCGGAACTGAGACACGGTCCGGACTCCTACGGGAGGCAGCAGTGGGGAATATTGGACAATGGGGGCAACCCTGATCCAGCCATGCCGCGTGTGTGAAGAAG…	0	0	0	0	0	0	0	0	0	28	0	68	0	0	0	0	0	0	0	17	0	0	0	0	0	0	0	0	0	0	0	0	51	239	0	0	0	0	0	0	0	0	0	0	0	0	0	0
ASV293	AGGGTTTGATCCTGGCTCAGGACGAACGCTGGCGGCGTGCCTAATACATGCAAGTAGAACGCTGAAGCTTGGTGCTTGCACCGAGCGGATGAGTTGCGAACGGGTGAGTAACGCGTAGGTAACCTGCCTGGTAGCGGGGGATAACTATTGGAAACGATAGCTAATACCGCATGATATTGATTATTGCATGATAGTCAATTAAAAGGTGCAATTGCATCACTACCAGATGGACCTGCGTTGTATTAGCTAGTTGGTGAGGTAACGGCTCACCAAGGCAACGATACATAGCCGACCTGAGAGGGTGATCGGCCACACTGGGACTGAGACACGGCCCAGACTCCTACGGGAGGCAGCAGTAGGGAATCTTCGGCAATGGACGGAAGTCTGACCGAGCAACGC…	0	0	0	0	0	0	0	0	0	0	0	0	0	0	0	0	0	0	128	19	0	0	0	0	0	0	0	0	0	0	0	0	0	0	0	0	0	0	86	0	0	0	51	0	0	0	91	28
ASV294	AGGGTTCGATTCTGGCTCAGGACGAACGCTGGCGGCGTGCCTAATACATGCAAGTAGAACGCTGAAGAGAGGAGCTTGCTCTTCTTGGATGAGTTGCGAACGGGTGAGTAACGCGTAGGTAACCTGCCTGGTAGCGGGGGATAACTATTGGAAACGATAGCTAATACCGCATAATAGTAGATGTTGCATGACATTTGCTTAAAAGGTGCAATTGCATCACTACCAGATGGACCTGCGTTGTATTAGCTAGTTGGTGAGGTAACGGCTCACCAAGGCAACGATACATAGCCGACCTGAGAGGGTGATCGGCCACACTGGGACTGAGACACGGCCCAGACTCCTACGGGAGGCAGCAGTAGGGAATCTTCGGCAATGGACGGAAGTCTGACCGAGCAACGC…	0	0	0	0	0	0	140	114	0	0	39	85	0	0	0	0	0	0	0	0	11	0	0	0	12	0	0	0	0	0	0	0	0	0	0	0	0	0	0	0	0	0	0	0	0	0	0	0
ASV295	AGGGTTTGATCCTGGCTCAGATTGAACGCTGGCGGCAGGCTTAACACATGCAAGTCGAACGATGACTCTCTAGCTTGCTAGAGAAGATTAGTGGCGGACGGGTGAGTAACATTTAGGAATCTGCCTAGTAGTGGGGGATAGCTCGGGGAAACTCGAATTAATACCGCATACGACCTACGGGTGAAAGGGGGCGCAAGCTCTTGCTATTAGATGAGCCTAAATCAGATTAGCTAGTTGGTGGGGTAAAGGCCCACCAAGGCGACGATCTGTAACTGGTCTGAGAGGATGATCAGTCACACCGGAACTGAGACACGGTCCGGACTCCTACGGGAGGCAGCAGTGGGGAATATTGGACAATGGGGGCAACCCTGATCCAGCCATGCCGCGTGTGTGAAGAAG…	0	0	0	0	0	0	0	0	0	0	0	0	0	0	0	0	0	0	0	0	0	0	0	0	0	0	0	0	0	0	0	0	79	252	0	0	0	0	26	43	0	0	0	0	0	0	0	0
ASV296	AGAGTTTGATCCTGGCTCAGGACGAACGCTGGCGGCGTGCCTAATACATGCAAGTAGAACGCACAGTTTATACCGTAGCTTGCTACACCATAGACTGTGAGTTGCGAACGGGTGAGTAACGCGTAGGTAACCTGCCTGGTAGCGGGGGATAACTATTGGAAACGATAGCTAATACCGCATAATATTAATTATTGCATGATAATTGATTGAAAGGTGCAATTGCACCACTACCAGATGGACCTGCGTTGTATTAGCTAGTAGGTGAGGTAACGGCTCACCTAGGCGACGATACATAGCCGACCTGAGAGGGTGATCGGCCACACTGGGACTGAGACACGGCCCAGACTCCTACGGGAGGCAGCAGTAGGGAATCTTCGGCAATGGACGAAAGTCTGACCG…	95	82	92	61	0	0	0	0	0	0	0	0	0	0	0	0	0	0	0	0	0	0	0	0	0	0	0	0	0	0	0	0	0	0	0	0	69	0	0	0	0	0	0	0	0	0	0	0
ASV297	AGAGTTTGATCCTGGCTCAGGACGAACGCTGGCGGCGTGCTTAACACATGCAAGTCGAACGAAGAGCGATGGAAGCTTGCTTCTATCAATCTTAGTGGCGAACGGGTGAGTAACGCGTAATCAACCTGCCCTTCAGAGGGGGACAACAGTTGGAAACGACTGCTAATACCGCATACGATCTAATCTCGGCATCGAGGATAGATGAAAGGTGGCCTCTACATGTAAGCTATCACTGAAGGAGGGGATTGCGTCTGATTAGCTAGTTGGAGGGGTAACGGCCCACCAAGGCGATGATCAGTAGCCGGTCTGAGAGGATGAACGGCCACATTGGGACTGAGACACGGCCCAGACTCCTACGGGAGGCAGCAGTGGGGAATCTTCCGCAATGGACGAAAGTCT…	22	19	36	16	0	0	0	0	0	0	0	0	0	0	0	0	0	58	0	0	0	0	0	0	0	0	0	0	0	0	0	0	0	0	31	58	0	0	0	0	0	0	90	52	0	17	0	0
ASV298	AGGGTTTGATCATGGCTCAGGACGAACGCTGGCGGCGTGCTTAACACATGCAAGTCGAACGAAGAGCGATGGAAGCTTGCTTCTATCAATCTTAGTGGCGAACGGGTGAGTAACGCGTAATCAACCTGCCCTTCAGAGGGGGACAACAGTTGGAAACGACTGCTAATACCGCATACGATCTAATCTCGGCATCGAGGATAGATGAAAGGTGGCCTCTACATGTAAGCTATCACTGAAGGAGGGGATTGCGTCTGATTAGCTAGTTGGAGGGGTAACGGCCCACCAAGGCGATGATCAGTAGCCGGTCTGAGAGGATGAACGGCCACATTGGGACTGAGACACGGCCCAGACTCCTACGGGAGGCAGCAGTGGGGAATCTTCCGCAATGGACGAAAGTCT…	4	2	0	0	0	0	0	0	0	0	0	0	0	0	0	0	0	61	0	0	255	0	0	0	0	0	0	0	71	0	0	0	0	0	2	1	0	0	0	0	0	0	0	0	0	2	1	0
ASV299	AGAGTTTGATCATGGCTCAGGACGAACGCTGGCGGCGTGCTTAACACATGCAAGTCGAACGGTGAAGGGACCAGCTTGCTGGTTCTGGATGAGTGGCGAACGGGTGAGTAACACGTGAGTAACCTGCCCCCTTCTTCTGGATAACCGCATGAAAGTGTGGCTAATACGGGATATTCTGCGCCTGCTGCATGGTGGGTGTGGGAAAGATATTGTTTCGGTGGGGGATGGGCTCGCGGCCTATCAGCTTGTTGGTGGGGTGATGGCCTACCAAGGCGGTGACGGGTAGCCGGCCTGAGAGGGTGGACGGTCACACTGGGACTGAGACACGGCCCAGACTCCTACGGGAGGCAGCAGTGGGGAATATTGCACAATGGGCGCAAGCCTGATGCAGCGACGCCG…	0	0	0	0	0	0	0	0	0	0	0	0	0	0	0	0	0	0	0	0	0	0	0	0	0	0	0	0	0	0	0	0	0	0	0	0	0	0	0	0	0	0	0	0	0	0	0	0
ASV300	AGGGTTTGATCCTGGCTCAGATTGAACGCTGGCGGCAGGCTTAACACATGCAAGTCGAACGATGACTCTCTAGCTTGCTAGAGATGATTAGTGGCGGACGGGTGAGTAACATTTAGGAATCTGCCTAGTAGTGGGGGATAGCTCGGGGAAACTCGAATTAATACCGCATACGACCTACGGGTGAAAGGGGGCGCAAGCTCTTGCTATTAGATGAGCCTAAATCAGATTAGCTAGTTGGTGGGGTAAAGGCCCACCAAGGCGACGATCTGTAACTGGTCTGAGAGGATGATCAGTCACACCGGAACTGAGACACGGTCCGGACTCCTACGGGAGGCAGCAGTGGGGAATATTGGACAATGGGGGCAACCCTGATCCAGCCATGCCGCGTGTGTGAAGAAG…	0	0	0	0	0	0	0	0	0	0	0	0	0	0	0	0	0	0	51	39	0	0	0	0	0	0	0	0	0	0	0	0	60	234	0	0	0	0	14	0	0	0	0	0	0	0	0	0
ASV301	AGGGTTTGATCATGGCTCAGGACGAACGCTGGCGGCGTGCCTAATACATGCAAGTAGAACGCACAGGATGCACCGTAGTTTACTACACCGTATTCTGTGAGTTGCGAACGGGTGAGTAACGCGTAGGTAACCTGCCTGGTAGCGGGGGATAACTATTGGAAACGATAGCTAATACCGCATAAGAACATTTACTGCATGGTAGATGTTTAAAAGGTGCAAATGCATCACTACCAGATGGACCTGCGTTGTATTAGCTAGTAGGTGAGGTAACGGCTCACCTAGGCGACGATACATAGCCGACCTGAGAGGGTGATCGGCCACACTGGGACTGAGACACGGCCCAGACTCCTACGGGAGGCAGCAGTAGGGAATCTTCGGCAATGGGGGGAACCCTGACCG…	83	72	0	67	0	0	0	0	0	0	0	0	0	0	0	0	0	0	0	0	0	0	0	0	0	0	0	0	0	0	0	0	0	0	0	0	0	0	0	175	0	0	0	0	0	0	0	0
ASV302	AGAGTTTGATCATGGCTCAGGACGAACGCTGGCGGCGTGCCTAATACATGCAAGTAGAACGCTGAAGAGAGGAGCTTGCTCTTCTTGGATGAGTTGCGAACGGGTGAGTAACGCGTAGGTAACCTGCCTTGTAGCGGGGGATAACTATTGGAAACGATAGCTAATACCGCATAACAATGGATGACACATGTCATTTATTTGAAAGGGGCAATTGCTCCACTACAAGATGGACCTGCGTTGTATTAGCTAGTAGGTGAGGTAACGGCTCACCTAGGCGACGATACATAGCCGACCTGAGAGGGTGATCGGCCACACTGGGACTGAGACACGGCCCAGACTCCTACGGGAGGCAGCAGTAGGGAATCTTCGGCAATGGGGGCAACCCTGACCGAGCAACGC…	0	0	33	0	12	54	0	27	0	0	0	0	0	0	12	0	0	0	123	65	0	0	0	0	0	0	0	0	0	0	0	0	0	0	0	0	0	0	0	0	0	0	0	0	49	22	0	0
ASV303	AGAGTTTGATCATGGCTCAGGACGAACGCTGGCGGCGTGCCTAATACATGCAAGTAGAACGCTGAAGAGAGGAGCTTGCTCTTCTTGGATGAGTTGCGAACGGGTGAGTAACGCGTAGGTAACCTGCCTGGTAGCGGGGGATAACTATTGGAAACGATAGCTAATACCGCATAAAATTGATTATTGCATGATAATTAATTGAAAGATGCAATTGCATCACTACCAGATGGACCTGCGTTGTATTAGCTAGTTGGTGAGGTAACGGCTCACCAAGGCGACGATACATAGCCGACCTGAGAGGGTGATCGGCCACACTGGGACTGAGACACGGCCCAGACTCCTACGGGAGGCAGCAGTAGGGAATCTTCGGCAATGGGGGGAACCCTGACCGAGCAACGC…	0	0	0	0	68	0	0	0	0	0	0	0	0	0	0	0	0	0	0	0	0	0	0	0	0	0	47	103	0	0	0	34	0	0	0	0	115	29	0	0	0	0	0	0	0	0	0	0
ASV304	AGGGTTTGATTCTGGCTCAGATTGAACGCTGGCGGCAGGCTTAACACATGCAAGTCGAACGATGACTCTCTAGCTTGCTAGAGAAGATTAGTGGCGGACGGGTGAGTAACATTTAGGAATCTGCCTAGTAGTGGGGGATAGCTCGGGGAAACTCGAATTAATACCGCATACGACCTACGGGTGAAAGGGGGCGCAAGCTCTTGCTATTAGATGAGCCTAAATCAGATTAGCTAGTTGGTGGGGTAAAGGCCCACCAAGGCGACGATCTGTAACTGGTCTGAGAGGATGATCAGTCACACCGGAACTGAGACACGGTCCGGACTCCTACGGGAGGCAGCAGTGGGGAATATTGGACAATGGGGGCAACCCTGATCCAGCCATGCCGCGTGTGTGAAGAAG…	0	0	0	77	0	0	0	0	0	0	0	0	0	0	0	0	0	0	0	0	0	0	0	0	0	0	0	0	0	0	0	0	52	264	0	0	0	0	0	0	0	0	0	0	0	0	0	0
ASV305	AGGGTTTGATCATGGCTCAGGACGAACGCTGGCGGCGTGCCTAATACATGCAAGTAGAACGCTGAAGGAGGAGCTTGCTTCTCCGGATGAGTTGCGAACGGGTGAGTAACGCGTAGGTAACCTGCCTGGTAGCGGGGGATAACTATTGGAAACGATAGCTAATACCGCATAAGAGTAGATGTTGCATGACATTTGCTTAAAAGGTGCAATTGCATCACTACCAGATGGACCTGCGTTGTATTAGCTAGTTGGTGGGGTAACGGCTCACCAAGGCGACGATACATAGCCGACCTGAGAGGGTGATCGGCCACACTGGGACTGAGACACGGCCCAGACTCCTACGGGAGGCAGCAGTAGGGAATCTTCGGCAATGGACGGAAGTCTGACCGAGCAACGCCG…	0	0	0	0	0	0	0	58	179	0	0	0	37	41	0	0	0	0	0	0	0	0	0	0	0	0	0	0	0	0	0	0	28	0	0	0	0	0	26	23	0	0	0	0	0	0	0	0
ASV306	AGAGTTTGATCCTGGCTCAGGACGAACGCTGGCGGCGTGCTTAACACATGCAAGTCGAACGAAGAGCGATGGAAGCTTGCTTCTATCAATCTTAGTGGCGAACGGGTGAGTAACGCGTAATCAACCTGCCCTTCAGAGGGGGACAACAGTTGGAAACGACTGCTAATACCGCATACGATCTAATCTCGGCATCGAGGATAGATGAAAGGTGGCCTCTACATGTAAGCTATCACTGAAGGAGGGGATTGCGTCTGATTAGCTAGTTGGAGGGGTAACGGCCCACCAAGGCGATGATCAGTAGCCGGTCTGAGAGGATGAACGGCCACATTGGGACTGAGACACGGCCCAGACTCCTACGGGAGGCAGCAGTGGGGAATCTTCCGCAATGGACGAAAGTCT…	9	11	28	10	0	0	9	0	0	0	0	0	0	0	0	0	35	47	0	0	0	0	0	17	0	0	0	0	0	0	0	0	0	0	17	61	0	0	0	0	0	0	68	55	0	24	0	0
ASV307	AGGGTTTGATCATGGCTCAGGACGAACGCTGGCGGCGTGCTTAACACATGCAAGTCGAACGATGAAGCCTAGCTTGCTAGGTGGATTAGTGGCGAACGGGTGAGTAATACGTGAGTAACCTACCTTTAACTCTGGGATAAGCCTGGGAAACTGGGTCTAATACCGGATACGACCAATCTCCGCATGGGGTGTTGGTGGAAAGCGTTATGTAGTGGTTATAGATGGGCTCACGGCCTATCAGCTTGTTGGTGAGGTAACGGCTCACCAAGGCGACGACGGGTAGCCGGCCTGAGAGGGTGACCGGCCACACTGGGACTGAGACACGGCCCAGACTCCTACGGGAGGCAGCAGTGGGGAATATTGCACAATGGGCGCAAGCCTGATGCAGCGACGCCGCGT…	0	0	0	0	0	0	0	0	0	0	0	0	35	83	0	0	0	0	0	10	0	0	0	0	0	0	0	91	0	0	0	0	151	21	0	0	0	0	0	0	0	0	0	0	0	0	0	0
ASV308	AGAGTTTGATCATGGCTCAGGACGAACGCTGGCGGCGTGCCTAATACATGCAAGTAGAACGCTGAAGGAGGAGCTTGCTTCTCTGGATGAGTTGCGAACGGGTGAGTAACGCGTAGGTAACCTGCCTGGTAGCGGGGGATAACTATTGGAAACGATAGCTAATACCGCATAAGAGTAGATGTTGCATGACATTTACTTAAAAGGTGCAATTGCATCACTACCAGATGGACCTGCGTTGTATTAGCTAGTTGGTGGGGTAACGGCTCACCAAGGCGACGATACATAGCCGACCTGAGAGGGTGATCGGCCACACTGGGACTGAGACACGGCCCAGACTCCTACGGGAGGCAGCAGTAGGGAATCTTCGGCAATGGACGGAAGTCTGACCGAGCAACGCCG…	0	0	0	0	0	0	0	22	0	0	0	0	0	0	0	0	0	0	0	0	0	0	0	0	0	0	0	0	0	0	0	0	0	0	0	0	132	236	0	0	0	0	0	0	0	0	0	0
ASV309	AGGGTTTGATTCTGGCTCAGATTGAACGCTGGCGGCAGGCTTAACACATGCAAGTCGAACGATGACTCTCTAGCTTGCTAGAGATGATTAGTGGCGGACGGGTGAGTAACATTTAGGAATCTGCCTAGTAGTGGGGGATAGCTCGGGGAAACTCGAATTAATACCGCATACGACCTACGGGTGAAAGGGGGCGCAAGCTCTTGCTATTAGATGAGCCTAAATCAGATTAGCTAGTTGGTGGGGTAAAGGCCCACCAAGGCGACGATCTGTAACTGGTCTGAGAGGATGATCAGTCACACCGGAACTGAGACACGGTCCGGACTCCTACGGGAGGCAGCAGTGGGGAATATTGGACAATGGGGGCAACCCTGATCCAGCCATGCCGCGTGTGTGAAGAAG…	0	0	0	0	0	0	0	0	0	0	0	0	0	0	67	0	0	0	0	0	0	0	0	0	0	0	0	0	0	0	0	0	62	230	0	0	0	0	0	0	31	0	0	0	0	0	0	0
ASV310	AGAGTTTGATTCTGGCTCAGGACGAACGCTGGCGGCGTGCTTAACACATGCAAGTCGAACGCTGAAGCCTAGCTTTTGTTGGGTGGATGAGTGGCGAACGGGTGAGTAACACGTGAGTAACCTGCCCCCTTCTTTGGGATAACGCCCGGAAACGGGTGCTAATACTGGATATTCACTGATCTTCGCATGGGGGTTGGTGGAAAGGTTTTTTCTGGTGGGGGATGGGCTCGCGGCCTATCAGCTTGTTGGTGGGGTGATGGCCTACCAAGGCTTTGACGGGTAGCCGGCCTGAGAGGGTGACCGGTCACATTGGGACTGAGATACGGCCCAGACTCCTACGGGAGGCAGCAGTGGGGAATATTGCACAATGGGCGAAAGCCTGATGCAGCGACGCCGCGT…	0	0	25	32	0	0	0	0	0	0	0	0	0	0	0	0	0	0	0	0	0	0	0	0	0	0	0	0	0	0	0	0	0	0	0	0	0	0	0	0	74	82	0	148	0	0	28	0
ASV311	AGAGTTTGATCATGGCTCAGGACGAACGCTGGCGGCGTGCTTAACACATGCAAGTCGAACGATGAAGCCTAGCTTGCTAGGTGGATTAGTGGCGAACGGGTGAGTAATACGTGAGTGACCTACCTTTGACTCTGGGATAAGCCTGGGAAACTGGGTCTAATACCGGATACGACCAATCTCCGCATGGGGTGTTGGTGGAAAGCGTTATGGAGTGGTTTTAGATGGGCTCACGGCCTATCAGCTTGTTGGTGAGGTAATGGCTTACCAAGGCGACGACGGGTAGCCGGCCTGAGAGGGTGACCGGCCACACTGGGACTGAGACACGGCCCAGACTCCTACGGGAGGCAGCAGTGGGGAATATTGCACAATGGGCGCAAGCCTGATGCAGCGACGCCGCGT…	0	0	0	0	0	0	0	0	0	0	0	0	0	0	0	0	9	0	0	0	51	55	0	0	49	63	0	0	52	61	0	0	0	0	9	0	0	0	0	0	0	0	0	40	0	0	0	0
ASV312	AGGGTTTGATCATGGCTCAGATTGAACGCTGGCGGCATGCTTTACACATGCAAGTCGAACGGCAGCGCGGGCTTCGGCCTGGCGGCGAGTGGCGAACGGGTGAGTAATACATCGGAACGTGCCCAGTAGTGGGGGATAGCTCGGCGAAAGCCGGATTAATACCGCATACGACCTGAGGGTGAAAGCGGGGGATCTTCGGACCTCGCGCTATTGGAGCGGCCGATGGCAGATTAGCTAGTTGGTGGGGTAAAGGCCTACCAAGGCGACGATCTGTAGCTGGTCTGAGAGGACGACCAGCCACACTGGGACTGAGACACGGCCCAGACTCCTACGGGAGGCAGCAGTGGGGAATTTTGGACAATGGGCGAAAGCCTGATCCAGCAATGCCGCGTGTGTGAT…	0	0	0	0	0	0	0	0	0	100	0	0	0	0	0	0	0	0	0	0	0	0	0	0	0	0	0	0	0	0	0	0	0	0	0	0	0	32	0	0	135	121	0	0	0	0	0	0
ASV313	AGGGTTTGATCCTGGCTCAGGACGAACGCTGGCGGCGTGCTTAACACATGCAAGTCGAACGGTGAAGGGACCAGCTTGCTGGTTCTGGATGAGTGGCGAACGGGTGAGTAACACGTGAGTAACCTGCCCCCTTCTTCTGGATAACCGCATGAAAGTGTGGCTAATACGGGATATTCTGCGCCTGCTGCATGGTGGGTGTGGGAAAGATATTGTTTCGGTGGGGGATGGGCTCGCGGCCTATCAGCTTGTTGGTGGGGTGATGGCCTACCAAGGCGGTGACGGGTAGCCGGCCTGAGAGGGTGGACGGTCACACTGGGACTGAGACACGGCCCAGACTCCTACGGGAGGCAGCAGTGGGGAATATTGCACAATGGGCGCAAGCCTGATGCAGCGACGCCG…	0	0	0	0	0	0	0	0	0	0	0	0	0	0	0	0	0	0	0	0	0	0	0	0	0	0	0	0	0	0	0	0	0	0	0	0	0	0	0	0	0	0	0	0	0	0	0	0
ASV314	AGAGTTTGATCATGGCTCAGATTGAACGCTGGCGGCAGGCTTAACACATGCAAGTCGAACGGTAACATAAAGAAGCTTGCTTCTTTGATGACGAGTGGCGGACGGGTGAGTAATGCTTGGGAATCTAGCTTATGGAGGGGGATAACTACGGGAAACTGTAGCTAATACCGCGTAGAATCGGGAGATGAAAGTGTGGGACCTTCGGGCCACATGCCATAGGATGAGCCCAAGTGGGATTAGGTAGTTGGTGAGGTAAAGGCTCACCAAGCCGACGATCTCTAGCTGGTCTGAGAGGATGACCAGCCACACTGGGACTGAGACACGGCCCAGACTCCTACGGGAGGCAGCAGTGGGGAATATTGCGCAATGGGGGCAACCCTGACGCAGCCATGCCGCGTG…	0	0	0	0	0	0	0	0	0	0	103	284	0	0	0	0	0	0	0	0	0	0	0	0	0	0	0	0	0	0	0	0	0	0	0	0	0	0	0	0	0	0	0	0	0	0	0	0
ASV315	AGAGTTTGATCCTAGCTCAGGACGAACGCTGGCGGCGTGCTTAACACATGCAAGTCGAACGGGATCCTCTCCAGCTTGCTGGGGGGGTGAGAGTGGCGAACGGGTGAGTAATGCGTGACTAACCTGCCTCATGGTCTGGAATAGCTCCTGGAAACGGGTGGTAATGCCGGATGGTCCAACTTTCCGCATGGTTTGTTGGGAAAGCTTTTGCGCCATGGGATGGGGTCGCGTCCTATCAGCTTGTTGGTGGGGTGTTGGCCTACCAAGGCTTCGACGGGTAGCCGGCCTAAGAGGGCGACCGGCCACATTGGGACTGAGATACGGCCCAGACTCCTACGGGAGGCAGCAGTGGGGAATATTGCACAATGGGGGGAACCCTGATGCAGCGACGCCGCGTGC…	0	0	0	0	0	0	0	0	0	0	0	0	0	0	0	0	0	0	0	0	0	0	132	255	0	0	0	0	0	0	0	0	0	0	0	0	0	0	0	0	0	0	0	0	0	0	0	0
ASV316	AGGGTTTGATCATGGCTCAGATTGAACGCTGGCGGCAGGCTTAACACATGCAAGTCGAACGATGACTCTCTAGCTTGCTAGAGAAGATTAGTGGCGGACGGGTGAGTAACATTTAGGAATCTGCCTAGTAGTGGGGGATAGCTCGGGGAAACTCGAATTAATACCGCATACGACCTACGGGTGAAAGGGGGCGCAAGCTCTTGCTATTAGATGAGCCTAAATCAGATTAGCTAGTTGGTGGGGTAAAGGCCCACCAAGGCGACGATCTGTAACTGGTCTGAGAGGATGATCAGTCACACCGGAACTGAGACACGGTCCGGACTCCTACGGGAGGCAGCAGTGGGGAATATTGGACAATGGGGGCAACCCTGATCCAGCCATGCCGCGTGTGTGAAGAAG…	0	0	0	0	0	0	0	0	0	0	0	0	0	0	0	0	0	0	0	0	0	0	0	0	0	0	0	0	0	0	0	0	74	313	0	0	0	0	0	0	0	0	0	0	0	0	0	0
ASV317	AGGGTTTGATTCTGGCTCAGGACGAACGCTGGCGGCGTGCTTAACACATGCAAGTCGAACGATGAAGCCTAGCTTGCTAGGTGGATTAGTGGCGAACGGGTGAGTAATACGTGAGTAACCTACCTTTAACTCTGGGATAAGCCTGGGAAACTGGGTCTAATACCGGATACGACCAATCTCCGCATGGGGTGTTGGTGGAAAGCGTTATGTAGTGGTTATAGATGGGCTCACGGCCTATCAGCTTGTTGGTGAGGTAACGGCTCACCAAGGCGACGACGGGTAGCCGGCCTGAGAGGGTGACCGGCCACACTGGGACTGAGACACGGCCCAGACTCCTACGGGAGGCAGCAGTGGGGAATATTGCACAATGGGCGCAAGCCTGATGCAGCGACGCCGCGT…	0	0	0	0	0	0	0	0	0	0	0	0	27	57	0	0	0	0	0	0	0	0	0	0	0	0	47	107	0	0	0	0	134	14	0	0	0	0	0	0	0	0	0	0	0	0	0	0
ASV318	AGGGTTCGATTCTGGCTCAGGACGAACGCTGGCGGCGTGCTTAACACATGCAAGTCGAACGATGAAGCCTAGCTTGCTAGGTGGATTAGTGGCGAACGGGTGAGTAATACGTGAGTGACCTACCTTTGACTCTGGGATAAGCCTGGGAAACTGGGTCTAATACCGGATACGACCAATCTCCGCATGGGGTGTTGGTGGAAAGCGTTATGGAGTGGTTTTAGATGGGCTCACGGCCTATCAGCTTGTTGGTGAGGTAATGGCTTACCAAGGCGACGACGGGTAGCCGGCCTGAGAGGGTGACCGGCCACACTGGGACTGAGACACGGCCCAGACTCCTACGGGAGGCAGCAGTGGGGAATATTGCACAATGGGCGCAAGCCTGATGCAGCGACGCCGCGT…	0	0	0	0	0	0	0	0	0	0	0	0	0	0	0	0	5	0	0	0	64	49	0	0	55	67	0	0	55	63	0	14	0	0	13	0	0	0	0	0	0	0	0	0	0	0	0	0
ASV319	AGGGTTCGATTCTGGCTCAGGACGAACGCTGGCGGCGTGCTTAACACATGCAAGTCGAACGGTGAAGGGACCAGCTTGCTGGTTCTGGATGAGTGGCGAACGGGTGAGTAACACGTGAGTAACCTGCCCCCTTCTTCTGGATAACCGCATGAAAGTGTGGCTAATACGGGATATTCTGCGCCTGCTGCATGGTGGGTGTGGGAAAGATATTGTTTCGGTGGGGGATGGGCTCGCGGCCTATCAGCTTGTTGGTGGGGTGATGGCCTACCAAGGCGGTGACGGGTAGCCGGCCTGAGAGGGTGGACGGTCACACTGGGACTGAGACACGGCCCAGACTCCTACGGGAGGCAGCAGTGGGGAATATTGCACAATGGGCGCAAGCCTGATGCAGCGACGCCG…	0	0	0	0	0	0	0	0	0	0	0	0	0	0	0	0	0	0	0	0	0	0	0	0	0	0	0	0	0	0	0	0	0	0	0	0	0	0	0	0	0	0	0	0	0	0	0	0
ASV320	AGGGTTTGATTCTGGCTCAGGACGAACGCTGGCGGCGTGCTTAACACATGCAAGTCGAACGGGATCCTCTCCAGCTTGCTGGGGGGGTGAGAGTGGCGAACGGGTGAGTAATGCGTGACTAACCTGCCTCATGGTCTGGAATAGCTCCTGGAAACGGGTGGTAATGCCGGATGGTCCAACTTTCCGCATGGTTTGTTGGGAAAGCTTTTGCGCCATGGGATGGGGTCGCGTCCTATCAGCTTGTTGGTGGGGTGTTGGCCTACCAAGGCTTCGACGGGTAGCCGGCCTAAGAGGGCGACCGGCCACATTGGGACTGAGATACGGCCCAGACTCCTACGGGAGGCAGCAGTGGGGAATATTGCACAATGGGGGGAACCCTGATGCAGCGACGCCGCGTGC…	0	0	0	0	0	0	0	0	0	0	0	0	0	0	0	0	0	0	0	0	0	0	121	263	0	0	0	0	0	0	0	0	0	0	0	0	0	0	0	0	0	0	0	0	0	0	0	0
ASV321	AGGGTTTGATCATGGCTCAGGACGAACGCTGGCGGCGTGCTTAACACATGCAAGTCGAACGGTGAAGGGACCAGCTTGCTGGTTCTGGATGAGTGGCGAACGGGTGAGTAACACGTGAGTAACCTGCCCCCTTCTTCTGGATAACCGCATGAAAGTGTGGCTAATACGGGATATTCTGCGCCTGCTGCATGGTGGGTGTGGGAAAGATATTGTTTCGGTGGGGGATGGGCTCGCGGCCTATCAGCTTGTTGGTGGGGTGATGGCCTACCAAGGCGGTGACGGGTAGCCGGCCTGAGAGGGTGGACGGTCACACTGGGACTGAGACACGGCCCAGACTCCTACGGGAGGCAGCAGTGGGGAATATTGCACAATGGGCGCAAGCCTGATGCAGCGACGCCG…	0	0	0	0	0	0	0	0	0	0	0	0	0	0	0	0	0	0	0	0	0	0	0	0	0	0	0	0	0	0	0	0	0	0	0	0	0	0	0	0	0	0	0	0	0	0	0	0
ASV322	AGAGTTTGATCATGGCTCAGGACGAACGCTGGCGGCGTGCTTAACACATGCAAGTCGAACGGGATCCTCTCCAGCTTGCTGGGGGGGTGAGAGTGGCGAACGGGTGAGTAATGCGTGACTAACCTGCCTCATGGTCTGGAATAGCTCCTGGAAACGGGTGGTAATGCCGGATGGTCCAACTTTCCGCATGGTTTGTTGGGAAAGCTTTTGCGCCATGGGATGGGGTCGCGTCCTATCAGCTTGTTGGTGGGGTGTTGGCCTACCAAGGCTTCGACGGGTAGCCGGCCTAAGAGGGCGACCGGCCACATTGGGACTGAGATACGGCCCAGACTCCTACGGGAGGCAGCAGTGGGGAATATTGCACAATGGGGGGAACCCTGATGCAGCGACGCCGCGTGC…	0	0	0	0	0	0	0	0	0	0	0	0	0	0	0	0	0	0	0	0	0	0	132	251	0	0	0	0	0	0	0	0	0	0	0	0	0	0	0	0	0	0	0	0	0	0	0	0
ASV323	AGGGTTTGATCATGGCTCAGGACGAACGCTGGCGGCGTGCTTAACACATGCAAGTCGAACGAAGAGCGATGGAAGCTTGCTTCTATCAATCTTAGTGGCGAACGGGTGAGTAACGCGTAATCAACCTGCCCTTCAGAGGGGGACAACAGTTGGAAACGACTGCTAATACCGCATACGATCTAATCTCGGCATCGAGGATAGATGAAAGGTGGCCTCTACATGTAAGCTATCACTGAAGGAGGGGATTGCGTCTGATTAGCTAGTTGGAGGGGTAACGGCCCACCAAGGCGATGATCAGTAGCCGGTCTGAGAGGATGAACGGCCACATTGGGACTGAGACACGGCCCAGACTCCTACGGGAGGCAGCAGTGGGGAATCTTCCGCAATGGACGAAAGTCT…	15	21	28	12	0	0	0	0	0	0	0	0	0	0	0	0	0	67	0	0	0	0	0	0	0	0	0	0	0	0	0	0	0	0	11	66	0	0	0	0	0	0	86	63	0	8	0	0
ASV324	AGGGTTTGATCATGGCTCAGGACGAACGCTGGCGGCGTGCTTAACACATGCAAGTCGAACGGGATCCTCTCCAGCTTGCTGGGGGGGTGAGAGTGGCGAACGGGTGAGTAATGCGTGACTAACCTGCCTCATGGTCTGGAATAGCTCCTGGAAACGGGTGGTAATGCCGGATGGTCCAACTTTCCGCATGGTTTGTTGGGAAAGCTTTTGCGCCATGGGATGGGGTCGCGTCCTATCAGCTTGTTGGTGGGGTGTTGGCCTACCAAGGCTTCGACGGGTAGCCGGCCTAAGAGGGCGACCGGCCACATTGGGACTGAGATACGGCCCAGACTCCTACGGGAGGCAGCAGTGGGGAATATTGCACAATGGGGGGAACCCTGATGCAGCGACGCCGCGTGC…	0	0	0	0	0	0	0	0	0	0	0	0	0	0	0	0	0	0	0	0	0	0	116	266	0	0	0	0	0	0	0	0	0	0	0	0	0	0	0	0	0	0	0	0	0	0	0	0
ASV325	AGGGTTTGATTCTGGCTCAGGACGAACGCTGGCGGCGTGCTTAACACATGCAAGTCGAACGGGATCCTCTCCAGCTTGCTGGGGGGGTGAGAGTGGCGAACGGGTGAGTAATGCGTGACTAACCTGCCTCATGGTCTGGAATAGCTCCTGGAAACGGGTGGTAATGCCGGATGGTCCAACTTTCCGCATGGTTTGTTGGGAAAGCTTTTGCGCCATGGGATGGGGTCGCGTCCTATCAGCTTGTTGGTGGGGTGTTGGCCTACCAAGGCTTCGACGGGTAGCCGGCCTAAGAGGGCGACCGGCCACATTGGGACTGAGATACGGCCCAGACTCCTACGGGAGGCAGCAGTGGGGAATATTGCACAATGGGGGGAACCCTGATGCAGCGACGCCGCGTGC…	0	0	0	0	0	0	0	0	0	0	0	0	0	0	0	0	0	0	0	0	0	0	116	266	0	0	0	0	0	0	0	0	0	0	0	0	0	0	0	0	0	0	0	0	0	0	0	0
ASV326	AGAATTTGATCTTGGTTCAGATTGAACGCTGGCGGCAGGCTTAACACATGCAAGTCGAACGATGACTCTCTAGCTTGCTAGAGATGATTAGTGGCGGACGGGTGAGTAACATTTAGGAATCTGCCTAGTAGTGGGGGATAGCTCGGGGAAACTCGAATTAATACCGCATACGACCTACGGGTGAAAGGGGGCGCAAGCTCTTGCTATTAGATGAGCCTAAATCAGATTAGCTAGTTGGTGGGGTAAAGGCCCACCAAGGCGACGATCTGTAACTGGTCTGAGAGGATGATCAGTCACACCGGAACTGAGACACGGTCCGGACTCCTACGGGAGGCAGCAGTGGGGAATATTGGACAATGGGGGCAACCCTGATCCAGCCATGCCGCGTGTGTGAAGAAG…	0	0	0	29	0	0	0	0	0	0	11	0	0	0	0	0	0	0	16	18	0	0	0	0	0	0	0	0	0	0	0	0	51	242	0	0	0	0	14	0	0	0	0	0	0	0	0	0
ASV327	AGAGTTTGATTCTGGCTCAGGACGAACGCTGGCGGCGTGCCTAATACATGCAAGTAGAACGCTGAAGAGAGGAGCTTGCTCTTCTTGGATGAGTTGCGAACGGGTGAGTAACGCGTAGGTAACCTGCCTGGTAGCGGGGGATAACTATTGGAAACGATAGCTAATACCGCATAATAGTAGATGTTGCATGACATTTGCTTAAAAGGTGCAATTGCATCACTACCAGATGGACCTGCGTTGTATTAGCTAGTTGGTGAGGTAACGGCTCACCAAGGCAACGATACATAGCCGACCTGAGAGGGTGATCGGCCACACTGGGACTGAGACACGGCCCAGACTCCTACGGGAGGCAGCAGTAGGGAATCTTCGGCAATGGACGGAAGTCTGACCGAGCAACGC…	0	0	0	0	0	0	150	90	0	0	25	97	0	0	0	0	0	0	0	0	18	0	0	0	0	0	0	0	0	0	0	0	0	0	0	0	0	0	0	0	0	0	0	0	0	0	0	0
ASV328	AGGGTTCGATTCTGGCTCAGGACGAACGCTGGCGGCGTGCTTAACACATGCAAGTCGAACGGGATCCTCTCCAGCTTGCTGGGGGGGTGAGAGTGGCGAACGGGTGAGTAATGCGTGACTAACCTGCCTCATGGTCTGGAATAGCTCCTGGAAACGGGTGGTAATGCCGGATGGTCCAACTTTCCGCATGGTTTGTTGGGAAAGCTTTTGCGCCATGGGATGGGGTCGCGTCCTATCAGCTTGTTGGTGGGGTGTTGGCCTACCAAGGCTTCGACGGGTAGCCGGCCTAAGAGGGCGACCGGCCACATTGGGACTGAGATACGGCCCAGACTCCTACGGGAGGCAGCAGTGGGGAATATTGCACAATGGGGGGAACCCTGATGCAGCGACGCCGCGTGC…	0	0	0	0	0	0	0	0	0	0	0	0	0	0	0	0	0	0	0	0	0	0	120	259	0	0	0	0	0	0	0	0	0	0	0	0	0	0	0	0	0	0	0	0	0	0	0	0
ASV329	AGAGTTTGATTCTGGCTCAGGACGAACGCTGGCGGCGTGCCTAATACATGCAAGTAGAACGCACAGGATGCACCGTAGTTTACTACACCGTATTCTGTGAGTTGCGAACGGGTGAGTAACGCGTAGGTAACCTGCCTGGTAGCGGGGGATAACTATTGGAAACGATAGCTAATACCGCATAAGAACATTTACTGCATGGTAGATGTTTAAAAGGTGCAAATGCATCACTACCAGATGGACCTGCGTTGTATTAGCTAGTAGGTGAGGTAACGGCTCACCTAGGCGACGATACATAGCCGACCTGAGAGGGTGATCGGCCACACTGGGACTGAGACACGGCCCAGACTCCTACGGGAGGCAGCAGTAGGGAATCTTCGGCAATGGGGGGAACCCTGACCG…	54	71	0	69	0	0	0	0	0	0	0	0	0	0	0	0	0	0	0	0	0	0	0	0	0	0	0	0	0	0	0	0	0	0	0	0	0	0	0	184	0	0	0	0	0	0	0	0
ASV330	AGGGTTTGATCATGGCTCAGGACGAACGCTGGCGGCGTGCCTAATACATGCAAGTAGAACGCTGAAGGAGGAGCTTGCTTCTCTGGATGAGTTGCGAACGGGTGAGTAACGCGTAGGTAACCTGCCTGGTAGCGGGGGATAACTATTGGAAACGATAGCTAATACCGCATAATAGTAGATGTTGCATGACATTTGCTTAAAAGGTGCAATTGCATCACTACCAGATGGACCTGCGTTGTATTAGCTAGTTGGTGAGGTAACGGCTCACCAAGGCAACGATACATAGCCGACCTGAGAGGGTGATCGGCCACACTGGGACTGAGACACGGCCCAGACTCCTACGGGAGGCAGCAGTAGGGAATCTTCGGCAATGGACGGAAGTCTGACCGAGCAACGCCG…	0	0	0	2	0	0	0	10	0	0	0	0	0	0	0	0	0	43	0	0	60	28	0	0	0	0	0	0	64	112	0	0	0	0	0	0	35	0	0	0	0	0	24	0	0	0	0	0
ASV331	AGAGTTTGATCCTGGCTCAGGACGAACGCTGGCGGCGTGCCTAATACATGCAAGTAGAACGCACAGGATGCACCGTAGTTTACTACACCGTATTCTGTGAGTTGCGAACGGGTGAGTAACGCGTAGGTAACCTGCCTGGTAGCGGGGGATAACTATTGGAAACGATAGCTAATACCGCATAAGAACATTTACTGCATGGTAGATGTTTAAAAGGTGCAAATGCATCACTACCAGATGGACCTGCGTTGTATTAGCTAGTAGGTGAGGTAACGGCTCACCTAGGCGACGATACATAGCCGACCTGAGAGGGTGATCGGCCACACTGGGACTGAGACACGGCCCAGACTCCTACGGGAGGCAGCAGTAGGGAATCTTCGGCAATGGGGGGAACCCTGACCG…	90	80	0	51	0	0	0	0	0	0	0	0	0	0	0	0	0	0	0	0	0	0	0	0	0	0	0	0	0	0	0	0	0	0	0	0	0	0	0	155	0	0	0	0	0	0	0	0
ASV332	AGGGTTTGATCATGGCTCAGGACGAACGCTGGCGGCGTGCCTAATACATGCAAGTAGAACGCTGAAGAGAGGAGCTTGCTCTTCTTGGATGAGTTGCGAACGGGTGAGTAACGCGTAGGTAACCTGCCTTGTAGCGGGGGATAACTATTGGAAACGATAGCTAATACCGCATAACAATGGATGACACATGTCATTTATTTGAAAGGGGCAATTGCTCCACTACAAGATGGACCTGCGTTGTATTAGCTAGTAGGTGAGGTAACGGCTCACCTAGGCGACGATACATAGCCGACCTGAGAGGGTGATCGGCCACACTGGGACTGAGACACGGCCCAGACTCCTACGGGAGGCAGCAGTAGGGAATCTTCGGCAATGGGGGCAACCCTGACCGAGCAACGC…	0	0	0	0	0	52	0	0	0	0	0	0	0	0	14	0	0	0	124	69	60	0	0	0	0	0	0	0	0	0	0	0	0	0	0	0	0	0	0	0	0	0	0	0	33	24	0	0
ASV333	AGGGTTTGATTATGGCTCAGGACGAACGCTGGCGGCGTGCCTAATACATGCAAGTAGAACGCACAGTTTATACCGTAGCTTGCTACACCATAGACTGTGAGTTGCGAACGGGTGAGTAACGCGTAGGTAACCTGCCTGGTAGCGGGGGATAACTATTGGAAACGATAGCTAATACCGCATAATATTAATTATTGCATGATAATTAATTGAAAGGTGCAATTGCACCACTACCAGATGGACCTGCGTTGTATTAGCTAGTAGGTGAGGTAACGGCTCACCTAGGCGACGATACATAGCCGACCTGAGAGGGTGATCGGCCACACTGGGACTGAGACACGGCCCAGACTCCTACGGGAGGCAGCAGTAGGGAATCTTCGGCAATGGACGAAAGTCTGACCG…	0	0	0	0	0	0	0	0	0	0	41	93	0	0	0	0	0	0	0	0	0	0	0	0	54	98	0	0	0	0	0	0	0	0	0	0	0	0	0	0	0	0	18	0	0	0	0	0
ASV334	AGGGTTTGATTCTGGCTCAGGACGAACGCTGGCGGCGTGCCTAATACATGCAAGTAGAACGCTGAAGAGAGGAGCTTGCTCTTCTTGGATGAGTTGCGAACGGGTGAGTAACGCGTAGGTAACCTGCCTGGTAGCGGGGGATAACTATTGGAAACGATAGCTAATACCGCATGATATTAATTGTCGCATGATAATTAATTGAAAGATGCAATTGCATCACTACCAGATGGACCTGCGTTGTATTAGCTAGTTGGTGAGGTAACGGCTCACCAAGGCGACGATACATAGCCGACCTGAGAGGGTGATCGGCCACACTGGGACTGAGACACGGCCCAGACTCCTACGGGAGGCAGCAGTAGGGAATCTTCGGCAATGGGGGGAACCCTGACCGAGCAACGC…	0	0	0	0	0	0	0	0	0	0	0	0	0	0	0	0	0	0	0	0	0	0	0	0	0	0	0	0	0	0	0	0	0	0	0	0	0	0	0	0	173	106	0	0	0	0	0	0
ASV335	AGGGTTTGATCATGGCTCAGGACGAACGCTGGCGGCGTGCCTAATACATGCAAGTAGAACGCACAGTTTATACCGTAGCTTGCTACACCATAGACTGTGAGTTGCGAACGGGTGAGTAACGCGTAGGTAACCTGCCTGGTAGCGGGGGATAACTATTGGAAACGATAGCTAATACCGCATAATATTAATTATTGCATGATAATTGATTGAAAGGTGCAATTGCACCACTACCAGATGGACCTGCGTTGTATTAGCTAGTAGGTGAGGTAACGGCTCACCTAGGCGACGATACATAGCCGACCTGAGAGGGTGATCGGCCACACTGGGACTGAGACACGGCCCAGACTCCTACGGGAGGCAGCAGTAGGGAATCTTCGGCAATGGACGAAAGTCTGACCG…	72	124	66	55	0	0	0	0	0	0	0	0	0	0	0	0	0	0	0	0	0	0	0	0	0	0	0	0	0	0	0	0	0	0	0	0	58	0	0	0	0	0	0	0	0	0	0	0
ASV336	AGAGTTTGATTCTGGCTCAGGACGAACGCTGGCGGCGTGCTTAACACATGCAAGTCGAACGAAGAGCGATGGAAGCTTGCTTCTATCAATCTTAGTGGCGAACGGGTGAGTAACGCGTAATCAACCTGCCCTTCAGAGGGGGACAACAGTTGGAAACGACTGCTAATACCGCATACGATCTAATCTCGGCATCGAGGATAGATGAAAGGTGGCCTCTACATGTAAGCTATCACTGAAGGAGGGGATTGCGTCTGATTAGCTAGTTGGAGGGGTAACGGCCCACCAAGGCGATGATCAGTAGCCGGTCTGAGAGGATGAACGGCCACATTGGGACTGAGACACGGCCCAGACTCCTACGGGAGGCAGCAGTGGGGAATCTTCCGCAATGGACGAAAGTCT…	8	13	22	13	0	0	0	0	0	0	0	0	0	0	0	0	0	58	0	0	0	0	0	0	0	0	0	0	0	0	0	0	0	0	15	65	0	0	0	0	0	0	94	67	0	20	0	0
ASV337	AGAGTTTGATCCTGGCTCAGGACGAACGCTGGCGGCGTGCTTAACACATGCAAGTCGAACGATGAAGCCTAGCTTGCTAGGTGGATTAGTGGCGAACGGGTGAGTAATACGTGAGTGACCTACCTTTGACTCTGGGATAAGCCTGGGAAACTGGGTCTAATACCGGATACGACCAATCTCCGCATGGGGTGTTGGTGGAAAGCGTTATGGAGTGGTTTTAGATGGGCTCACGGCCTATCAGCTTGTTGGTGAGGTAATGGCTTACCAAGGCGACGACGGGTAGCCGGCCTGAGAGGGTGACCGGCCACACTGGGACTGAGACACGGCCCAGACTCCTACGGGAGGCAGCAGTGGGGAATATTGCACAATGGGCGCAAGCCTGATGCAGCGACGCCGCGT…	0	0	0	0	0	0	0	0	0	0	0	0	0	0	0	0	0	0	0	0	46	38	0	0	35	59	0	0	59	44	5	22	0	0	16	0	0	0	0	0	0	0	0	0	0	0	0	51
ASV338	AGAGTTCGATCCTGGCTCAGATTGAACGCTGGCGGCAGGCTTAACACATGCAAGTCGAACGATGACTCTCTAGCTTGCTAGAGATGATTAGTGGCGGACGGGTGAGTAACATTTAGGAATCTGCCTAGTAGTGGGGGATAGCTCGGGGAAACTCGAATTAATACCGCATACGACCTACGGGTGAAAGGGGGCGCAAGCTCTTGCTATTAGATGAGCCTAAATCAGATTAGCTAGTTGGTGGGGTAAAGGCCCACCAAGGCGACGATCTGTAACTGGTCTGAGAGGATGATCAGTCACACCGGAACTGAGACACGGTCCGGACTCCTACGGGAGGCAGCAGTGGGGAATATTGGACAATGGGGGCAACCCTGATCCAGCCATGCCGCGTGTGTGAAGAAG…	0	0	0	63	0	0	0	0	0	0	0	0	0	0	0	0	0	0	0	23	0	0	0	0	0	0	0	0	0	0	0	0	52	236	0	0	0	0	0	0	0	0	0	0	0	0	0	0
ASV339	AGGGTTTGATTCTGGCTCAGGATGAACGCTGACAGAATGCTTAACACATGCAAGTCAACTTGAATTTGGGTTTTTAACTTAGGTTTGGGTGGCGGACGGGTGAGTAACGCGTAAAGAACTTGCCTCACAGCTAGGGACAACATTTGGAAACGAATGCTAATACCTAATATTATGATAATAGGGCATCCTATAATTATGAAAGCTATAAGCGCTGTGAGAGAGCTTTGCGTCCCATTAGCTAGTTGGAGAGGTAACGGCTCACCAAGGCGATGATGGGTAGCCGGCCTGAGAGGGTGATCGGCCACAAGGGGACTGAGACACGGCCCTTACTCCTACGGGAGGCAGCAGTGGGGAATATTGGACAATGGACCAAGAGTCTGATCCAGCAATTCTGTGTGC…	0	0	0	0	0	0	0	0	163	86	0	0	0	0	0	0	0	0	0	0	0	0	0	0	0	0	0	0	125	0	0	0	0	0	0	0	0	0	0	0	0	0	0	0	0	0	0	0
ASV340	AGAGTTTGATCATGGCTCAGATTGAACGCTGGCGGCAGGCTTAACACATGCAAGTCGAACGGTAACATAAAGAAGCTTGCTTCTTTGATGACGAGTGGCGGACGGGTGAGTAATGCTTGGGAATCTAGCTTATGGAGGGGGATAACTACGGGAAACTGTAGCTAATACCGCGTAGAATCGGGAGATGAAAGTGTGGGACCTTCGGGCCACATGCCATAGGATGAGCCCAAGTGGGATTAGGTAGTTGGTGAGGTAAAGGCTCACCAAGCCGACGATCTCTAGCTGGTCTGAGAGGATGACCAGCCACACTGGGACTGAGACACGGCCCAGACTCCTACGGGAGGCAGCAGTGGGGAATATTGCGCAATGGGGGCAACCCTGACGCAGCCATGCCGCGTG…	0	0	0	0	0	0	0	0	0	0	139	235	0	0	0	0	0	0	0	0	0	0	0	0	0	0	0	0	0	0	0	0	0	0	0	0	0	0	0	0	0	0	0	0	0	0	0	0
ASV341	AGGGTTTGATCCTGGCTCAGGACGAACGCTGGCGGCGTGCCTAATACATGCAAGTAGAACGCACAGTTTATACCGTAGCTTGCTACACCATAGACTGTGAGTTGCGAACGGGTGAGTAACGCGTAGGTAACCTGCCTGGTAGCGGGGGATAACTATTGGAAACGATAGCTAATACCGCATAATATTAATTATTGCATGATAATTAATTGAAAGGTGCAATTGCACCACTACCAGATGGACCTGCGTTGTATTAGCTAGTAGGTGAGGTAACGGCTCACCTAGGCGACGATACATAGCCGACCTGAGAGGGTGATCGGCCACACTGGGACTGAGACACGGCCCAGACTCCTACGGGAGGCAGCAGTAGGGAATCTTCGGCAATGGACGAAAGTCTGACCG…	0	0	0	0	0	0	0	0	0	0	56	87	0	0	0	0	0	0	0	0	0	0	0	0	59	72	0	0	0	0	0	0	0	0	0	0	0	0	0	0	0	0	10	0	0	0	0	0
ASV342	AGGGTTTGATCCTGGCTCAGGACGAACGCTGGCGGCGTGCCTAATACATGCAAGTAGAACGCTGAAGCTTGGTGCTTGCACCGAGCGGATGAGTTGCGAACGGGTGAGTAACGCGTAGGTAACCTGCCTGGTAGCGGGGGATAACTATTGGAAACGATAGCTAATACCGCATAATAGTAGATGTTGCATGACATTTGCTTAAAAGGTGCAATTGCATCACTACCAGATGGACCTGCGTTGTATTAGCTAGTTGGTGAGGTAACGGCTCACCAAGGCAACGATACATAGCCGACCTGAGAGGGTGATCGGCCACACTGGGACTGAGACACGGCCCAGACTCCTACGGGAGGCAGCAGTAGGGAATCTTCGGCAATGGACGGAAGTCTGACCGAGCAACGC…	0	0	50	59	0	0	65	63	0	0	0	0	0	0	0	0	0	0	0	0	0	0	0	0	54	49	0	0	0	0	0	0	0	0	0	0	10	0	0	0	0	0	23	0	0	0	0	0
ASV343	AGGGTTTGATTCTGGCTCAGGACGAACGCTGGCGGCGTGCCTAATACATGCAAGTAGAACGCTGAAGAGAGGAGCTTGCTCTTCTTGGATGAGTTGCGAACGGGTGAGTAACGCGTAGGTAACCTGCCTGGTAGCGGGGGATAACTATTGGAAACGATAGCTAATACCGCATAATAGTAGATGTTGCATGACATTTGCTTAAAAGGTGCAATTGCATCACTACCAGATGGACCTGCGTTGTATTAGCTAGTTGGTGAGGTAACGGCTCACCAAGGCAACGATACATAGCCGACCTGAGAGGGTGATCGGCCACACTGGGACTGAGACACGGCCCAGACTCCTACGGGAGGCAGCAGTAGGGAATCTTCGGCAATGGACGGAAGTCTGACCGAGCAACGC…	0	0	0	0	0	0	129	81	0	0	45	101	0	0	0	0	0	0	0	0	17	0	0	0	0	0	0	0	0	0	0	0	0	0	0	0	0	0	0	0	0	0	0	0	0	0	0	0
ASV344	AGAGTTTGATTCTGGCTCAGGACGAACGCTGGCGGCGTGCCTAATACATGCAAGTAGAACGCTGAAGAGAGGAGCTTGCTCTTCTTGGATGAGTTGCGAACGGGTGAGTAACGCGTAGGTAACCTGCCTGGTAGCGGGGGATAACTATTGGAAACGATAGCTAATACCGCATGATATTAATTGTCGCATGATAATTAATTGAAAGATGCAATTGCATCACTACCAGATGGACCTGCGTTGTATTAGCTAGTTGGTGAGGTAACGGCTCACCAAGGCGACGATACATAGCCGACCTGAGAGGGTGATCGGCCACACTGGGACTGAGACACGGCCCAGACTCCTACGGGAGGCAGCAGTAGGGAATCTTCGGCAATGGGGGGAACCCTGACCGAGCAACGC…	0	0	0	0	0	0	0	0	0	0	0	0	0	0	0	0	0	0	0	0	0	0	0	0	0	0	0	0	0	0	0	15	0	0	0	0	0	0	0	0	179	113	0	0	0	0	0	0
ASV345	AGGGTTCGATTCTGGCTCAGGACGAACGCTGGCGGCGTGCCTAATACATGCAAGTAGAACGCTGAAGAGAGGAGCTTGCTCTTCTTGGATGAGTTGCGAACGGGTGAGTAACGCGTAGGTAACCTGCCTGGTAGCGGGGGATAACTATTGGAAACGATAGCTAATACCGCATAATAGTAGATGTTGCATGACATTTGCTTAAAAGGTGCAATTGCATCACTACCAGATGGACCTGCGTTGTATTAGCTAGTTGGTGAGGTAACGGCTCACCAAGGCAACGATACATAGCCGACCTGAGAGGGTGATCGGCCACACTGGGACTGAGACACGGCCCAGACTCCTACGGGAGGCAGCAGTAGGGAATCTTCGGCAATGGACGGAAGTCTGACCGAGCAACGC…	0	0	0	0	0	0	146	89	0	0	41	75	0	0	0	0	0	0	0	0	21	0	0	0	0	0	0	0	0	0	0	0	0	0	0	0	0	0	0	0	0	0	0	0	0	0	0	0
ASV346	AGGGTTTGATCCTGGCTCAGGACGAACGCTGGCGGCGTGCTTAACACATGCAAGTCGAACGATGAAGCCTAGCTTGCTAGGTGGATTAGTGGCGAACGGGTGAGTAATACGTGAGTAACCTACCTTTAACTCTGGGATAAGCCTGGGAAACTGGGTCTAATACCGGATACGACCAATCTCCGCATGGGGTGTTGGTGGAAAGCGTTATGTAGTGGTTATAGATGGGCTCACGGCCTATCAGCTTGTTGGTGAGGTAACGGCTCACCAAGGCGACGACGGGTAGCCGGCCTGAGAGGGTGACCGGCCACACTGGGACTGAGACACGGCCCAGACTCCTACGGGAGGCAGCAGTGGGGAATATTGCACAATGGGCGCAAGCCTGATGCAGCGACGCCGCGT…	0	0	0	0	0	0	0	0	0	0	0	0	18	81	0	0	0	0	0	0	0	0	0	0	0	0	29	107	0	0	0	0	116	21	0	0	0	0	0	0	0	0	0	0	0	0	0	0
ASV347	AGGGTTTGATCCTGGCTCAGGATGAACGCTGGCGGCGTGCTTAACACATGCAAGTCGAACGATGAAGCCCAGCTTGCTGGGTGGATTAGTGGCGAACGGGTGAGTAACACGTGAGTAACCTGCCCTTGACTCTGGGATAAGCCCGGGAAACTGGGTCTAATACCGGATAGGAGCGCCTGTCGCATGACGGGTGCTGGAAAGATTTTTCGGTCATGGATGGACTCGCGGCCTATCAGCTTGTTGGTGAGGTAATGGCTCACCAAGGCGACGACGGGTAGCCGGCCTGAGAGGGTGACCGGCCACACTGGGACTGAGACACGGCCCAGACTCCTACGGGAGGCAGCAGTGGGGAATATTGCACAATGGGCGGAAGCCTGATGCAGCGACGCCGCGTGAGGG…	0	0	0	0	0	0	0	0	0	0	0	0	0	0	129	0	0	0	243	0	0	0	0	0	0	0	0	0	0	0	0	0	0	0	0	0	0	0	0	0	0	0	0	0	0	0	0	0
ASV348	AGAGTTTGATCCTGGCTCAGATTGAACGCTGGCGGCAGGCTTAACACATGCAAGTCGAACGATGACTCTCTAGCTTGCTAGAGATGATTAGTGGCGGACGGGTGAGTAACATTTAGGAATCTGCCTAGTAGTGGGGGATAGCTCGGGGAAACTCGAATTAATACCGCATACGACCTACGGGTGAAAGGGGGCGCAAGCTCTTGCTATTAGATGAGCCTAAATCAGATTAGCTAGTTGGTGGGGTAAAGGCCCACCAAGGCGACGATCTGTAACTGGTCTGAGAGGATGATCAGTCACACCGGAACTGAGACACGGTCCGGACTCCTACGGGAGGCAGCAGTGGGGAATATTGGACAATGGGGGCAACCCTGATCCAGCCATGCCGCGTGTGTGAAGAAG…	0	0	0	0	0	0	0	0	0	0	0	0	0	0	0	0	0	0	68	0	0	0	0	0	0	0	0	0	0	0	0	0	55	228	0	0	0	0	21	0	0	0	0	0	0	0	0	0
ASV349	AGAGTTTGATTCTGGCTCAGGACGAACGCTGGCGGCGTGCCTAATACATGCAAGTAGAACGCTGAAGCTTGGTGCTTGCACCGAGCGGATGAGTTGCGAACGGGTGAGTAACGCGTAGGTAACCTGCCTGGTAGCGGGGGATAACTATTGGAAACGATAGCTAATACCGCATAATAGTAGATGTTGCATGACATTTGCTTAAAAGGTGCAATTGCATCACTACCAGATGGACCTGCGTTGTATTAGCTAGTTGGTGAGGTAACGGCTCACCAAGGCAACGATACATAGCCGACCTGAGAGGGTGATCGGCCACACTGGGACTGAGACACGGCCCAGACTCCTACGGGAGGCAGCAGTAGGGAATCTTCGGCAATGGACGGAAGTCTGACCGAGCAACGC…	0	0	60	68	0	0	77	60	0	0	0	0	0	0	0	0	0	0	0	0	0	0	0	0	27	18	0	0	0	0	0	0	0	0	0	0	61	0	0	0	0	0	0	0	0	0	0	0
ASV350	AGAGTTTGATTATGGCTCAGGACGAACGCTGGCGGCGTGCCTAATACATGCAAGTCGAACGAGAGCGACCGGTGCTTGCACTGGTCAATCTAGTGGCGAACGGGTGAGTAACACGTGGGTAACCTGCCCATCAGAGGGGGATAACATCCGGAAACGGATGCTAAAACCGCATAGGTCTTCGAGCCGCATGGCTTGAAGAGGAAAAGAGGCGCAAGCTTCTGCTGATGGATGGACCCGCGGTGCATTAGCTAGTTGGTGAGGTAACGGCTCACCAAGGCCGTGATGCATAGCCGACCTGAGAGGGTGATCGGCCACATTGGGACTGAGACACGGCCCAAACTCCTACGGGAGGCAGCAGTAGGGAATCTTCCGCAATGGACGCAAGTCTGACGGAGCAAC…	0	0	0	0	50	60	0	0	0	0	194	67	0	0	0	0	0	0	0	0	0	0	0	0	0	0	0	0	0	0	0	0	0	0	0	0	0	0	0	0	0	0	0	0	0	0	0	0
ASV351	AGAGTTTGATCCTAGCTCAGGACGAACGCTGGCGGCGTGCCTAATACATGCAAGTAGAACGCTGAAGAGAGGAGCTTGCTCTTCTTGGATGAGTTGCGAACGGGTGAGTAACGCGTAGGTAACCTGCCTGGTAGCGGGGGATAACTATTGGAAACGATAGCTAATACCGCATAATAGTAGATGTTGCATGACATTTGCTTAAAAGGTGCAATTGCATCACTACCAGATGGACCTGCGTTGTATTAGCTAGTTGGTGAGGTAACGGCTCACCAAGGCAACGATACATAGCCGACCTGAGAGGGTGATCGGCCACACTGGGACTGAGACACGGCCCAGACTCCTACGGGAGGCAGCAGTAGGGAATCTTCGGCAATGGACGGAAGTCTGACCGAGCAACGC…	0	0	0	0	0	0	146	74	0	0	46	74	0	0	0	0	0	0	0	0	19	0	0	0	11	0	0	0	0	0	0	0	0	0	0	0	0	0	0	0	0	0	0	0	0	0	0	0
ASV352	AGGGTTTGATTATGGCTCAGGACGAACGCTGGCGGCGTGCTTAACACATGCAAGTCGAACGATGAAGCCTAGCTTGCTAGGTGGATTAGTGGCGAACGGGTGAGTAATACGTGAGTGACCTACCTTTGACTCTGGGATAAGCCTGGGAAACTGGGTCTAATACCGGATACGACCAATCTCCGCATGGGGTGTTGGTGGAAAGCGTTATGGAGTGGTTTTAGATGGGCTCACGGCCTATCAGCTTGTTGGTGAGGTAATGGCTTACCAAGGCGACGACGGGTAGCCGGCCTGAGAGGGTGACCGGCCACACTGGGACTGAGACACGGCCCAGACTCCTACGGGAGGCAGCAGTGGGGAATATTGCACAATGGGCGCAAGCCTGATGCAGCGACGCCGCGT…	0	0	0	0	0	0	0	0	0	0	0	0	0	0	0	0	0	0	0	0	52	58	0	0	40	55	0	0	88	60	9	0	0	0	8	0	0	0	0	0	0	0	0	0	0	0	0	0
ASV353	AGAGTTTGATTATGGCTCAGGACGAACGCTGGCGGCGTGCCTAATACATGCAAGTAGAACGCTGAAGAGAGGAGCTTGCTCTTCTTGGATGAGTTGCGAACGGGTGAGTAACGCGTAGGTAACCTGCCTGGTAGCGGGGGATAACTATTGGAAACGATAGCTAATACCGCATAAAATTGATTATTGCATGATAATTAATTGAAAGATGCAATTGCATCACTACCAGATGGACCTGCGTTGTATTAGCTAGTTGGTGAGGTAACGGCTCACCAAGGCGACGATACATAGCCGACCTGAGAGGGTGATCGGCCACACTGGGACTGAGACACGGCCCAGACTCCTACGGGAGGCAGCAGTAGGGAATCTTCGGCAATGGGGGGAACCCTGACCGAGCAACGC…	0	0	0	0	72	0	0	0	0	0	0	0	0	0	0	0	0	0	0	0	0	0	0	0	0	0	79	132	0	0	0	52	0	0	0	0	0	34	0	0	0	0	0	0	0	0	0	0
ASV354	AGGGTTTGATCCTGGCTCAGGACGAACGCTGGCGGCGTGCTTAACACATGCAAGTCGAACGATGAAGCCTAGCTTGCTAGGTGGATTAGTGGCGAACGGGTGAGTAATACGTGAGTAACCTACCTTTAACTCTGGGATAAGCCTGGGAAACTGGGTCTAATACCGGATACGACCAATCTCCGCATGGGGTGTTGGTGGAAAGCGTTATGTAGTGGTTATAGATGGGCTCACGGCCTATCAGCTTGTTGGTGAGGTAACGGCTCACCAAGGCGACGACGGGTAGCCGGCCTGAGAGGGTGACCGGCCACACTGGGACTGAGACACGGCCCAGACTCCTACGGGAGGCAGCAGTGGGGAATATTGCACAATGGGCGCAAGCCTGATGCAGCGACGCCGCGT…	0	0	0	0	0	0	0	0	0	0	0	0	19	65	0	0	0	0	0	28	0	0	0	0	0	0	0	109	0	0	0	0	124	24	0	0	0	0	0	0	0	0	0	0	0	0	0	0
ASV355	AGGGTTCGATTCTGGCTCAGGACGAACGCTGGCGGCGTGCCTAATACATGCAAGTAGAACGCACAGTTTATACCGTAGCTTGCTACACCATAGACTGTGAGTTGCGAACGGGTGAGTAACGCGTAGGTAACCTGCCTGGTAGCGGGGGATAACTATTGGAAACGATAGCTAATACCGCATAATATTAATTATTGCATGATAATTGATTGAAAGGTGCAATTGCACCACTACCAGATGGACCTGCGTTGTATTAGCTAGTAGGTGAGGTAACGGCTCACCTAGGCGACGATACATAGCCGACCTGAGAGGGTGATCGGCCACACTGGGACTGAGACACGGCCCAGACTCCTACGGGAGGCAGCAGTAGGGAATCTTCGGCAATGGACGAAAGTCTGACCG…	92	100	64	60	0	0	0	0	0	0	0	0	0	0	0	0	0	0	0	0	0	0	0	0	0	0	0	0	0	0	0	0	0	0	0	0	52	0	0	0	0	0	0	0	0	0	0	0
ASV356	AGGGTTTGATCCTGGCTCAGGACGAACGCTGGCGGCGTGCTTAACACATGCAAGTCGAACGAAGAGCGATGGAAGCTTGCTTCTATCAATCTTAGTGGCGAACGGGTGAGTAACGCGTAATCAACCTGCCCTTCAGAGGGGGACAACAGTTGGAAACGACTGCTAATACCGCATACGATCTAATCTCGGCATCGAGGATAGATGAAAGGTGGCCTCTACATGTAAGCTATCACTGAAGGAGGGGATTGCGTCTGATTAGCTAGTTGGAGGGGTAACGGCCCACCAAGGCGATGATCAGTAGCCGGTCTGAGAGGATGAACGGCCACATTGGGACTGAGACACGGCCCAGACTCCTACGGGAGGCAGCAGTGGGGAATCTTCCGCAATGGACGAAAGTCT…	13	12	25	10	0	0	0	0	0	0	0	0	0	0	0	0	0	53	0	0	0	0	0	0	0	0	0	0	0	0	0	0	0	0	28	65	0	0	0	0	0	0	87	52	0	23	0	0
ASV357	AGAGTTTGATTCTGGCTCAGGACGAACGCTGGCGGCGTGCCTAATACATGCAAGTAGAACGCTGAAGGAGGAGCTTGCTTCTCTGGATGAGTTGCGAACGGGTGAGTAACGCGTAGGTAACCTGCCTGGTAGCGGGGGATAACTATTGGAAACGATAGCTAATACCGCATAAGAGTAGATGTTGCATGACATTTACTTAAAAGGTGCAATTGCATCACTACCAGATGGACCTGCGTTGTATTAGCTAGTTGGTGGGGTAACGGCTCACCAAGGCGACGATACATAGCCGACCTGAGAGGGTGATCGGCCACACTGGGACTGAGACACGGCCCAGACTCCTACGGGAGGCAGCAGTAGGGAATCTTCGGCAATGGACGGAAGTCTGACCGAGCAACGCCG…	0	0	0	0	0	0	0	18	0	0	0	0	0	0	0	0	0	0	0	0	0	0	0	0	0	0	0	0	0	0	0	0	0	0	0	0	122	228	0	0	0	0	0	0	0	0	0	0
ASV358	AGGGTTTGATTATGGCTCAGATTGAACGCTGGCGGCAGGCTTAACACATGCAAGTCGAACGATGACTCTCTAGCTTGCTAGAGAAGATTAGTGGCGGACGGGTGAGTAACATTTAGGAATCTGCCTAGTAGTGGGGGATAGCTCGGGGAAACTCGAATTAATACCGCATACGACCTACGGGTGAAAGGGGGCGCAAGCTCTTGCTATTAGATGAGCCTAAATCAGATTAGCTAGTTGGTGGGGTAAAGGCCCACCAAGGCGACGATCTGTAACTGGTCTGAGAGGATGATCAGTCACACCGGAACTGAGACACGGTCCGGACTCCTACGGGAGGCAGCAGTGGGGAATATTGGACAATGGGGGCAACCCTGATCCAGCCATGCCGCGTGTGTGAAGAAG…	0	0	0	0	0	0	0	0	0	0	0	27	0	0	0	0	0	0	0	0	0	0	0	0	0	0	0	0	0	0	0	0	55	253	0	0	0	0	33	0	0	0	0	0	0	0	0	0
ASV359	AGGGTTTGATTATGGCTCAGGACGAACGCTGGCGGCGTGCTTAACACATGCAAGTCGAACGATGAAGCCTAGCTTGCTAGGTGGATTAGTGGCGAACGGGTGAGTAATACGTGAGTAACCTACCTTTAACTCTGGGATAAGCCTGGGAAACTGGGTCTAATACCGGATACGACCAATCTCCGCATGGGGTGTTGGTGGAAAGCGTTATGTAGTGGTTATAGATGGGCTCACGGCCTATCAGCTTGTTGGTGAGGTAACGGCTCACCAAGGCGACGACGGGTAGCCGGCCTGAGAGGGTGACCGGCCACACTGGGACTGAGACACGGCCCAGACTCCTACGGGAGGCAGCAGTGGGGAATATTGCACAATGGGCGCAAGCCTGATGCAGCGACGCCGCGT…	0	0	0	0	0	0	0	0	0	0	0	0	34	75	0	0	0	0	0	12	0	0	0	0	0	0	0	92	0	0	0	0	137	18	0	0	0	0	0	0	0	0	0	0	0	0	0	0
ASV360	AGGGTTTGATTCTGGCTCAGGACGAACGCTGGCGGCGTGCCTAATACATGCAAGTAGAACGCTGAAGAGAGGAGCTTGCTCTTCTTGGATGAGTTGCGAACGGGTGAGTAACGCGTAGGTAACCTGCCTGGTAGCGGGGGATAACTATTGGAAACGATAGCTAATACCGCATAAAATTGATTATTGCATGATAATTAATTGAAAGATGCAATTGCATCACTACCAGATGGACCTGCGTTGTATTAGCTAGTTGGTGAGGTAACGGCTCACCAAGGCGACGATACATAGCCGACCTGAGAGGGTGATCGGCCACACTGGGACTGAGACACGGCCCAGACTCCTACGGGAGGCAGCAGTAGGGAATCTTCGGCAATGGGGGGAACCCTGACCGAGCAACGC…	0	0	0	0	57	0	0	0	0	0	0	0	0	0	0	0	0	0	0	0	0	0	0	0	0	0	51	89	0	0	0	38	0	0	0	0	98	34	0	0	0	0	0	0	0	0	0	0
ASV361	AGAGTTTGATCCTAGCTCAGGACGAACGCTGGCGGCGTGCTTAACACATGCAAGTCGAACGATGAAGCCTAGCTTGCTAGGTGGATTAGTGGCGAACGGGTGAGTAATACGTGAGTAACCTACCTTTAACTCTGGGATAAGCCTGGGAAACTGGGTCTAATACCGGATACGACCAATCTCCGCATGGGGTGTTGGTGGAAAGCGTTATGTAGTGGTTATAGATGGGCTCACGGCCTATCAGCTTGTTGGTGAGGTAACGGCTCACCAAGGCGACGACGGGTAGCCGGCCTGAGAGGGTGACCGGCCACACTGGGACTGAGACACGGCCCAGACTCCTACGGGAGGCAGCAGTGGGGAATATTGCACAATGGGCGCAAGCCTGATGCAGCGACGCCGCGT…	0	0	0	0	0	0	0	0	0	0	0	0	14	53	0	0	0	0	0	0	0	0	0	0	0	0	69	85	0	0	0	0	122	24	0	0	0	0	0	0	0	0	0	0	0	0	0	0
ASV362	AGAGTTTGATTATGGCTCAGGACGAACGCTGGCGGCGTGCTTAACACATGCAAGTCGAACGGTGAAGGGACCAGCTTGCTGGTTCTGGATGAGTGGCGAACGGGTGAGTAACACGTGAGTAACCTGCCCCCTTCTTCTGGATAACCGCATGAAAGTGTGGCTAATACGGGATATTCTGCGCCTGCTGCATGGTGGGTGTGGGAAAGATATTGTTTCGGTGGGGGATGGGCTCGCGGCCTATCAGCTTGTTGGTGGGGTGATGGCCTACCAAGGCGGTGACGGGTAGCCGGCCTGAGAGGGTGGACGGTCACACTGGGACTGAGACACGGCCCAGACTCCTACGGGAGGCAGCAGTGGGGAATATTGCACAATGGGCGCAAGCCTGATGCAGCGACGCCG…	0	0	0	0	0	0	0	0	0	0	0	0	0	0	0	0	0	0	0	0	0	0	0	0	0	0	0	0	0	0	0	0	0	0	0	0	0	0	0	0	0	0	0	0	0	0	0	0
ASV363	AGAGTTTGATTATGGCTCAGGACGAACGCTGGCGGCGTGCCTAATACATGCAAGTAGAACGCACAGTTTATACCGTAGCTTGCTACACCATAGACTGTGAGTTGCGAACGGGTGAGTAACGCGTAGGTAACCTGCCTGGTAGCGGGGGATAACTATTGGAAACGATAGCTAATACCGCATAATATTAATTATTGCATGATAATTGATTGAAAGGTGCAATTGCACCACTACCAGATGGACCTGCGTTGTATTAGCTAGTAGGTGAGGTAACGGCTCACCTAGGCGACGATACATAGCCGACCTGAGAGGGTGATCGGCCACACTGGGACTGAGACACGGCCCAGACTCCTACGGGAGGCAGCAGTAGGGAATCTTCGGCAATGGACGAAAGTCTGACCG…	75	98	71	56	0	0	0	0	0	0	0	0	0	0	0	0	0	0	0	0	0	0	0	0	0	0	0	0	0	0	0	0	0	0	0	0	65	0	0	0	0	0	0	0	0	0	0	0
ASV364	AGAGTTTGATCCTAGCTCAGGACGAACGCTGGCGGCGTGCCTAATACATGCAAGTAGAACGCTGAAGAGAGGAGCTTGCTCTTCTTGGATGAGTTGCGAACGGGTGAGTAACGCGTAGGTAACCTGCCTTGTAGCGGGGGATAACTATTGGAAACGATAGCTAATACCGCATAACAATGGATGACACATGTCATTTATTTGAAAGGGGCAATTGCTCCACTACAAGATGGACCTGCGTTGTATTAGCTAGTAGGTGAGGTAACGGCTCACCTAGGCGACGATACATAGCCGACCTGAGAGGGTGATCGGCCACACTGGGACTGAGACACGGCCCAGACTCCTACGGGAGGCAGCAGTAGGGAATCTTCGGCAATGGGGGCAACCCTGACCGAGCAACGC…	0	0	11	0	0	31	0	37	0	0	0	0	0	0	10	0	0	0	124	64	0	0	0	0	0	20	0	14	0	0	0	0	0	0	0	0	0	0	0	0	0	0	0	0	34	20	0	0
ASV365	AGGGTTTGATCATGGCTCAGGATGAACGCTGACAGAATGCTTAACACATGCAAGTCAACTTGAATTTGGGTTTTTAACTTAGGTTTGGGTGGCGGACGGGTGAGTAACGCGTAAAGAACTTGCCTCACAGCTAGGGACAACATTTGGAAACGAATGCTAATACCTAATATTATGATAATAGGGCATCCTATAATTATGAAAGCTATAAGCGCTGTGAGAGAGCTTTGCGTCCCATTAGCTAGTTGGAGAGGTAACGGCTCACCAAGGCGATGATGGGTAGCCGGCCTGAGAGGGTGATCGGCCACAAGGGGACTGAGACACGGCCCTTACTCCTACGGGAGGCAGCAGTGGGGAATATTGGACAATGGACCAAGAGTCTGATCCAGCAATTCTGTGTGC…	0	0	0	0	0	0	0	0	208	113	0	0	0	0	0	0	0	0	0	0	0	0	0	0	0	0	0	0	0	0	0	0	0	0	0	0	44	0	0	0	0	0	0	0	0	0	0	0
ASV366	AGAGTTTGATTCTGGCTCAGATTGAACGCTGGCGGCATGCTTTACACATGCAAGTCGAACGGCAGCGCGGGCTTCGGCCTGGCGGCGAGTGGCGAACGGGTGAGTAATACATCGGAACGTGCCCAGTAGTGGGGGATAGCTCGGCGAAAGCCGGATTAATACCGCATACGACCTGAGGGTGAAAGCGGGGGATCTTCGGACCTCGCGCTATTGGAGCGGCCGATGGCAGATTAGCTAGTTGGTGGGGTAAAGGCCTACCAAGGCGACGATCTGTAGCTGGTCTGAGAGGACGACCAGCCACACTGGGACTGAGACACGGCCCAGACTCCTACGGGAGGCAGCAGTGGGGAATTTTGGACAATGGGCGAAAGCCTGATCCAGCAATGCCGCGTGTGTGAT…	0	0	0	0	0	0	0	0	0	92	0	0	0	0	0	0	0	0	0	0	0	0	0	0	0	0	0	0	0	0	0	0	0	0	0	0	0	30	0	0	138	105	0	0	0	0	0	0
ASV367	AGAGTTCGATCCTGGCTCAGGACGAACGCTGGCGGCGTGCTTAACACATGCAAGTCGAACGATGAAGCCTAGCTTGCTAGGTGGATTAGTGGCGAACGGGTGAGTAATACGTGAGTAACCTACCTTTAACTCTGGGATAAGCCCGGGAAACTGGGTCTAATACCGGATACGACCAATCTCCGCATGGGGTGTTGGTGGAAAGCGTTATGTAGTGGTTATAGATGGGCTCACGGCCTATCAGCTTGTTGGTGAGGTAACGGCTCACCAAGGCGACGACGGGTAGCCGGCCTGAGAGGGTGACCGGCCACACTGGGACTGAGACACGGCCCAGACTCCTACGGGAGGCAGCAGTGGGGAATATTGCACAATGGGCGCAAGCCTGATGCAGCGACGCCGCGT…	0	0	0	0	0	0	0	0	0	42	0	0	0	0	134	0	0	0	0	0	0	0	0	0	0	0	0	0	0	0	0	0	0	0	0	0	0	0	157	32	0	0	0	0	0	0	0	0
ASV368	AGGGTTTGATCATGGCTCAGATTGAACGCTGGCGGCAGGCTTAACACATGCAAGTCGAACGATGACTCTCTAGCTTGCTAGAGATGATTAGTGGCGGACGGGTGAGTAACATTTAGGAATCTGCCTAGTAGTGGGGGATAGCTCGGGGAAACTCGAATTAATACCGCATACGACCTACGGGTGAAAGGGGGCGCAAGCTCTTGCTATTAGATGAGCCTAAATCAGATTAGCTAGTTGGTGGGGTAAAGGCCCACCAAGGCGACGATCTGTAACTGGTCTGAGAGGATGATCAGTCACACCGGAACTGAGACACGGTCCGGACTCCTACGGGAGGCAGCAGTGGGGAATATTGGACAATGGGGGCAACCCTGATCCAGCCATGCCGCGTGTGTGAAGAAG…	0	0	0	0	0	0	0	0	0	0	0	0	0	0	0	0	0	0	0	21	0	0	0	0	0	0	0	0	0	0	0	0	61	274	0	0	0	0	9	0	0	0	0	0	0	0	0	0
ASV369	AGAGTTTGATTATGGCTCAGGACGAACGCTGGCGGCGTGCTTAACACATGCAAGTCGAACGGTGAAGGGACCAGCTTGCTGGTTCTGGATGAGTGGCGAACGGGTGAGTAACACGTGAGTAACCTGCCCCCTTCTTCTGGATAACCGCATGAAAGTGTGGCTAATACGGGATATTCTGCGCCTGCTGCATGGTGGGTGTGGGAAAGATATTGTTTCGGTGGGGGATGGGCTCGCGGCCTATCAGCTTGTTGGTGGGGTGATGGCCTACCAAGGCGGTGACGGGTAGCCGGCCTGAGAGGGTGGACGGTCACACTGGGACTGAGACACGGCCCAGACTCCTACGGGAGGCAGCAGTGGGGAATATTGCACAATGGGCGCAAGCCTGATGCAGCGACGCCG…	0	0	0	0	0	0	0	0	0	0	0	0	0	0	0	0	0	0	0	0	0	0	0	0	0	0	0	0	0	0	0	0	0	0	0	0	0	0	0	0	0	0	0	0	0	0	0	0
ASV370	AGGGTTTGATCCTGGCTCAGGACGAACGCTGGCGGCGTGCCTAATACATGCAAGTAGAACGCTGAAGAGAGGAGCTTGCTCTTCTTGGATGAGTTGCGAACGGGTGAGTAACGCGTAGGTAACCTGCCTGGTAGCGGGGGATAACTATTGGAAACGATAGCTAATACCGCATAAAATTGATTATTGCATGATAATTAATTGAAAGATGCAATTGCATCACTACCAGATGGACCTGCGTTGTATTAGCTAGTTGGTGAGGTAACGGCTCACCAAGGCGACGATACATAGCCGACCTGAGAGGGTGATCGGCCACACTGGGACTGAGACACGGCCCAGACTCCTACGGGAGGCAGCAGTAGGGAATCTTCGGCAATGGGGGGAACCCTGACCGAGCAACGC…	0	0	0	0	71	0	0	0	0	0	0	0	0	0	0	0	0	0	0	0	0	0	0	0	0	0	66	123	0	0	33	41	0	0	0	0	0	30	0	0	0	0	0	0	0	0	0	0
ASV371	AGGGTTCGATTCTGGCTCAGATTGAACGCTGGCGGCAGGCTTAACACATGCAAGTCGAACGATGACTCTCTAGCTTGCTAGAGATGATTAGTGGCGGACGGGTGAGTAACATTTAGGAATCTGCCTAGTAGTGGGGGATAGCTCGGGGAAACTCGAATTAATACCGCATACGACCTACGGGTGAAAGGGGGCGCAAGCTCTTGCTATTAGATGAGCCTAAATCAGATTAGCTAGTTGGTGGGGTAAAGGCCCACCAAGGCGACGATCTGTAACTGGTCTGAGAGGATGATCAGTCACACCGGAACTGAGACACGGTCCGGACTCCTACGGGAGGCAGCAGTGGGGAATATTGGACAATGGGGGCAACCCTGATCCAGCCATGCCGCGTGTGTGAAGAAG…	0	0	0	0	0	0	0	0	0	0	0	0	0	0	18	0	0	0	0	25	0	0	0	0	0	0	0	0	0	0	0	0	76	234	0	0	0	0	11	0	0	0	0	0	0	0	0	0
ASV372	AGGGTTTGATTCTGGCTCAGGATGAACGCTGACAGAATGCTTAACACATGCAAGTCAACTTGAACTTCGGTTTGGGTGGCGGACGGGTGAGTAACGCGTAAAGAACTTGCCTCACAGATAGGGACAACATTTGGAAACGAATGCTAATACCTGATATTATGATTTTAGGGCATCCTAGAATTATGAAAGCTATATGCGCTGTGAGAGAGCTTTGCGTCCCATTAGCTAGTTGGAGAGGTAACGGCTCACCAAGGCGATGATGGGTAGCCGGCCTGAGAGGGTGATCGGCCACAAGGGGACTGAGACACGGCCCTTACTCCTACGGGAGGCAGCAGTGGGGAATATTGGACAATGGACCAAGAGTCTGATCCAGCAATTCTGTGTGCACGATGAAGTTTT…	0	0	0	0	0	0	0	0	0	0	10	15	0	0	0	0	0	0	0	0	0	0	172	123	0	0	0	0	0	0	0	0	0	0	0	0	0	0	0	0	0	39	0	0	0	0	4	0
ASV373	AGAGTTTGATTATGGCTCAGGACGAACGCTGGCGGCGTGCCTAATACATGCAAGTAGAACGCACAGTTTATACCGTAGCTTGCTACACCATAGACTGTGAGTTGCGAACGGGTGAGTAACGCGTAGGTAACCTGCCTGGTAGCGGGGGATAACTATTGGAAACGATAGCTAATACCGCATAATATTAATTATTGCATGATAATTGATTGAAAGGTGCAATTGCACCACTACCAGATGGACCTGCGTTGTATTAGCTAGTAGGTGAGGTAACGGCTCACCTAGGCGACGATACATAGCCGACCTGAGAGGGTGATCGGCCACACTGGGACTGAGACACGGCCCAGACTCCTACGGGAGGCAGCAGTAGGGAATCTTCGGCAATGGACGAAAGTCTGACCG…	64	88	84	58	0	0	0	0	0	0	0	0	0	0	0	0	0	0	0	0	0	0	0	0	0	0	0	0	0	0	0	0	0	0	0	0	67	0	0	0	0	0	0	0	0	0	0	0
ASV374	AGGGTTTGATCATGGCTCAGGACGAACGCTGGCGGCGTGCCTAATACATGCAAGTAGAACGCTGAAGAGAGGAGCTTGCTCTTCTTGGATGAGTTGCGAACGGGTGAGTAACGCGTAGGTAACCTGCCTGGTAGCGGGGGATAACTATTGGAAACGATAGCTAATACCGCATAATAGTAGATGTTGCATGACATTTGCTTAAAAGGTGCAATTGCATCACTACCAGATGGACCTGCGTTGTATTAGCTAGTTGGTGAGGTAACGGCTCACCAAGGCAACGATACATAGCCGACCTGAGAGGGTGATCGGCCACACTGGGACTGAGACACGGCCCAGACTCCTACGGGAGGCAGCAGTAGGGAATCTTCGGCAATGGACGGAAGTCTGACCGAGCAACGC…	0	0	0	0	0	0	115	80	0	0	23	56	0	0	0	0	0	0	0	0	18	0	0	0	16	0	0	0	0	0	0	0	0	53	0	0	0	0	0	0	0	0	0	0	0	0	0	0
ASV375	AGGGTTTGATCATGGCTCAGGACGAACGCTGGCGGCGTGCTTAACACATGCAAGTCGAACGATGAAGCCTAGCTTGCTAGGTGGATTAGTGGCGAACGGGTGAGTAATACGTGAGTGACCTACCTTTGACTCTGGGATAAGCCTGGGAAACTGGGTCTAATACCGGATACGACCAATCTCCGCATGGGGTGTTGGTGGAAAGCGTTATGGAGTGGTTTTAGATGGGCTCACGGCCTATCAGCTTGTTGGTGAGGTAATGGCTTACCAAGGCGACGACGGGTAGCCGGCCTGAGAGGGTGACCGGCCACACTGGGACTGAGACACGGCCCAGACTCCTACGGGAGGCAGCAGTGGGGAATATTGCACAATGGGCGCAAGCCTGATGCAGCGACGCCGCGT…	0	0	0	0	0	0	0	0	0	0	0	0	0	0	0	0	0	0	0	0	55	47	0	0	47	62	0	0	61	49	9	19	0	0	12	0	0	0	0	0	0	0	0	0	0	0	0	0
ASV376	AGGGTTTGATTCTGGCTCAGGACGAACGCTGGCGGCGTGCCTAATACATGCAAGTCGAACGAGAGCGACCGGTGCTTGCACTGGTCAATCTAGTGGCGAACGGGTGAGTAACACGTGGGTAACCTGCCCATCAGAGGGGGATAACATCCGGAAACGGATGCTAAAACCGCATAGGTCTTCGAGCCGCATGGCTTGAAGAGGAAAAGAGGCGCAAGCTTCTGCTGATGGATGGACCCGCGGTGCATTAGCTAGTTGGTGAGGTAACGGCTCACCAAGGCCGTGATGCATAGCCGACCTGAGAGGGTGATCGGCCACATTGGGACTGAGACACGGCCCAAACTCCTACGGGAGGCAGCAGTAGGGAATCTTCCGCAATGGACGCAAGTCTGACGGAGCAAC…	0	0	0	0	41	36	0	0	0	0	0	59	0	0	0	0	0	0	0	0	0	0	0	0	0	0	0	0	0	0	0	0	0	0	0	0	0	223	0	0	0	0	0	0	0	0	0	0
ASV377	AGGGTTTGATTATGGCTCAGGACGAACGCTGGCGGCGTGCCTAATACATGCAAGTAGAACGCTGAAGGAGGAGCTTGCTTCTCTGGATGAGTTGCGAACGGGTGAGTAACGCGTAGGTAACCTGCCTGGTAGCGGGGGATAACTATTGGAAACGATAGCTAATACCGCATAATAGTAGATGTTGCATGACATTTGCTTAAAAGGTGCAATTGCATCACTACCAGATGGACCTGCGTTGTATTAGCTAGTTGGTGAGGTAACGGCTCACCAAGGCAACGATACATAGCCGACCTGAGAGGGTGATCGGCCACACTGGGACTGAGACACGGCCCAGACTCCTACGGGAGGCAGCAGTAGGGAATCTTCGGCAATGGACGGAAGTCTGACCGAGCAACGCCG…	0	0	0	0	0	0	0	0	0	0	0	0	0	0	0	0	0	0	0	0	89	36	0	0	0	0	0	0	78	156	0	0	0	0	0	0	0	0	0	0	0	0	0	0	0	0	0	0
ASV378	AGGGTTTGATCCTGGCTCAGGACGAACGCTGGCGGCGTGCCTAATACATGCAAGTAGAACGCTGAAGGAGGAGCTTGCTTCTCTGGATGAGTTGCGAACGGGTGAGTAACGCGTAGGTAACCTGCCTGGTAGCGGGGGATAACTATTGGAAACGATAGCTAATACCGCATAATAGTAGATGTTGCATGACATTTGCTTAAAAGGTGCAATTGCATCACTACCAGATGGACCTGCGTTGTATTAGCTAGTTGGTGAGGTAACGGCTCACCAAGGCAACGATACATAGCCGACCTGAGAGGGTGATCGGCCACACTGGGACTGAGACACGGCCCAGACTCCTACGGGAGGCAGCAGTAGGGAATCTTCGGCAATGGACGGAAGTCTGACCGAGCAACGCCG…	0	0	0	0	0	0	0	0	0	0	0	0	0	0	0	0	0	0	0	0	59	44	0	0	0	0	0	0	54	178	0	0	0	0	0	0	24	0	0	0	0	0	0	0	0	0	0	0
ASV379	AGGGTTTGATCCTGGCTCAGGATGAACGCTGACAGAATGCTTAACACATGCAAGTCAACTTGAACTTCGGTTTGGGTGGCGGACGGGTGAGTAACGCGTAAAGAACTTGCCTCACAGATAGGGACAACATTTGGAAACGAATGCTAATACCTGATATTATGATTTTAGGGCATCCTAGGATTATGAAAGCTATATGCGCTGTGAGAGAGCTTTGCGTCCCATTAGCTAGTTGGAGAGGTAACGGCTCACCAAGGCGATGATGGGTAGCCGGCCTGAGAGGGTGATCGGCCACAAGGGGACTGAGACACGGCCCTTACTCCTACGGGAGGCAGCAGTGGGGAATATTGGACAATGGACCAAGAGTCTGATCCAGCAATTCTGTGTGCACGATGAAGTTTT…	0	81	0	0	0	0	0	0	0	0	0	47	0	0	0	0	0	0	0	0	0	0	0	0	0	0	0	0	0	0	0	0	0	0	0	0	0	79	0	0	105	17	0	0	0	0	0	0
ASV380	AGAGTTTGATCCTGGCTCAGGACGAACGCTGGCGGCGTGCCTAATACATGCAAGTAGAACGCACAGTTTATACCGTAGCTTGCTACACCATAGACTGTGAGTTGCGAACGGGTGAGTAACGCGTAGGTAACCTGCCTGGTAGCGGGGGATAACTATTGGAAACGATAGCTAATACCGCATAATATTAATTATTGCATGATAATTAATTGAAAGGTGCAATTGCACCACTACCAGATGGACCTGCGTTGTATTAGCTAGTAGGTGAGGTAACGGCTCACCTAGGCGACGATACATAGCCGACCTGAGAGGGTGATCGGCCACACTGGGACTGAGACACGGCCCAGACTCCTACGGGAGGCAGCAGTAGGGAATCTTCGGCAATGGACGAAAGTCTGACCG…	0	0	0	0	0	0	0	0	0	0	57	60	0	0	0	0	0	0	0	0	0	0	0	0	20	97	0	0	0	0	0	0	0	0	0	0	0	0	0	0	0	0	41	0	0	0	0	0
ASV381	AGAGTTTGATCATGGCTCAGGACGAACGCTGGCGGCGTGCCTAATACATGCAAGTAGAACGCACAGTTTATACCGTAGCTTGCTACACCATAGACTGTGAGTTGCGAACGGGTGAGTAACGCGTAGGTAACCTGCCTGGTAGCGGGGGATAACTATTGGAAACGATAGCTAATACCGCATAATATTAATTATTGCATGATAATTAATTGAAAGGTGCAATTGCACCACTACCAGATGGACCTGCGTTGTATTAGCTAGTAGGTGAGGTAACGGCTCACCTAGGCGACGATACATAGCCGACCTGAGAGGGTGATCGGCCACACTGGGACTGAGACACGGCCCAGACTCCTACGGGAGGCAGCAGTAGGGAATCTTCGGCAATGGACGAAAGTCTGACCG…	0	0	0	0	0	0	0	0	0	0	45	68	0	0	0	0	0	0	0	0	0	0	0	0	50	114	0	0	0	0	0	0	0	0	0	0	0	0	0	0	0	0	9	0	0	0	0	0
ASV382	AGGGTTTGATTCTGGCTCAGAACGAACGCTGGCGGCATGCCTAACACATGCAAGTCGAACGATGCTTTCGGGCATAGTGGCGCACGGGTGCGTAACGCGTGGGAATCTGCCCTTGGGTTCGGAATAACAGTGAGAAATTGCTGCTAATACCGGATGATGTCTTCGGACCAAAGATTTATCGCCCAGGGATGAGCCCGCGTAGGATTAGCTAGTTGGTGGGGTAATGGCCTACCAAGGCGACGATCCTTAGCTGGTCTGAGAGGATGATCAGCCACACTGGGACTGAGACACGGCCCAGACTCCTACGGGAGGCAGCAGTGGGGAATATTGGACAATGGGCGCAAGCCTGATCCAGCAATGCCGCGTGAGTGATGAAGGCCTTAGGGTTGTAAAGCTCTT…	0	0	0	0	0	0	0	0	0	0	0	118	0	0	197	0	0	0	43	0	0	0	0	0	0	0	0	0	0	0	0	0	0	0	0	0	0	0	0	0	0	0	0	0	0	0	0	0
ASV383	AGGGTTTGATCATGGCTCAGGACGAACGCTGGCGGCGTGCCTAATACATGCAAGTAGAACGCTGAAGAGAGGAGCTTGCTCTTCTTGGATGAGTTGCGAACGGGTGAGTAACGCGTAGGTAACCTGCCTGGTAGCGGGGGATAACTATTGGAAACGATAGCTAATACCGCATAATAGTAGATGTTGCATGACATTTGCTTAAAAGGTGCAATTGCATCACTACCAGATGGACCTGCGTTGTATTAGCTAGTTGGTGAGGTAACGGCTCACCAAGGCAACGATACATAGCCGACCTGAGAGGGTGATCGGCCACACTGGGACTGAGACACGGCCCAGACTCCTACGGGAGGCAGCAGTAGGGAATCTTCGGCAATGGACGGAAGTCTGACCGAGCAACGC…	0	0	0	0	0	0	115	85	0	0	30	62	0	0	0	0	0	0	0	0	15	0	0	0	0	0	0	0	0	0	0	0	0	50	0	0	0	0	0	0	0	0	0	0	0	0	0	0
ASV384	AGGGTTTGATCCTGGCTCAGATTGAACGCTGGCGGCAGGCTTAACACATGCAAGTCGAACGGTAACATAAAGAAGCTTGCTTCTTTGATGACGAGTGGCGGACGGGTGAGTAATGCTTGGGAATCTAGCTTATGGAGGGGGATAACTACGGGAAACTGTAGCTAATACCGCGTAGAATCGGGAGATGAAAGTGTGGGACCTTCGGGCCACATGCCATAGGATGAGCCCAAGTGGGATTAGGTAGTTGGTGAGGTAAAGGCTCACCAAGCCGACGATCTCTAGCTGGTCTGAGAGGATGACCAGCCACACTGGGACTGAGACACGGCCCAGACTCCTACGGGAGGCAGCAGTGGGGAATATTGCGCAATGGGGGCAACCCTGACGCAGCCATGCCGCGTG…	0	0	0	0	0	0	0	0	0	0	126	231	0	0	0	0	0	0	0	0	0	0	0	0	0	0	0	0	0	0	0	0	0	0	0	0	0	0	0	0	0	0	0	0	0	0	0	0
ASV385	AGAGTTTGATCCTGGCTCAGATTGAACGCTGGCGGCAGGCTTAACACATGCAAGTCGAACGATGACTCTCTAGCTTGCTAGAGATGATTAGTGGCGGACGGGTGAGTAACATTTAGGAATCTGCCTAGTAGTGGGGGATAGCTCGGGGAAACTCGAATTAATACCGCATACGACCTACGGGTGAAAGGGGGCGCAAGCTCTTGCTATTAGATGAGCCTAAATCAGATTAGCTAGTTGGTGGGGTAAAGGCCCACCAAGGCGACGATCTGTAACTGGTCTGAGAGGATGATCAGTCACACCGGAACTGAGACACGGTCCGGACTCCTACGGGAGGCAGCAGTGGGGAATATTGGACAATGGGGGCAACCCTGATCCAGCCATGCCGCGTGTGTGAAGAAG…	0	0	0	0	0	0	0	0	0	0	0	0	0	0	0	0	0	0	81	0	0	0	0	0	0	0	0	0	0	0	0	0	55	201	0	0	0	0	20	0	0	0	0	0	0	0	0	0
ASV386	AGGGTTTGATTCTGGCTCAGGACGAACGCTGGCGGCGTGCTTAACACATGCAAGTCGAACGGTGAAGGGACCAGCTTGCTGGTTCTGGATGAGTGGCGAACGGGTGAGTAACACGTGAGTAACCTGCCCCCTTCTTCTGGATAACCGCATGAAAGTGTGGCTAATACGGGATATTCTGCGCCTGCTGCATGGTGGGTGTGGGAAAGATATTGTTTCGGTGGGGGATGGGCTCGCGGCCTATCAGCTTGTTGGTGGGGTGATGGCCTACCAAGGCGGTGACGGGTAGCCGGCCTGAGAGGGTGGACGGTCACACTGGGACTGAGACACGGCCCAGACTCCTACGGGAGGCAGCAGTGGGGAATATTGCACAATGGGCGCAAGCCTGATGCAGCGACGCCG…	0	0	0	0	0	0	0	0	0	0	0	0	0	0	0	0	0	0	0	0	0	0	0	0	0	0	0	0	0	0	0	0	0	0	0	0	0	0	0	0	0	0	0	0	0	0	0	0
ASV387	AGGGTTCGATTCTGGCTCAGATTGAACGCTGGCGGCAGGCTTAACACATGCAAGTCGAACGGTAACATAAAGAAGCTTGCTTCTTTGATGACGAGTGGCGGACGGGTGAGTAATGCTTGGGAATCTAGCTTATGGAGGGGGATAACTACGGGAAACTGTAGCTAATACCGCGTAGAATCGGGAGATGAAAGTGTGGGACCTTCGGGCCACATGCCATAGGATGAGCCCAAGTGGGATTAGGTAGTTGGTGAGGTAAAGGCTCACCAAGCCGACGATCTCTAGCTGGTCTGAGAGGATGACCAGCCACACTGGGACTGAGACACGGCCCAGACTCCTACGGGAGGCAGCAGTGGGGAATATTGCGCAATGGGGGCAACCCTGACGCAGCCATGCCGCGTG…	0	0	0	0	0	0	0	0	0	0	115	227	0	0	0	0	0	0	0	0	0	0	0	0	0	0	0	0	0	0	0	0	14	0	0	0	0	0	0	0	0	0	0	0	0	0	0	0
ASV388	AGGGTTTGATTCTGGCTCAGATTGAACGCTGGCGGCAGGCTTAACACATGCAAGTCGAACGGTAACATAAAGAAGCTTGCTTCTTTGATGACGAGTGGCGGACGGGTGAGTAATGCTTGGGAATCTAGCTTATGGAGGGGGATAACTACGGGAAACTGTAGCTAATACCGCGTAGAATCGGGAGATGAAAGTGTGGGACCTTCGGGCCACATGCCATAGGATGAGCCCAAGTGGGATTAGGTAGTTGGTGAGGTAAAGGCTCACCAAGCCGACGATCTCTAGCTGGTCTGAGAGGATGACCAGCCACACTGGGACTGAGACACGGCCCAGACTCCTACGGGAGGCAGCAGTGGGGAATATTGCGCAATGGGGGCAACCCTGACGCAGCCATGCCGCGTG…	0	0	0	0	0	0	0	0	0	0	111	245	0	0	0	0	0	0	0	0	0	0	0	0	0	0	0	0	0	0	0	0	0	0	0	0	0	0	0	0	0	0	0	0	0	0	0	0
ASV389	AGAGTTTGATCCTGGCTCAGGACGAACGCTGGCGGCGTGCTTAACACATGCAAGTCGAACGATGAAGCCTAGCTTGCTAGGTGGATTAGTGGCGAACGGGTGAGTAATACGTGAGTAACCTACCTTTAACTCTGGGATAAGCCTGGGAAACTGGGTCTAATACCGGATACGACCAATCTCCGCATGGGGTGTTGGTGGAAAGCGTTATGTAGTGGTTATAGATGGGCTCACGGCCTATCAGCTTGTTGGTGAGGTAACGGCTCACCAAGGCGACGACGGGTAGCCGGCCTGAGAGGGTGACCGGCCACACTGGGACTGAGACACGGCCCAGACTCCTACGGGAGGCAGCAGTGGGGAATATTGCACAATGGGCGCAAGCCTGATGCAGCGACGCCGCGT…	0	0	0	0	0	0	0	0	0	0	0	0	22	62	0	0	0	0	0	0	0	0	0	0	0	0	18	104	0	0	0	0	120	30	0	0	0	0	0	0	0	0	0	0	0	0	0	0
ASV390	AGAGTTTGATTATGGCTCAGGACGAACGCTGGCGGCGTGCTTAACACATGCAAGTCGAACGCTGAAGCTCAGCTTTTGTTGGGTGGATGAGTGGCGAACGGGTGAGTAACACGTGAGTAACCTGCCCCCTTCTTTGGGATAACGCCCGGAAACGGGTGCTAATACTGGATATTCACTGGTCTTCGCATGGGGGTTGGTGGAAAGGGTTTTTCTGGTGGGGGATGGGCTCGCGGCCTATCAGCTTGTTGGTGGGGTGATGGCCTACCAAGGCTTTGACGGGTAGCCGGCCTGAGAGGGTGACCGGTCACATTGGGACTGAGATACGGCCCAGACTCCTACGGGAGGCAGCAGTGGGGAATATTGCACAATGGGCGCAAGCCTGATGCAGCGACGCCGCGT…	0	0	0	0	0	0	0	0	0	0	0	0	0	0	0	0	0	0	0	0	0	0	0	0	126	0	0	0	0	0	96	55	0	0	0	0	0	0	0	0	0	0	0	0	47	32	0	0
ASV391	AGAGTTTGATTCTGGCTCAGGACGAACGCTGGCGGCGTGCTTAACACATGCAAGTCGAACGCTGAAGCTCAGCTTTTGTTGGGTGGATGAGTGGCGAACGGGTGAGTAACACGTGAGTAACCTGCCCCCTTCTTTGGGATAACGCCCGGAAACGGGTGCTAATACTGGATATTCACTGGTCTTCGCATGGGGGTTGGTGGAAAGGGTTTTTCTGGTGGGGGATGGGCTCGCGGCCTATCAGCTTGTTGGTGGGGTGATGGCCTACCAAGGCTTTGACGGGTAGCCGGCCTGAGAGGGTGACCGGTCACATTGGGACTGAGATACGGCCCAGACTCCTACGGGAGGCAGCAGTGGGGAATATTGCACAATGGGCGCAAGCCTGATGCAGCGACGCCGCGT…	0	0	0	0	0	0	0	0	0	0	0	0	0	0	0	0	0	0	0	0	0	0	0	0	0	0	0	0	0	0	104	160	0	0	0	0	0	0	0	0	0	0	0	0	65	27	0	0
ASV392	AGGGTTTGATCATGGCTCAGGACGAACGCTGGCGGCGTGCTTAACACATGCAAGTCGAACGCTGAAGCTCAGCTTTTGTTGGGTGGATGAGTGGCGAACGGGTGAGTAACACGTGAGTAACCTGCCCCCTTCTTTGGGATAACGCCCGGAAACGGGTGCTAATACTGGATATTCACTGGTCTTCGCATGGGGGTTGGTGGAAAGGGTTTTTCTGGTGGGGGATGGGCTCGCGGCCTATCAGCTTGTTGGTGGGGTGATGGCCTACCAAGGCTTTGACGGGTAGCCGGCCTGAGAGGGTGACCGGTCACATTGGGACTGAGATACGGCCCAGACTCCTACGGGAGGCAGCAGTGGGGAATATTGCACAATGGGCGCAAGCCTGATGCAGCGACGCCGCGT…	0	0	0	0	0	0	0	0	0	0	0	0	0	0	0	0	0	0	0	0	0	0	0	0	0	0	0	0	0	0	101	201	0	0	0	0	0	0	0	0	0	0	0	0	36	18	0	0
ASV393	AGAGTTTGATCCTGGCTCAGGACGAACGCTGGCGGCGTGCTTAACACATGCAAGTCGAACGGTGAAGGGACCAGCTTGCTGGTTCTGGATGAGTGGCGAACGGGTGAGTAACACGTGAGTAACCTGCCCCCTTCTTCTGGATAACCGCATGAAAGTGTGGCTAATACGGGATATTCTGCGCCTGCTGCATGGTGGGTGTGGGAAAGATATTGTTTCGGTGGGGGATGGGCTCGCGGCCTATCAGCTTGTTGGTGGGGTGATGGCCTACCAAGGCGGTGACGGGTAGCCGGCCTGAGAGGGTGGACGGTCACACTGGGACTGAGACACGGCCCAGACTCCTACGGGAGGCAGCAGTGGGGAATATTGCACAATGGGCGCAAGCCTGATGCAGCGACGCCG…	0	0	0	0	0	0	0	0	0	0	0	0	0	0	0	0	0	0	0	0	0	0	0	0	0	0	0	0	0	0	0	0	0	0	0	0	0	0	0	0	0	0	0	0	0	0	0	0
ASV394	AGAGTTTGATCATGGCTCAGGATGAACGCTGACAGAATGCTTAACACATGCAAGTCAACTTGAATTTGGGTTTTTAACTTAGGTTTGGGTGGCGGACGGGTGAGTAACGCGTAAAGAACTTGCCTCACAGCTAGGGACAACATTTGGAAACGAATGCTAATACCTAATATTATGATAATAGGGCATCCTATAATTATGAAAGCTATAAGCGCTGTGAGAGAGCTTTGCGTCCCATTAGCTAGTTGGAGAGGTAACGGCTCACCAAGGCGATGATGGGTAGCCGGCCTGAGAGGGTGATCGGCCACAAGGGGACTGAGACACGGCCCTTACTCCTACGGGAGGCAGCAGTGGGGAATATTGGACAATGGACCAAGAGTCTGATCCAGCAATTCTGTGTGC…	0	0	0	0	0	0	0	0	159	73	0	0	0	0	0	0	0	0	0	0	0	0	0	0	0	0	0	0	123	0	0	0	0	0	0	0	0	0	0	0	0	0	0	0	0	0	0	0
ASV395	AGAGTTTGATTCTGGCTCAGATTGAACGCTGGCGGCAGGCTTAACACATGCAAGTCGAACGGTAACATAAAGAAGCTTGCTTCTTTGATGACGAGTGGCGGACGGGTGAGTAATGCTTGGGAATCTAGCTTATGGAGGGGGATAACTACGGGAAACTGTAGCTAATACCGCGTAGAATCGGGAGATGAAAGTGTGGGACCTTCGGGCCACATGCCATAGGATGAGCCCAAGTGGGATTAGGTAGTTGGTGAGGTAAAGGCTCACCAAGCCGACGATCTCTAGCTGGTCTGAGAGGATGACCAGCCACACTGGGACTGAGACACGGCCCAGACTCCTACGGGAGGCAGCAGTGGGGAATATTGCGCAATGGGGGCAACCCTGACGCAGCCATGCCGCGTG…	0	0	0	0	0	0	0	0	0	0	117	237	0	0	0	0	0	0	0	0	0	0	0	0	0	0	0	0	0	0	0	0	0	0	0	0	0	0	0	0	0	0	0	0	0	0	0	0
ASV396	AGGGTTTGATTATGGCTCAGATTGAACGCTGGCGGCAGGCTTAACACATGCAAGTCGAACGATGACTCTCTAGCTTGCTAGAGATGATTAGTGGCGGACGGGTGAGTAACATTTAGGAATCTGCCTAGTAGTGGGGGATAGCTCGGGGAAACTCGAATTAATACCGCATACGACCTACGGGTGAAAGGGGGCGCAAGCTCTTGCTATTAGATGAGCCTAAATCAGATTAGCTAGTTGGTGGGGTAAAGGCCCACCAAGGCGACGATCTGTAACTGGTCTGAGAGGATGATCAGTCACACCGGAACTGAGACACGGTCCGGACTCCTACGGGAGGCAGCAGTGGGGAATATTGGACAATGGGGGCAACCCTGATCCAGCCATGCCGCGTGTGTGAAGAAG…	0	0	0	0	0	0	0	0	0	35	0	0	0	0	0	0	0	0	28	28	0	0	0	0	0	0	0	0	0	0	0	0	40	183	0	0	0	0	18	21	0	0	0	0	0	0	0	0
ASV397	AGAGTTTGATCATGGCTCAGGACGAACGCTGGCGGCGTGCCTAATACATGCAAGTAGAACGCTGAAGAGAGGAGCTTGCTCTTCTTGGATGAGTTGCGAACGGGTGAGTAACGCGTAGGTAACCTGCCTGGTAGCGGGGGATAACTATTGGAAACGATAGCTAATACCGCATGATATTAATTGTCGCATGATAATTAATTGAAAGATGCAATTGCATCACTACCAGATGGACCTGCGTTGTATTAGCTAGTTGGTGAGGTAACGGCTCACCAAGGCGACGATACATAGCCGACCTGAGAGGGTGATCGGCCACACTGGGACTGAGACACGGCCCAGACTCCTACGGGAGGCAGCAGTAGGGAATCTTCGGCAATGGGGGGAACCCTGACCGAGCAACGC…	0	0	0	0	0	0	0	0	0	0	0	0	0	0	0	0	0	0	0	0	0	0	0	0	0	0	0	0	0	0	20	0	0	0	0	0	0	0	0	0	161	122	0	0	0	0	0	0
ASV398	AGAGTTTGATTCTGGCTCAGATTGAACGCTGGCGGCAGGCTTAACACATGCAAGTCGAACGATGACTCTCTAGCTTGCTAGAGAAGATTAGTGGCGGACGGGTGAGTAACATTTAGGAATCTGCCTAGTAGTGGGGGATAGCTCGGGGAAACTCGAATTAATACCGCATACGACCTACGGGTGAAAGGGGGCGCAAGCTCTTGCTATTAGATGAGCCTAAATCAGATTAGCTAGTTGGTGGGGTAAAGGCCCACCAAGGCGACGATCTGTAACTGGTCTGAGAGGATGATCAGTCACACCGGAACTGAGACACGGTCCGGACTCCTACGGGAGGCAGCAGTGGGGAATATTGGACAATGGGGGCAACCCTGATCCAGCCATGCCGCGTGTGTGAAGAAG…	0	0	0	0	0	0	0	0	0	0	0	0	0	0	0	0	0	0	0	0	0	0	0	0	0	0	0	0	0	0	0	0	82	262	0	0	0	0	9	0	0	0	0	0	0	0	0	0
ASV399	AGAGTTTGATCCTGGCTCAGGACGAACGCTGGCGGCGTGCCTAATACATGCAAGTAGAACGCTGAAGAGAGGAGCTTGCTCTTCTTGGATGAGTTGCGAACGGGTGAGTAACGCGTAGGTAACCTGCCTGGTAGCGGGGGATAACTATTGGAAACGATAGCTAATACCGCATAATAGTAGATGTTGCATGACATTTGCTTAAAAGGTGCAATTGCATCACTACCAGATGGACCTGCGTTGTATTAGCTAGTTGGTGAGGTAACGGCTCACCAAGGCAACGATACATAGCCGACCTGAGAGGGTGATCGGCCACACTGGGACTGAGACACGGCCCAGACTCCTACGGGAGGCAGCAGTAGGGAATCTTCGGCAATGGACGGAAGTCTGACCGAGCAACGC…	0	0	0	0	0	0	115	85	0	0	31	70	0	0	0	0	0	0	0	0	17	34	0	0	0	0	0	0	0	0	0	0	0	0	0	0	0	0	0	0	0	0	0	0	0	0	0	0
ASV400	AGGGTTCGATTCTGGCTCAGGATGAACGCTAGCTACAGGCTTAACACATGCAAGTCGCGGGGCAGCATGGGGGTTGCTTGCAATCCCTGATGGCGACCGGCGCACGGGTGAGTAACGCGTATCCAACCTGCCCTTCACCACGGGATAACCCGGCGAAAGTCGGACTAATACCGTATGTTGTCCATTGACGGCATCCGATTTGGACGAAAGGCTTAGCGGTGAGGGATGGGGATGCGTCCGATTAGCTCGACGGCGGGGTAACGGCCCACCGTGGCAACGATCGGTAGGGGTTCTGAGAGGAAGGTCCCCCACACTGGAACTGAGACACGGTCCAGACTCCTACGGGAGGCAGCAGTGAGGAATATTGGTCAATGGGCGGAAGCCTGAACCAGCCAAGTA…	0	0	0	0	0	0	0	0	351	0	0	0	0	0	0	0	0	0	0	0	0	0	0	0	0	0	0	0	0	0	0	0	0	0	0	0	0	0	0	0	0	0	0	0	0	0	0	0
ASV401	AGAGTTCGATCCTGGCTCAGGACGAACGCTGGCGGCGTGCTTAACACATGCAAGTCGAACGGGATCCTCTCCAGCTTGCTGGGGGGGTGAGAGTGGCGAACGGGTGAGTAATGCGTGACTAACCTGCCTCATGGTCTGGAATAGCTCCTGGAAACGGGTGGTAATGCCGGATGGTCCAACTTTCCGCATGGTTTGTTGGGAAAGCTTTTGCGCCATGGGATGGGGTCGCGTCCTATCAGCTTGTTGGTGGGGTGTTGGCCTACCAAGGCTTCGACGGGTAGCCGGCCTAAGAGGGCGACCGGCCACATTGGGACTGAGATACGGCCCAGACTCCTACGGGAGGCAGCAGTGGGGAATATTGCACAATGGGGGGAACCCTGATGCAGCGACGCCGCGTGC…	0	0	0	0	0	0	0	0	0	0	0	0	0	0	0	0	0	0	0	0	0	0	119	232	0	0	0	0	0	0	0	0	0	0	0	0	0	0	0	0	0	0	0	0	0	0	0	0
ASV402	AGGGTTTGATTATGGCTCAGATTGAACGCTGGCGGCATGCCTTACACATGCAAGTCGAACGGCAGCACGGGGGCAACCCTGGTGGCGAGTGGCGAACGGGTGAGTAATACATCGGAACGTGTCCTGTAGTGGGGGATAGCCCGGCGAAAGCCGGATTAATACCGCATACGCTCTACGGAGGAAAGGGGGGGATCTTAGGACCTCTCGCTACAGGGGCGGCCGATGGCAGATTAGCTAGTTGGTGGGGTAAAGGCCTACCAAGGCGACGATCTGTAGCTGGTCTGAGAGGACGACCAGCCACACTGGGACTGAGACACGGCCCAGACTCCTACGGGAGGCAGCAGTGGGGAATTTTGGACAATGGGCGCAAGCCTGATCCAGCAATGCCGCGTGTGTGAA…	0	0	0	0	0	0	0	0	0	0	0	0	0	0	0	0	0	0	0	0	0	0	0	0	0	0	0	0	0	0	0	0	111	240	0	0	0	0	0	0	0	0	0	0	0	0	0	0
ASV403	AGGGTTTGATTATGGCTCAGATTGAACGCTGGCGGCATGCTTTACACATGCAAGTCGAACGGCAGCGCGGGCTTCGGCCTGGCGGCGAGTGGCGAACGGGTGAGTAATACATCGGAACGTGCCCAGTAGTGGGGGATAGCTCGGCGAAAGCCGGATTAATACCGCATACGACCTGAGGGTGAAAGCGGGGGATCTTCGGACCTCGCGCTATTGGAGCGGCCGATGGCAGATTAGCTAGTTGGTGGGGTAAAGGCCTACCAAGGCGACGATCTGTAGCTGGTCTGAGAGGACGACCAGCCACACTGGGACTGAGACACGGCCCAGACTCCTACGGGAGGCAGCAGTGGGGAATTTTGGACAATGGGCGAAAGCCTGATCCAGCAATGCCGCGTGTGTGAT…	0	0	0	0	0	0	0	0	0	0	0	0	0	0	0	0	0	0	0	0	0	0	0	0	0	0	0	0	0	0	0	0	0	0	0	0	0	38	0	0	152	160	0	0	0	0	0	0
ASV404	AGGGTTTGATCATGGCTCAGGACGAACGCTGGCGGCGTGCTTAACACATGCAAGTCGAACGAAGAGCGATGGAAGCTTGCTTCTATCAATCTTAGTGGCGAACGGGTGAGTAACGCGTAATCAACCTGCCCTTCAGAGGGGGACAACAGTTGGAAACGACTGCTAATACCGCATACGATCTAATCTCGGCATCGAGGATAGATGAAAGGTGGCCTCTACATGTAAGCTATCACTGAAGGAGGGGATTGCGTCTGATTAGCTAGTTGGAGGGGTAACGGCCCACCAAGGCGATGATCAGTAGCCGGTCTGAGAGGATGAACGGCCACATTGGGACTGAGACACGGCCCAGACTCCTACGGGAGGCAGCAGTGGGGAATCTTCCGCAATGGACGAAAGTCT…	0	0	25	13	0	0	55	0	0	0	0	0	0	0	0	0	0	40	0	44	0	0	0	0	0	0	0	0	0	0	0	0	0	0	0	0	0	0	0	119	0	0	36	17	0	0	0	0
ASV405	AGGGTTTGATCATGGCTCAGGACGAACGCTGGCGGCGTGCCTAATACATGCAAGTCGAACGAGAGCGACCGGTGCTTGCACTGGTCAATCTAGTGGCGAACGGGTGAGTAACACGTGGGTAACCTGCCCATCAGAGGGGGATAACATCCGGAAACGGATGCTAAAACCGCATAGGTCTTCGAGCCGCATGGCTTGAAGAGGAAAAGAGGCGCAAGCTTCTGCTGATGGATGGACCCGCGGTGCATTAGCTAGTTGGTGAGGTAACGGCTCACCAAGGCCGTGATGCATAGCCGACCTGAGAGGGTGATCGGCCACATTGGGACTGAGACACGGCCCAAACTCCTACGGGAGGCAGCAGTAGGGAATCTTCCGCAATGGACGCAAGTCTGACGGAGCAAC…	0	0	0	0	53	52	0	0	0	0	71	51	0	0	0	0	0	73	0	0	0	0	0	0	0	0	0	0	0	0	0	0	0	0	0	0	0	0	0	0	0	0	49	0	0	0	0	0
ASV406	AGGGTTTGATCATGGCTCAGGACGAACGCTGGCGGCGTGCCTAATACATGCAAGTAGAACGCTGAAGAGAGGAGCTTGCTCTTCTTGGATGAGTTGCGAACGGGTGAGTAACGCGTAGGTAACCTGCCTGGTAGCGGGGGATAACTATTGGAAACGATAGCTAATACCGCATGATATTAATTGTCGCATGATAATTAATTGAAAGATGCAATTGCATCACTACCAGATGGACCTGCGTTGTATTAGCTAGTTGGTGAGGTAACGGCTCACCAAGGCGACGATACATAGCCGACCTGAGAGGGTGATCGGCCACACTGGGACTGAGACACGGCCCAGACTCCTACGGGAGGCAGCAGTAGGGAATCTTCGGCAATGGGGGGAACCCTGACCGAGCAACGC…	0	0	0	0	0	0	0	0	0	0	0	0	0	0	0	0	0	0	0	0	0	0	0	0	0	0	0	0	0	0	0	0	0	0	0	0	0	0	0	0	163	123	0	0	0	0	0	0
ASV407	AGAGTTTGATCATGGCTCAGGACGAACGCTGGCGGCGTGCCTAATACATGCAAGTAGAACGCACAGTTTATACCGTAGCTTGCTACACCATAGACTGTGAGTTGCGAACGGGTGAGTAACGCGTAGGTAACCTGCCTGGTAGCGGGGGATAACTATTGGAAACGATAGCTAATACCGCATAATATTAATTATTGCATGATAATTGATTGAAAGGTGCAATTGCACCACTACCAGATGGACCTGCGTTGTATTAGCTAGTAGGTGAGGTAACGGCTCACCTAGGCGACGATACATAGCCGACCTGAGAGGGTGATCGGCCACACTGGGACTGAGACACGGCCCAGACTCCTACGGGAGGCAGCAGTAGGGAATCTTCGGCAATGGACGAAAGTCTGACCG…	64	73	94	62	0	0	0	0	0	0	0	0	0	0	0	0	0	0	0	0	0	0	0	0	0	0	0	0	0	0	0	0	0	0	0	0	55	0	0	0	0	0	0	0	0	0	0	0
ASV408	AGAGTTTGATCATGGCTCAGGACGAACGCTGGCGGCGTGCTTAACACATGCAAGTCGAACGATGAAGCCTAGCTTGCTAGGTGGATTAGTGGCGAACGGGTGAGTAATACGTGAGTAACCTACCTTTAACTCTGGGATAAGCCTGGGAAACTGGGTCTAATACCGGATACGACCAATCTCCGCATGGGGTGTTGGTGGAAAGCGTTATGTAGTGGTTATAGATGGGCTCACGGCCTATCAGCTTGTTGGTGAGGTAACGGCTCACCAAGGCGACGACGGGTAGCCGGCCTGAGAGGGTGACCGGCCACACTGGGACTGAGACACGGCCCAGACTCCTACGGGAGGCAGCAGTGGGGAATATTGCACAATGGGCGCAAGCCTGATGCAGCGACGCCGCGT…	0	0	0	0	0	0	0	0	0	0	0	0	23	79	0	0	0	0	0	9	0	0	0	0	0	0	0	103	0	0	0	0	113	21	0	0	0	0	0	0	0	0	0	0	0	0	0	0
ASV409	AGGGTTTGATTATGGCTCAGGACGAACGCTGGCGGCGTGCCTAATACATGCAAGTAGAACGCACAGTTTATACCGTAGCTTGCTACACCATAGACTGTGAGTTGCGAACGGGTGAGTAACGCGTAGGTAACCTGCCTGGTAGCGGGGGATAACTATTGGAAACGATAGCTAATACCGCATAATATTAATTATTGCATGATAATTGATTGAAAGGTGCAATTGCACCACTACCAGATGGACCTGCGTTGTATTAGCTAGTAGGTGAGGTAACGGCTCACCTAGGCGACGATACATAGCCGACCTGAGAGGGTGATCGGCCACACTGGGACTGAGACACGGCCCAGACTCCTACGGGAGGCAGCAGTAGGGAATCTTCGGCAATGGACGAAAGTCTGACCG…	58	99	68	68	0	0	0	0	0	0	0	0	0	0	0	0	0	0	0	0	0	0	0	0	0	0	0	0	0	0	0	0	0	0	0	0	54	0	0	0	0	0	0	0	0	0	0	0
ASV410	AGGGTTTGATCCTGGCTCAGGACGAACGCTGGCGGCGTGCTTAACACATGCAAGTCGAACGATGAAGCCTAGCTTGCTAGGTGGATTAGTGGCGAACGGGTGAGTAATACGTGAGTGACCTACCTTTGACTCTGGGATAAGCCTGGGAAACTGGGTCTAATACCGGATACGACCAATCTCCGCATGGGGTGTTGGTGGAAAGCGTTATGGAGTGGTTTTAGATGGGCTCACGGCCTATCAGCTTGTTGGTGAGGTAATGGCTTACCAAGGCGACGACGGGTAGCCGGCCTGAGAGGGTGACCGGCCACACTGGGACTGAGACACGGCCCAGACTCCTACGGGAGGCAGCAGTGGGGAATATTGCACAATGGGCGCAAGCCTGATGCAGCGACGCCGCGT…	0	0	0	0	0	0	0	0	0	0	0	0	0	0	0	0	0	0	0	0	62	54	0	0	42	55	0	0	66	52	0	0	0	0	16	0	0	0	0	0	0	0	0	0	0	0	0	0
ASV411	AGAGTTTGATCATGGCTCAGGACGAACGCTGGCGGCGTGCCTAATACATGCAAGTAGAACGCTGAAGCTTGGTGCTTGCACCGAGCGGATGAGTTGCGAACGGGTGAGTAACGCGTAGGTAACCTGCCTGGTAGCGGGGGATAACTATTGGAAACGATAGCTAATACCGCATAATAGTAGATGTTGCATGACATTTGCTTAAAAGGTGCAATTGCATCACTACCAGATGGACCTGCGTTGTATTAGCTAGTTGGTGAGGTAACGGCTCACCAAGGCAACGATACATAGCCGACCTGAGAGGGTGATCGGCCACACTGGGACTGAGACACGGCCCAGACTCCTACGGGAGGCAGCAGTAGGGAATCTTCGGCAATGGACGGAAGTCTGACCGAGCAACGC…	0	0	72	56	0	0	90	52	0	0	0	0	0	0	0	0	0	0	0	0	0	0	0	0	54	22	0	0	0	0	0	0	0	0	0	0	0	0	0	0	0	0	0	0	0	0	0	0
ASV412	AGAGTTTGATTATGGCTCAGGACGAACGCTGGCGGCGTGCCTAATACATGCAAGTAGAACGCTGAAGAGAGGAGCTTGCTCTTCTTGGATGAGTTGCGAACGGGTGAGTAACGCGTAGGTAACCTGCCTGGTAGCGGGGGATAACTATTGGAAACGATAGCTAATACCGCATAATAGTAGATGTTGCATGACATTTGCTTAAAAGGTGCAATTGCATCACTACCAGATGGACCTGCGTTGTATTAGCTAGTTGGTGAGGTAACGGCTCACCAAGGCAACGATACATAGCCGACCTGAGAGGGTGATCGGCCACACTGGGACTGAGACACGGCCCAGACTCCTACGGGAGGCAGCAGTAGGGAATCTTCGGCAATGGACGGAAGTCTGACCGAGCAACGC…	0	0	0	0	0	0	114	91	0	0	33	77	0	0	0	0	0	0	0	0	14	0	0	0	0	0	0	0	0	0	0	0	0	17	0	0	0	0	0	0	0	0	0	0	0	0	0	0
ASV413	AGGGTTTGATCCTGGCTCAGGACGAACGCTGGCGGCGTGCTTAACACATGCAAGTCGAACGCTGAAGCCTGGCTTTTGTTGGGTGGATGAGTGGCGAACGGGTGAGTAACACGTGAGTAACCTGCCCCCTTCTTTGGGATAACGCCCGGAAACGGGTGCTAATACTGGATATTCACTGGTCTTCGCATGGGGGTTGGTGGAAAGGGTTTTCTGGTGGGGGATGGGCTCGCGGCCTATCAGCTTGTTGGTGGGGTGATGGCCTACCAAGGCTTTGACGGGTAGCCGGCCTGAGAGGGTGACCGGTCACATTGGGACTGAGATACGGCCCAGACTCCTACGGGAGGCAGCAGTGGGGAATATTGCACAATGGGCGCAAGCCTGATGCAGCGACGCCGCGTG…	0	0	0	0	0	0	0	0	0	0	0	0	0	0	0	0	0	0	0	0	0	0	57	106	0	0	0	145	0	0	0	0	0	0	0	0	0	0	0	0	0	0	0	38	0	0	0	0
ASV414	AGAGTTTGATCATGGCTCAGATTGAACGCTGGCGGCATGCTTTACACATGCAAGTCGAACGGCAGCGCGGGCTTCGGCCTGGCGGCGAGTGGCGAACGGGTGAGTAATACATCGGAACGTGCCCAGTAGTGGGGGATAGCTCGGCGAAAGCCGGATTAATACCGCATACGACCTGAGGGTGAAAGCGGGGGATCTTCGGACCTCGCGCTATTGGAGCGGCCGATGGCAGATTAGCTAGTTGGTGGGGTAAAGGCCTACCAAGGCGACGATCTGTAGCTGGTCTGAGAGGACGACCAGCCACACTGGGACTGAGACACGGCCCAGACTCCTACGGGAGGCAGCAGTGGGGAATTTTGGACAATGGGCGAAAGCCTGATCCAGCAATGCCGCGTGTGTGAT…	0	0	0	0	0	0	0	0	0	0	0	0	0	0	0	0	0	0	0	0	0	0	0	0	0	0	0	0	0	0	0	0	0	0	0	0	140	19	0	0	101	86	0	0	0	0	0	0
ASV415	AGAGTTTGATTATGGCTCAGGACGAACGCTGGCGGCGTGCTTAACACATGCAAGTCGAACGCTGAAGCCTAGCTTTTGTTGGGTGGATGAGTGGCGAACGGGTGAGTAACACGTGAGTAACCTGCCCCCTTCTTTGGGATAACGCCCGGAAACGGGTGCTAATACTGGATATTCACTGATCTTCGCATGGGGGTTGGTGGAAAGGTTTTTTCTGGTGGGGGATGGGCTCGCGGCCTATCAGCTTGTTGGTGGGGTGATGGCCTACCAAGGCTTTGACGGGTAGCCGGCCTGAGAGGGTGACCGGTCACATTGGGACTGAGATACGGCCCAGACTCCTACGGGAGGCAGCAGTGGGGAATATTGCACAATGGGCGAAAGCCTGATGCAGCGACGCCGCGT…	0	0	21	70	0	0	0	0	0	0	0	0	0	0	0	0	0	0	0	0	0	0	0	0	0	0	0	0	0	0	0	0	0	0	0	0	0	0	0	0	97	132	0	0	0	0	25	0
ASV416	AGGGTTTGATTCTGGCTCAGGACGAACGCTGGCGGCGTGCTTAACACATGCAAGTCGAACGAAGAGCGATGGAAGCTTGCTTCTATCAATCTTAGTGGCGAACGGGTGAGTAACGCGTAATCAACCTGCCCTTCAGAGGGGGACAACAGTTGGAAACGACTGCTAATACCGCATACGATCTAATCTCGGCATCGAGGATAGATGAAAGGTGGCCTCTACATGTAAGCTATCACTGAAGGAGGGGATTGCGTCTGATTAGCTAGTTGGAGGGGTAACGGCCCACCAAGGCGATGATCAGTAGCCGGTCTGAGAGGATGAACGGCCACATTGGGACTGAGACACGGCCCAGACTCCTACGGGAGGCAGCAGTGGGGAATCTTCCGCAATGGACGAAAGTCT…	11	20	26	15	0	0	0	0	0	0	0	0	0	0	0	0	0	49	0	0	0	0	0	0	0	0	0	0	0	0	0	0	0	0	18	58	0	0	0	0	0	0	46	56	0	20	0	0
ASV417	AGGGTTTGATTATGGCTCAGATTGAACGCTGGCGGCAGGCTTAACACATGCAAGTCGAGCGGGCGAGGTTGCTTCGGTAACTGAGCTAGCGGCGGACGGGTGAGTAATGCTTAGGAATCTGCCTATTAGTGGGGGACAACATTCCGAAAGGAATGCTAATACCGCATACGCCCTACGGGGGAAAGCAGGGGATCTTCGGACCTTGCGCTAATAGATGAGCCTAAGTCAGATTAGCTAGTTGGTGGGGTAAAGGCCTACCAAGGCGACGATCTGTAGCGGGTCTGAGAGGATGATCCGCCACACTGGGACTGAGACACGGCCCAGACTCCTACGGGAGGCAGCAGTGGGGAATATTGGACAATGGGCGCAAGCCTGATCCAGCCATGCCGCGTGTGTGAA…	0	0	0	0	0	0	0	0	0	144	0	0	0	0	200	0	0	0	0	0	0	0	0	0	0	0	0	0	0	0	0	0	0	0	0	0	0	0	0	0	0	0	0	0	0	0	0	0
ASV418	AGAGTTTGATCATGGCTCAGGACGAACGCTGGCGGCGTGCCTAATACATGCAAGTCGAACGAACCGCGACTAAGTGCTTGCACTTGGTCAAGGTGAGTGGCGAACGGGTGAGTAACACGTGGGTAACCTACCTCATAGTGGGGGATAACAGTCGGAAACGACTGCTAATACCGCATAGGACATGGGATCACATGATTCCGTGAGGAAAGGTGGCGCAAGCTATCGCTAAGAGATGGACCCGCGGTGCATTAGCTAGTTGGTAGGGTAACGGCCTACCAAGGCGATGATGCATAGCCGACCTGAGAGGGTGATCGGCCACATTGGGACTGAGACACGGCCCAAACTCCTACGGGAGGCAGCAGTAGGGAATCTTCCGCAATGGACGCAAGTCTGACGGAG…	0	0	0	0	0	0	0	0	0	0	0	0	0	0	0	0	0	0	0	0	0	0	0	0	0	0	0	0	0	0	0	0	0	0	0	0	0	0	0	0	0	0	0	0	0	0	0	0
ASV419	AGAGTTTGATCCTGGCTCAGGACGAACGCTGGCGGCGTGCCTAATACATGCAAGTAGAACGCTGAAGGAGGAGCTTGCTTCTCTGGATGAGTTGCGAACGGGTGAGTAACGCGTAGGTAACCTGCCTGGTAGCGGGGGATAACTATTGGAAACGATAGCTAATACCGCATAAGAGTAGATGTTGCATGACATTTACTTAAAAGGTGCAATTGCATCACTACCAGATGGACCTGCGTTGTATTAGCTAGTTGGTGGGGTAACGGCTCACCAAGGCGACGATACATAGCCGACCTGAGAGGGTGATCGGCCACACTGGGACTGAGACACGGCCCAGACTCCTACGGGAGGCAGCAGTAGGGAATCTTCGGCAATGGACGGAAGTCTGACCGAGCAACGCCG…	0	0	0	0	0	0	0	23	0	0	0	0	0	0	0	0	0	0	0	0	0	0	0	0	0	0	0	0	0	0	0	0	0	0	0	0	129	190	0	0	0	0	0	0	0	0	0	0
ASV420	AGAGTTTGATCCTGGCTCAGATTGAACGCTGGCGGCAGGCTTAACACATGCAAGTCGAACGGTAACATAAAGAAGCTTGCTTCTTTGATGACGAGTGGCGGACGGGTGAGTAATGCTTGGGAATCTAGCTTATGGAGGGGGATAACTACGGGAAACTGTAGCTAATACCGCGTAGAATCGGGAGATGAAAGTGTGGGACCTTCGGGCCACATGCCATAGGATGAGCCCAAGTGGGATTAGGTAGTTGGTGAGGTAAAGGCTCACCAAGCCGACGATCTCTAGCTGGTCTGAGAGGATGACCAGCCACACTGGGACTGAGACACGGCCCAGACTCCTACGGGAGGCAGCAGTGGGGAATATTGCGCAATGGGGGCAACCCTGACGCAGCCATGCCGCGTG…	0	0	0	0	0	0	0	0	0	0	104	223	0	0	0	0	0	0	0	0	0	0	0	0	0	0	0	0	0	0	0	0	15	0	0	0	0	0	0	0	0	0	0	0	0	0	0	0
ASV421	AGGGTTCGATTCTGGCTCAGGACGAACGCTGGCGGCGTGCTTAACACATGCAAGTCGAACGGGATCCTCTCCAGCTTGCTGGGGGGGTGAGAGTGGCGAACGGGTGAGTAATGCGTGACTAACCTGCCTCATGGTCTGGAATAGCTCCTGGAAACGGGTGGTAATGCCGGATGGTCCAACTTTCCGCATGGTTTGTTGGGAAAGCTTTTGCGCCATGGGATGGGGTCGCGTCCTATCAGCTTGTTGGTGGGGTGTTGGCCTACCAAGGCTTCGACGGGTAGCCGGCCTAAGAGGGCGACCGGCCACATTGGGACTGAGATACGGCCCAGACTCCTACGGGAGGCAGCAGTGGGGAATATTGCACAATGGGGGGAACCCTGATGCAGCGACGCCGCGTGC…	0	0	0	0	0	0	0	0	0	0	0	0	0	0	0	0	0	0	0	0	0	0	106	236	0	0	0	0	0	0	0	0	0	0	0	0	0	0	0	0	0	0	0	0	0	0	0	0
ASV422	AGAGTTTGATTATGGCTCAGGACGAACGCTGGCGGCGTGCCTAATACATGCAAGTCGAACGAGAGCGACCGGTGCTTGCACTGGTCAATCTAGTGGCGAACGGGTGAGTAACACGTGGGTAACCTGCCCATCAGAGGGGGATAACATCCGGAAACGGATGCTAAAACCGCATAGGTCTTCGAGCCGCATGGCTTGAAGAGGAAAAGAGGCGCAAGCTTCTGCTGATGGATGGACCCGCGGTGCATTAGCTAGTTGGTGAGGTAACGGCTCACCAAGGCCGTGATGCATAGCCGACCTGAGAGGGTGATCGGCCACATTGGGACTGAGACACGGCCCAAACTCCTACGGGAGGCAGCAGTAGGGAATCTTCCGCAATGGACGCAAGTCTGACGGAGCAAC…	0	0	0	0	45	27	0	0	0	0	0	74	0	0	0	0	0	0	0	0	0	0	0	0	0	0	0	0	0	0	195	0	0	0	0	0	0	0	0	0	0	0	0	0	0	0	0	0
ASV423	AGGGTTTGATCCTGGCTCAGGACGAACGCTGGCGGCGTGCCTAATACATGCAAGTAGAACGCTGAAGAGAGGAGCTTGCTCTTCTTGGATGAGTTGCGAACGGGTGAGTAACGCGTAGGTAACCTGCCTGGTAGCGGGGGATAACTATTGGAAACGATAGCTAATACCGCATGATATTAATTGTCGCATGATAATTAATTGAAAGATGCAATTGCATCACTACCAGATGGACCTGCGTTGTATTAGCTAGTTGGTGAGGTAACGGCTCACCAAGGCGACGATACATAGCCGACCTGAGAGGGTGATCGGCCACACTGGGACTGAGACACGGCCCAGACTCCTACGGGAGGCAGCAGTAGGGAATCTTCGGCAATGGGGGGAACCCTGACCGAGCAACGC…	0	0	0	0	0	0	0	0	0	0	0	0	0	0	0	0	0	0	0	0	0	0	0	0	0	0	0	0	0	0	0	0	0	0	0	0	0	0	0	0	160	106	0	0	0	0	0	0
ASV424	AGAGTTCGATCCTGGCTCAGATTGAACGCTGGCGGCAGGCTTAACACATGCAAGTCGAACGGTAACATAAAGAAGCTTGCTTCTTTGATGACGAGTGGCGGACGGGTGAGTAATGCTTGGGAATCTAGCTTATGGAGGGGGATAACTACGGGAAACTGTAGCTAATACCGCGTAGAATCGGGAGATGAAAGTGTGGGACCTTCGGGCCACATGCCATAGGATGAGCCCAAGTGGGATTAGGTAGTTGGTGAGGTAAAGGCTCACCAAGCCGACGATCTCTAGCTGGTCTGAGAGGATGACCAGCCACACTGGGACTGAGACACGGCCCAGACTCCTACGGGAGGCAGCAGTGGGGAATATTGCGCAATGGGGGCAACCCTGACGCAGCCATGCCGCGTG…	0	0	0	0	0	0	0	0	0	0	99	241	0	0	0	0	0	0	0	0	0	0	0	0	0	0	0	0	0	0	0	0	0	0	0	0	0	0	0	0	0	0	0	0	0	0	0	0
ASV425	AGAGTTTGATCATGGCTCAGGACGAACGCTGGCGGCGTGCTTAACACATGCAAGTCGAACGGGATCCTCTCCAGCTTGCTGGGGGGGTGAGAGTGGCGAACGGGTGAGTAATGCGTGACTAACCTGCCTCATGGTCTGGAATAGCTCCTGGAAACGGGTGGTAATGCCGGATGGTCCAACTTTCCGCATGGTTTGTTGGGAAAGCTTTTGCGCCATGGGATGGGGTCGCGTCCTATCAGCTTGTTGGTGGGGTGTTGGCCTACCAAGGCTTCGACGGGTAGCCGGCCTAAGAGGGCGACCGGCCACATTGGGACTGAGATACGGCCCAGACTCCTACGGGAGGCAGCAGTGGGGAATATTGCACAATGGGGGGAACCCTGATGCAGCGACGCCGCGTGC…	0	0	0	0	0	0	0	0	0	0	0	0	0	0	0	0	0	0	0	0	0	0	120	219	0	0	0	0	0	0	0	0	0	0	0	0	0	0	0	0	0	0	0	0	0	0	0	0
ASV426	AGGGTTTGATTATGGCTCAGGACGAACGCTGGCGGCGTGCTTAACACATGCAAGTCGAACGGTGAAGGGACCAGCTTGCTGGTTCTGGATGAGTGGCGAACGGGTGAGTAACACGTGAGTAACCTGCCCCCTTCTTCTGGATAACCGCATGAAAGTGTGGCTAATACGGGATATTCTGCGCCTGCTGCATGGTGGGTGTGGGAAAGATATTGTTTCGGTGGGGGATGGGCTCGCGGCCTATCAGCTTGTTGGTGGGGTGATGGCCTACCAAGGCGGTGACGGGTAGCCGGCCTGAGAGGGTGGACGGTCACACTGGGACTGAGACACGGCCCAGACTCCTACGGGAGGCAGCAGTGGGGAATATTGCACAATGGGCGCAAGCCTGATGCAGCGACGCCG…	0	0	0	0	0	0	0	0	0	0	0	0	0	0	0	0	0	0	0	0	0	0	0	0	0	0	0	0	0	0	0	0	0	0	0	0	0	0	0	0	0	0	0	0	0	0	0	0
ASV427	AGAGTTCGATCCTGGCTCAGGACGAACGCTGGCGGCGTGCCTAATACATGCAAGTAGAACGCACAGTTTATACCGTAGCTTGCTACACCATAGACTGTGAGTTGCGAACGGGTGAGTAACGCGTAGGTAACCTGCCTGGTAGCGGGGGATAACTATTGGAAACGATAGCTAATACCGCATAATATTAATTATTGCATGATAATTGATTGAAAGGTGCAATTGCACCACTACCAGATGGACCTGCGTTGTATTAGCTAGTAGGTGAGGTAACGGCTCACCTAGGCGACGATACATAGCCGACCTGAGAGGGTGATCGGCCACACTGGGACTGAGACACGGCCCAGACTCCTACGGGAGGCAGCAGTAGGGAATCTTCGGCAATGGACGAAAGTCTGACCG…	91	91	65	48	0	0	0	0	0	0	0	0	0	0	0	0	0	0	0	0	0	0	0	0	0	0	0	0	0	0	0	0	0	0	0	0	42	0	0	0	0	0	0	0	0	0	0	0
ASV428	AGAGTTTGATTATGGCTCAGGACGAACGCTGGCGGCGTGCTTAACACATGCAAGTCGAACGAAGAGCGATGGAAGCTTGCTTCTATCAATCTTAGTGGCGAACGGGTGAGTAACGCGTAATCAACCTGCCCTTCAGAGGGGGACAACAGTTGGAAACGACTGCTAATACCGCATACGATCTAATCTCGGCATCGAGGATAGATGAAAGGTGGCCTCTACATGTAAGCTATCACTGAAGGAGGGGATTGCGTCTGATTAGCTAGTTGGAGGGGTAACGGCCCACCAAGGCGATGATCAGTAGCCGGTCTGAGAGGATGAACGGCCACATTGGGACTGAGACACGGCCCAGACTCCTACGGGAGGCAGCAGTGGGGAATCTTCCGCAATGGACGAAAGTCT…	0	0	37	25	0	0	65	0	0	0	0	0	0	0	0	0	0	57	0	36	0	0	0	0	0	0	0	0	0	0	0	0	0	0	0	0	0	0	0	62	0	0	40	15	0	0	0	0
ASV429	AGAGTTTGATCCTGGCTCAGGACGAACGCTGGCGGCGTGCCTAATACATGCAAGTAGAACGCTGAAGGAGGAGCTTGCTTCTCTGGATGAGTTGCGAACGGGTGAGTAACGCGTAGGTAACCTGCCTGGTAGCGGGGGATAACTATTGGAAACGATAGCTAATACCGCATAATAGTAGATGTTGCATGACATTTGCTTAAAAGGTGCAATTGCATCACTACCAGATGGACCTGCGTTGTATTAGCTAGTTGGTGAGGTAACGGCTCACCAAGGCAACGATACATAGCCGACCTGAGAGGGTGATCGGCCACACTGGGACTGAGACACGGCCCAGACTCCTACGGGAGGCAGCAGTAGGGAATCTTCGGCAATGGACGGAAGTCTGACCGAGCAACGCCG…	0	0	0	0	0	0	0	0	0	0	0	0	0	0	0	0	0	0	0	0	59	51	0	0	0	0	0	0	70	126	0	0	0	0	0	0	31	0	0	0	0	0	0	0	0	0	0	0
ASV430	AGGGTTTGATCATGGCTCAGGACGAACGCTGGCGGCGTGCCTAATACATGCAAGTAGAACGCTGAAGAGAGGAGCTTGCTCTTCTTGGATGAGTTGCGAACGGGTGAGTAACGCGTAGGTAACCTGCCTGGTAGCGGGGGATAACTATTGGAAACGATAGCTAATACCGCATAAAATTGATTATTGCATGATAATTAATTGAAAGATGCAATTGCATCACTACCAGATGGACCTGCGTTGTATTAGCTAGTTGGTGAGGTAACGGCTCACCAAGGCGACGATACATAGCCGACCTGAGAGGGTGATCGGCCACACTGGGACTGAGACACGGCCCAGACTCCTACGGGAGGCAGCAGTAGGGAATCTTCGGCAATGGGGGGAACCCTGACCGAGCAACGC…	0	0	0	0	80	0	0	0	0	0	0	0	0	0	0	0	0	0	0	0	0	0	0	0	0	0	67	125	0	0	0	29	0	0	0	0	0	35	0	0	0	0	0	0	0	0	0	0
ASV431	AGAGTTTGATTCTGGCTCAGGACGAACGCTGGCGGCGTGCTTAACACATGCAAGTCGAACGGGATCCTCTCCAGCTTGCTGGGGGGGTGAGAGTGGCGAACGGGTGAGTAATGCGTGACTAACCTGCCTCATGGTCTGGAATAGCTCCTGGAAACGGGTGGTAATGCCGGATGGTCCAACTTTCCGCATGGTTTGTTGGGAAAGCTTTTGCGCCATGGGATGGGGTCGCGTCCTATCAGCTTGTTGGTGGGGTGTTGGCCTACCAAGGCTTCGACGGGTAGCCGGCCTAAGAGGGCGACCGGCCACATTGGGACTGAGATACGGCCCAGACTCCTACGGGAGGCAGCAGTGGGGAATATTGCACAATGGGGGGAACCCTGATGCAGCGACGCCGCGTGC…	0	0	0	0	0	0	0	0	0	0	0	0	0	0	0	0	0	0	0	0	0	0	123	213	0	0	0	0	0	0	0	0	0	0	0	0	0	0	0	0	0	0	0	0	0	0	0	0
ASV432	AGGGTTTGATCATGGCTCAGATTGAACGCTGGCGGCAGGCTTAACACATGCAAGTCGAACGATGACTCTCTAGCTTGCTAGAGAAGATTAGTGGCGGACGGGTGAGTAACATTTAGGAATCTGCCTAGTAGTGGGGGATAGCTCGGGGAAACTCGAATTAATACCGCATACGACCTACGGGTGAAAGGGGGCGCAAGCTCTTGCTATTAGATGAGCCTAAATCAGATTAGCTAGTTGGTGGGGTAAAGGCCCACCAAGGCGACGATCTGTAACTGGTCTGAGAGGATGATCAGTCACACCGGAACTGAGACACGGTCCGGACTCCTACGGGAGGCAGCAGTGGGGAATATTGGACAATGGGGGCAACCCTGATCCAGCCATGCCGCGTGTGTGAAGAAG…	0	0	0	0	0	0	0	0	0	0	0	0	0	0	0	0	0	0	0	0	0	0	0	0	0	0	0	0	0	0	0	0	54	218	0	0	0	0	0	0	0	0	0	0	0	0	0	0
ASV433	AGAATTTGATCTTGGTTCAGGACGAACGCTGGCGGCGTGCTTAACACATGCAAGTCGAACGATGAAGCCTAGCTTGCTAGGTGGATTAGTGGCGAACGGGTGAGTAATACGTGAGTAACCTACCTTTAACTCTGGGATAAGCCTGGGAAACTGGGTCTAATACCGGATACGACCAATCTCCGCATGGGGTGTTGGTGGAAAGCGTTATGTAGTGGTTATAGATGGGCTCACGGCCTATCAGCTTGTTGGTGAGGTAACGGCTCACCAAGGCGACGACGGGTAGCCGGCCTGAGAGGGTGACCGGCCACACTGGGACTGAGACACGGCCCAGACTCCTACGGGAGGCAGCAGTGGGGAATATTGCACAATGGGCGCAAGCCTGATGCAGCGACGCCGCGT…	0	0	0	0	0	0	0	12	0	0	0	0	17	57	0	0	0	0	17	14	0	0	0	0	0	0	25	57	0	0	0	0	119	17	0	0	0	0	0	0	0	0	0	0	0	0	0	0
ASV434	AGGGTTTGATCATGGCTCAGATTGAACGCTGGCGGCAGGCTTAACACATGCAAGTCGAACGATGACTCTCTAGCTTGCTAGAGATGATTAGTGGCGGACGGGTGAGTAACATTTAGGAATCTGCCTAGTAGTGGGGGATAGCTCGGGGAAACTCGAATTAATACCGCATACGACCTACGGGTGAAAGGGGGCGCAAGCTCTTGCTATTAGATGAGCCTAAATCAGATTAGCTAGTTGGTGGGGTAAAGGCCCACCAAGGCGACGATCTGTAACTGGTCTGAGAGGATGATCAGTCACACCGGAACTGAGACACGGTCCGGACTCCTACGGGAGGCAGCAGTGGGGAATATTGGACAATGGGGGCAACCCTGATCCAGCCATGCCGCGTGTGTGAAGAAG…	0	0	0	0	0	0	0	0	0	0	0	0	0	0	0	0	0	0	0	17	0	0	0	0	0	0	0	0	0	0	0	0	52	245	0	0	0	0	20	0	0	0	0	0	0	0	0	0
ASV435	AGGGTTCGATTCTGGCTCAGGACGAACGCTGGCGGCGTGCCTAATACATGCAAGTAGAACGCTGAAGAGAGGAGCTTGCTCTTCTTGGATGAGTTGCGAACGGGTGAGTAACGCGTAGGTAACCTGCCTGGTAGCGGGGGATAACTATTGGAAACGATAGCTAATACCGCATGATATTAATTGTCGCATGATAATTAATTGAAAGATGCAATTGCATCACTACCAGATGGACCTGCGTTGTATTAGCTAGTTGGTGAGGTAACGGCTCACCAAGGCGACGATACATAGCCGACCTGAGAGGGTGATCGGCCACACTGGGACTGAGACACGGCCCAGACTCCTACGGGAGGCAGCAGTAGGGAATCTTCGGCAATGGGGGGAACCCTGACCGAGCAACGC…	0	0	0	0	0	0	0	0	0	0	0	0	0	0	0	0	0	0	0	0	0	0	0	0	0	0	0	0	0	0	0	22	0	0	0	0	0	0	0	0	124	101	0	0	0	0	0	0
ASV436	AGAGTTTGATCCTAGCTCAGGACGAACGCTGGCGGCGTGCCTAATACATGCAAGTAGAACGCTGAAGAGAGGAGCTTGCTCTTCTTGGATGAGTTGCGAACGGGTGAGTAACGCGTAGGTAACCTGCCTGGTAGCGGGGGATAACTATTGGAAACGATAGCTAATACCGCATGATATTAATTGTCGCATGATAATTAATTGAAAGATGCAATTGCATCACTACCAGATGGACCTGCGTTGTATTAGCTAGTTGGTGAGGTAACGGCTCACCAAGGCGACGATACATAGCCGACCTGAGAGGGTGATCGGCCACACTGGGACTGAGACACGGCCCAGACTCCTACGGGAGGCAGCAGTAGGGAATCTTCGGCAATGGGGGGAACCCTGACCGAGCAACGC…	0	0	0	0	0	0	0	0	0	0	0	0	0	0	0	0	0	0	0	0	0	0	0	0	0	0	0	0	0	0	0	6	0	0	0	0	0	0	0	0	148	88	0	0	0	0	0	0
ASV437	AGGGTTTGATCATGGCTCAGGACGAACGCTGGCGGCGTGCCTAATACATGCAAGTAGAACGCTGAAGGAGGAGCTTGCTTCTCTGGATGAGTTGCGAACGGGTGAGTAACGCGTAGGTAACCTGCCTGGTAGCGGGGGATAACTATTGGAAACGATAGCTAATACCGCATAAGAGTAGATGTTGCATGACATTTACTTAAAAGGTGCAATTGCATCACTACCAGATGGACCTGCGTTGTATTAGCTAGTTGGTGGGGTAACGGCTCACCAAGGCGACGATACATAGCCGACCTGAGAGGGTGATCGGCCACACTGGGACTGAGACACGGCCCAGACTCCTACGGGAGGCAGCAGTAGGGAATCTTCGGCAATGGACGGAAGTCTGACCGAGCAACGCCG…	0	0	0	0	0	0	21	14	0	0	0	0	0	0	0	0	0	0	0	0	0	0	0	0	0	0	0	0	0	0	0	0	0	0	0	0	115	183	0	0	0	0	0	0	0	0	0	0
ASV438	AGGGTTTGATCCTGGCTCAGGACGAACGCTGGCGGCGTGCCTAATACATGCAAGTAGAACGCACAGTTTATACCGTAGCTTGCTACACCATAGACTGTGAGTTGCGAACGGGTGAGTAACGCGTAGGTAACCTGCCTGGTAGCGGGGGATAACTATTGGAAACGATAGCTAATACCGCATAATATTAATTATTGCATGATAATTGATTGAAAGGTGCAATTGCACCACTACCAGATGGACCTGCGTTGTATTAGCTAGTAGGTGAGGTAACGGCTCACCTAGGCGACGATACATAGCCGACCTGAGAGGGTGATCGGCCACACTGGGACTGAGACACGGCCCAGACTCCTACGGGAGGCAGCAGTAGGGAATCTTCGGCAATGGACGAAAGTCTGACCG…	63	87	71	61	0	0	0	0	0	0	0	0	0	0	0	0	0	0	0	0	0	0	0	0	0	0	0	0	0	0	0	0	0	0	0	0	50	0	0	0	0	0	0	0	0	0	0	0
ASV439	AGGGTTTGATTCTGGCTCAGGACGAACGCTGGCGGCGTGCTTAACACATGCAAGTCGAACGATGAAGCCTAGCTTGCTAGGTGGATTAGTGGCGAACGGGTGAGTAATACGTGAGTAACCTACCTTTAACTCTGGGATAAGCCTGGGAAACTGGGTCTAATACCGGATACGACCAATCTCCGCATGGGGTGTTGGTGGAAAGCGTTATGTAGTGGTTATAGATGGGCTCACGGCCTATCAGCTTGTTGGTGAGGTAACGGCTCACCAAGGCGACGACGGGTAGCCGGCCTGAGAGGGTGACCGGCCACACTGGGACTGAGACACGGCCCAGACTCCTACGGGAGGCAGCAGTGGGGAATATTGCACAATGGGCGCAAGCCTGATGCAGCGACGCCGCGT…	0	0	0	0	0	0	0	0	0	0	0	0	26	56	0	0	0	0	0	15	0	0	0	0	0	0	0	85	0	0	0	0	127	23	0	0	0	0	0	0	0	0	0	0	0	0	0	0
ASV440	AGAATTTGATCTTGGTTCAGGACGAACGCTGGCGGCGTGCTTAACACATGCAAGTCGAACGATGAAGCCTAGCTTGCTAGGTGGATTAGTGGCGAACGGGTGAGTAATACGTGAGTGACCTACCTTTGACTCTGGGATAAGCCTGGGAAACTGGGTCTAATACCGGATACGACCAATCTCCGCATGGGGTGTTGGTGGAAAGCGTTATGGAGTGGTTTTAGATGGGCTCACGGCCTATCAGCTTGTTGGTGAGGTAATGGCTTACCAAGGCGACGACGGGTAGCCGGCCTGAGAGGGTGACCGGCCACACTGGGACTGAGACACGGCCCAGACTCCTACGGGAGGCAGCAGTGGGGAATATTGCACAATGGGCGCAAGCCTGATGCAGCGACGCCGCGT…	0	0	0	0	0	0	0	0	0	0	0	0	0	0	0	0	15	0	0	0	42	40	0	0	66	51	0	0	45	44	13	4	0	0	12	0	0	0	0	0	0	0	0	0	0	0	0	0
ASV441	AGAGTTTGATTCTGGCTCAGATTGAACGCTGGCGGCAGGCTTAACACATGCAAGTCGAACGGTAACATAAAGAAGCTTGCTTCTTTGATGACGAGTGGCGGACGGGTGAGTAATGCTTGGGAATCTAGCTTATGGAGGGGGATAACTACGGGAAACTGTAGCTAATACCGCGTAGAATCGGGAGATGAAAGTGTGGGACCTTCGGGCCACATGCCATAGGATGAGCCCAAGTGGGATTAGGTAGTTGGTGAGGTAAAGGCTCACCAAGCCGACGATCTCTAGCTGGTCTGAGAGGATGACCAGCCACACTGGGACTGAGACACGGCCCAGACTCCTACGGGAGGCAGCAGTGGGGAATATTGCGCAATGGGGGCAACCCTGACGCAGCCATGCCGCGTG…	0	0	0	0	0	0	0	0	0	0	104	227	0	0	0	0	0	0	0	0	0	0	0	0	0	0	0	0	0	0	0	0	0	0	0	0	0	0	0	0	0	0	0	0	0	0	0	0
ASV442	AGGGTTCGATTCTGGCTCAGGACGAACGCTGGCGGCGTGCCTAATACATGCAAGTAGAACGCACAGGATGCACCGTAGTTTACTACACCGTATTCTGTGAGTTGCGAACGGGTGAGTAACGCGTAGGTAACCTGCCTGGTAGCGGGGGATAACTATTGGAAACGATAGCTAATACCGCATAAGAACATTTACTGCATGGTAGATGTTTAAAAGGTGCAAATGCATCACTACCAGATGGACCTGCGTTGTATTAGCTAGTAGGTGAGGTAACGGCTCACCTAGGCGACGATACATAGCCGACCTGAGAGGGTGATCGGCCACACTGGGACTGAGACACGGCCCAGACTCCTACGGGAGGCAGCAGTAGGGAATCTTCGGCAATGGGGGGAACCCTGACCG…	47	46	0	59	0	0	0	0	0	0	0	0	0	0	0	0	0	0	0	0	0	15	0	0	0	0	0	0	0	0	0	0	0	0	0	0	0	3	0	160	0	0	0	0	0	0	0	0
ASV443	AGAGTTTGATTCTGGCTCAGGACGAACGCTGGCGGCGTGCCTAATACATGCAAGTAGAACGCTGAAGAGAGGAGCTTGCTCTTCTTGGATGAGTTGCGAACGGGTGAGTAACGCGTAGGTAACCTGCCTGGTAGCGGGGGATAACTATTGGAAACGATAGCTAATACCGCATAAAATTGATTATTGCATGATAATTAATTGAAAGATGCAATTGCATCACTACCAGATGGACCTGCGTTGTATTAGCTAGTTGGTGAGGTAACGGCTCACCAAGGCGACGATACATAGCCGACCTGAGAGGGTGATCGGCCACACTGGGACTGAGACACGGCCCAGACTCCTACGGGAGGCAGCAGTAGGGAATCTTCGGCAATGGGGGGAACCCTGACCGAGCAACGC…	0	0	0	0	57	81	0	0	0	0	0	0	0	0	0	0	0	0	0	0	0	0	0	0	0	0	37	91	0	0	12	37	0	0	0	0	0	15	0	0	0	0	0	0	0	0	0	0
ASV444	AGGGTTTGATTATGGCTCAGGACGAACGCTGGCGGCGTGCCTAATACATGCAAGTAGAACGCTGAAGGAGGAGCTTGCTTCTCTGGATGAGTTGCGAACGGGTGAGTAACGCGTAGGTAACCTGCCTGGTAGCGGGGGATAACTATTGGAAACGATAGCTAATACCGCATAAGAGTAGATGTTGCATGACATTTACTTAAAAGGTGCAATTGCATCACTACCAGATGGACCTGCGTTGTATTAGCTAGTTGGTGGGGTAACGGCTCACCAAGGCGACGATACATAGCCGACCTGAGAGGGTGATCGGCCACACTGGGACTGAGACACGGCCCAGACTCCTACGGGAGGCAGCAGTAGGGAATCTTCGGCAATGGACGGAAGTCTGACCGAGCAACGCCG…	0	0	0	0	0	0	0	21	0	0	0	0	0	0	0	0	0	0	0	0	0	0	0	0	0	0	0	0	0	0	0	0	0	0	0	0	115	194	0	0	0	0	0	0	0	0	0	0
ASV445	AGGGTTTGATCCTGGCTCAGATTGAACGCTGGCGGCAGGCTTAACACATGCAAGTCGAACGATGACTCTCTAGCTTGCTAGAGAAGATTAGTGGCGGACGGGTGAGTAACATTTAGGAATCTGCCTAGTAGTGGGGGATAGCTCGGGGAAACTCGAATTAATACCGCATACGACCTACGGGTGAAAGGGGGCGCAAGCTCTTGCTATTAGATGAGCCTAAATCAGATTAGCTAGTTGGTGGGGTAAAGGCCCACCAAGGCGACGATCTGTAACTGGTCTGAGAGGATGATCAGTCACACCGGAACTGAGACACGGTCCGGACTCCTACGGGAGGCAGCAGTGGGGAATATTGGACAATGGGGGCAACCCTGATCCAGCCATGCCGCGTGTGTGAAGAAG…	0	0	0	0	0	0	0	0	0	0	0	0	0	0	0	0	0	0	0	0	0	0	0	0	0	0	0	0	0	0	0	0	37	207	0	0	0	0	18	68	0	0	0	0	0	0	0	0
ASV446	AGGGTTTGATTCTGGCTCAGGACGAACGCTGGCGGCGTGCCTAATACATGCAAGTAGAACGCTGAAGAGAGGAGCTTGCTCTTCTTGGATGAGTTGCGAACGGGTGAGTAACGCGTAGGTAACCTGCCTGGTAGCGGGGGATAACTATTGGAAACGATAGCTAATACCGCATGATATTAATTGTCGCATGATAATTAATTGAAAGATGCAATTGCATCACTACCAGATGGACCTGCGTTGTATTAGCTAGTTGGTGAGGTAACGGCTCACCAAGGCGACGATACATAGCCGACCTGAGAGGGTGATCGGCCACACTGGGACTGAGACACGGCCCAGACTCCTACGGGAGGCAGCAGTAGGGAATCTTCGGCAATGGGGGGAACCCTGACCGAGCAACGC…	0	0	0	0	0	0	0	0	0	0	0	0	0	0	0	0	0	0	0	0	0	0	0	0	0	0	0	0	0	0	0	0	0	0	0	0	0	0	0	0	139	118	0	0	0	0	0	0
ASV447	AGGGTTTGATTATGGCTCAGGACGAACGCTGGCGGCGTGCTTAACACATGCAAGTCGAACGGTGAAGGGACCAGCTTGCTGGTTCTGGATGAGTGGCGAACGGGTGAGTAACACGTGAGTAACCTGCCCCCTTCTTCTGGATAACCGCATGAAAGTGTGGCTAATACGGGATATTCTGCGCCTGCTGCATGGTGGGTGTGGGAAAGATATTGTTTCGGTGGGGGATGGGCTCGCGGCCTATCAGCTTGTTGGTGGGGTGATGGCCTACCAAGGCGGTGACGGGTAGCCGGCCTGAGAGGGTGGACGGTCACACTGGGACTGAGACACGGCCCAGACTCCTACGGGAGGCAGCAGTGGGGAATATTGCACAATGGGCGCAAGCCTGATGCAGCGACGCCG…	0	0	0	0	0	0	0	0	0	0	0	0	0	0	0	0	0	0	0	0	0	0	0	0	0	0	0	0	0	0	0	0	0	0	0	0	0	0	0	0	0	0	0	0	0	0	0	0
ASV448	AGAGTTTGATTATGGCTCAGGACGAACGCTGGCGGCGTGCTTAACACATGCAAGTCGAACGGTGAAGCGCCTTCCTTTTGGTGGGTGTGGATGAGTGGCGAACGGGTGAGTAACACGTGAGTAACCTGCCCCCTTCTTCTGGATAACCGCATGAAAGTGTGGCTAATACGGGATATTCTGCGCCTGCTGCATGGTGGGTGTGGGAAAGATATTGTTTCGGTGGGGGATGGGCTCGCGGCCTATCAGCTTGTTGGTGGGGTGATGGCCTACCAAGGCGGTGACGGGTAGCCGGCCTGAGAGGGTGGACGGTCACACTGGGACTGAGACACGGCCCAGACTCCTACGGGAGGCAGCAGTGGGGAATATTGCACAATGGGCGCAAGCCTGATGCAGCGACGC…	160	169	0	0	0	0	0	0	0	0	0	0	0	0	0	0	0	0	0	0	0	0	0	0	0	0	0	0	0	0	0	0	0	0	0	0	0	0	0	0	0	0	0	0	0	0	0	0
ASV449	AGGGTTTGATCCTGGCTCAGGACGAACGCTGGCGGCGTGCTTAACACATGCAAGTCGAACGAAAATACCAAGCTTGCTTGGTTGATTAGTGGCGAACGGGTGAGTAACACGTGAGTAACCTGCCCCTTACTTTCTGGATAACTGCTCGAAAGGGTAGCTAATACGGGATATTCTGGCCTTCCTGCATGGGTTGGTTTGGAAAGGTTGTTTTTTCTGGTGAGGGATGGGCTCGCGGCCTATCAGCTTGTTGGTGGGGTGATGGCCTACCAAGGCTTTGACGGGTAGCCGGCCTGAGAGGGTGGACGGTCACACTGGGACTGAGATACGGCCCAGACTCCTACGGGAGGCAGCAGTGGGGAATATTGCACAATGGGCGCAAGCCTGATGCAGCGACGCCGC…	0	0	329	0	0	0	0	0	0	0	0	0	0	0	0	0	0	0	0	0	0	0	0	0	0	0	0	0	0	0	0	0	0	0	0	0	0	0	0	0	0	0	0	0	0	0	0	0
ASV450	AGAGTTTGATCATGGCTCAGGACGAACGCTGGCGGCGTGCTTAACACATGCAAGTCGAACGATGAAGCCTAGCTTGCTAGGTGGATTAGTGGCGAACGGGTGAGTAATACGTGAGTAACCTACCTTTAACTCTGGGATAAGCCCGGGAAACTGGGTCTAATACCGGATACGACCAATCTCCGCATGGGGTGTTGGTGGAAAGCGTTATGTAGTGGTTATAGATGGGCTCACGGCCTATCAGCTTGTTGGTGAGGTAACGGCTCACCAAGGCGACGACGGGTAGCCGGCCTGAGAGGGTGACCGGCCACACTGGGACTGAGACACGGCCCAGACTCCTACGGGAGGCAGCAGTGGGGAATATTGCACAATGGGCGCAAGCCTGATGCAGCGACGCCGCGT…	0	0	0	0	0	0	0	0	0	79	0	0	0	0	0	0	0	0	0	0	0	0	0	0	0	0	0	0	0	0	0	0	0	0	0	0	0	0	197	53	0	0	0	0	0	0	0	0
ASV451	AGGGTTTGATTCTGGCTCAGATTGAACGCTGGCGGCAGGCTTAACACATGCAAGTCGAACGGTAACATAAAGAAGCTTGCTTCTTTGATGACGAGTGGCGGACGGGTGAGTAATGCTTGGGAATCTAGCTTATGGAGGGGGATAACTACGGGAAACTGTAGCTAATACCGCGTAGAATCGGGAGATGAAAGTGTGGGACCTTCGGGCCACATGCCATAGGATGAGCCCAAGTGGGATTAGGTAGTTGGTGAGGTAAAGGCTCACCAAGCCGACGATCTCTAGCTGGTCTGAGAGGATGACCAGCCACACTGGGACTGAGACACGGCCCAGACTCCTACGGGAGGCAGCAGTGGGGAATATTGCGCAATGGGGGCAACCCTGACGCAGCCATGCCGCGTG…	0	0	0	0	0	0	0	0	0	0	116	213	0	0	0	0	0	0	0	0	0	0	0	0	0	0	0	0	0	0	0	0	0	0	0	0	0	0	0	0	0	0	0	0	0	0	0	0
ASV452	AGGGTTTGATCATGGCTCAGGACGAACGCTGGCGGCGTGCCTAATACATGCAAGTAGAACGCACAGTTTATACCGTAGCTTGCTACACCATAGACTGTGAGTTGCGAACGGGTGAGTAACGCGTAGGTAACCTGCCTGGTAGCGGGGGATAACTATTGGAAACGATAGCTAATACCGCATAATATTAATTATTGCATGATAATTAATTGAAAGGTGCAATTGCACCACTACCAGATGGACCTGCGTTGTATTAGCTAGTAGGTGAGGTAACGGCTCACCTAGGCGACGATACATAGCCGACCTGAGAGGGTGATCGGCCACACTGGGACTGAGACACGGCCCAGACTCCTACGGGAGGCAGCAGTAGGGAATCTTCGGCAATGGACGAAAGTCTGACCG…	0	0	0	0	0	0	0	0	0	0	40	68	0	0	0	0	0	0	0	0	0	0	0	0	42	87	0	0	0	0	0	0	0	0	0	0	0	0	0	0	0	0	16	0	0	0	0	0
ASV453	AGAGTTTGATTCTGGCTCAGGACGAACGCTGGCGGCGTGCCTAATACATGCAAGTAGAACGCACAGTTTATACCGTAGCTTGCTACACCATAGACTGTGAGTTGCGAACGGGTGAGTAACGCGTAGGTAACCTGCCTGGTAGCGGGGGATAACTATTGGAAACGATAGCTAATACCGCATAATATTAATTATTGCATGATAATTAATTGAAAGGTGCAATTGCACCACTACCAGATGGACCTGCGTTGTATTAGCTAGTAGGTGAGGTAACGGCTCACCTAGGCGACGATACATAGCCGACCTGAGAGGGTGATCGGCCACACTGGGACTGAGACACGGCCCAGACTCCTACGGGAGGCAGCAGTAGGGAATCTTCGGCAATGGACGAAAGTCTGACCG…	0	0	0	0	0	0	0	0	0	0	35	70	0	0	0	0	0	0	0	0	0	0	0	0	55	76	0	0	0	0	0	0	0	0	0	0	0	0	0	0	0	0	18	0	0	0	0	0
ASV454	AGGGTTTGATTCTGGCTCAGGACGAACGCTGGCGGCGTGCCTAATACATGCAAGTAGAACGCTGAAGGAGGAGCTTGCTTCTCTGGATGAGTTGCGAACGGGTGAGTAACGCGTAGGTAACCTGCCTGGTAGCGGGGGATAACTATTGGAAACGATAGCTAATACCGCATAATAGTAGATGTTGCATGACATTTGCTTAAAAGGTGCAATTGCATCACTACCAGATGGACCTGCGTTGTATTAGCTAGTTGGTGAGGTAACGGCTCACCAAGGCAACGATACATAGCCGACCTGAGAGGGTGATCGGCCACACTGGGACTGAGACACGGCCCAGACTCCTACGGGAGGCAGCAGTAGGGAATCTTCGGCAATGGACGGAAGTCTGACCGAGCAACGCCG…	0	0	0	0	0	0	0	0	0	0	0	0	0	0	0	0	0	0	0	0	64	54	0	0	0	0	0	0	50	130	0	0	0	0	0	0	29	0	0	0	0	0	0	0	0	0	0	0
ASV455	AGAGTTTGATTATGGCTCAGATTGAACGCTGGCGGCATGCTTTACACATGCAAGTCGAACGGCAGCGCGGGCTTCGGCCTGGCGGCGAGTGGCGAACGGGTGAGTAATACATCGGAACGTGCCCAGTAGTGGGGGATAGCTCGGCGAAAGCCGGATTAATACCGCATACGACCTGAGGGTGAAAGCGGGGGATCTTCGGACCTCGCGCTATTGGAGCGGCCGATGGCAGATTAGCTAGTTGGTGGGGTAAAGGCCTACCAAGGCGACGATCTGTAGCTGGTCTGAGAGGACGACCAGCCACACTGGGACTGAGACACGGCCCAGACTCCTACGGGAGGCAGCAGTGGGGAATTTTGGACAATGGGCGAAAGCCTGATCCAGCAATGCCGCGTGTGTGAT…	0	0	0	0	0	0	0	0	0	0	0	0	0	0	0	0	0	0	0	0	0	0	0	0	0	0	0	0	0	0	0	0	0	0	0	0	0	29	0	0	142	155	0	0	0	0	0	0
ASV456	AGAGTTTGATTATGGCTCAGGACGAACGCTGGCGGCGTGCTTAACACATGCAAGTCGAACGGTGAAGGGATCAGCTTGCTGGTTCTGGATGAGTGGCGAACGGGTGAGTAACACGTGAGTAACCTGCCCCCTTCTTCTGGATAACCGCATGAAAGTGTGGCTAATACGGGATATTCTGGGTCTGTCGCATGGCGGGCCCGGGAAAGATGCGCCTTTGGGTGTTTTTGGTGGGGGATGGGCTCGCGGCCTATCAGCTTGTTGGTGGGGTGATGGCCTACCAAGGCGGTGACGGGTAGCCGGCCTGAGAGGGTGGACGGTCACACTGGGACTGAGACACGGCCCAGACTCCTACGGGAGGCAGCAGTGGGGAATATTGCACAATGGGCGCAAGCCTGATGC…	0	0	0	0	0	0	0	0	0	0	0	0	0	0	0	0	0	0	0	0	0	0	0	0	0	0	0	0	0	0	0	0	0	0	0	0	0	0	0	0	0	0	0	0	0	0	94	232
ASV457	AGGGTTCGATTCTGGCTCAGGACGAACGCTGGCGGCGTGCCTAATACATGCAAGTAGAACGCTGAAGAGAGGAGCTTGCTCTTCTTGGATGAGTTGCGAACGGGTGAGTAACGCGTAGGTAACCTGCCTTGTAGCGGGGGATAACTATTGGAAACGATAGCTAATACCGCATAACAATGGATGACACATGTCATTTATTTGAAAGGGGCAATTGCTCCACTACAAGATGGACCTGCGTTGTATTAGCTAGTAGGTGAGGTAACGGCTCACCTAGGCGACGATACATAGCCGACCTGAGAGGGTGATCGGCCACACTGGGACTGAGACACGGCCCAGACTCCTACGGGAGGCAGCAGTAGGGAATCTTCGGCAATGGGGGCAACCCTGACCGAGCAACGC…	0	0	34	14	10	28	0	17	0	0	0	0	0	0	11	0	0	0	97	53	0	0	0	0	0	0	0	0	0	0	0	0	0	0	0	0	0	0	0	0	0	0	0	0	31	30	0	0
ASV458	AGAGTTTGATCATGGCTCAGGACGAACGCTGGCGGCGTGCCTAATACATGCAAGTAGAACGCTGAAGGAGGAGCTTGCTTCTCTGGATGAGTTGCGAACGGGTGAGTAACGCGTAGGTAACCTGCCTGGTAGCGGGGGATAACTATTGGAAACGATAGCTAATACCGCATAATAGTAGATGTTGCATGACATTTGCTTAAAAGGTGCAATTGCATCACTACCAGATGGACCTGCGTTGTATTAGCTAGTTGGTGAGGTAACGGCTCACCAAGGCAACGATACATAGCCGACCTGAGAGGGTGATCGGCCACACTGGGACTGAGACACGGCCCAGACTCCTACGGGAGGCAGCAGTAGGGAATCTTCGGCAATGGACGGAAGTCTGACCGAGCAACGCCG…	0	0	0	0	0	0	0	0	0	0	0	0	0	0	0	0	0	0	0	0	71	40	0	0	0	0	0	0	59	155	0	0	0	0	0	0	0	0	0	0	0	0	0	0	0	0	0	0
ASV459	AGGGTTTGATCATGGCTCAGGACGAACGCTGGCGGCGTGCTTAACACATGCAAGTCGAACGGTGAAGGGACCAGCTTGCTGGTTCTGGATGAGTGGCGAACGGGTGAGTAACACGTGAGTAACCTGCCCCCTTCTTCTGGATAACCGCATGAAAGTGTGGCTAATACGGGATATTCTGCGCCTGCTGCATGGTGGGTGTGGGAAAGATATTGTTTCGGTGGGGGATGGGCTCGCGGCCTATCAGCTTGTTGGTGGGGTGATGGCCTACCAAGGCGGTGACGGGTAGCCGGCCTGAGAGGGTGGACGGTCACACTGGGACTGAGACACGGCCCAGACTCCTACGGGAGGCAGCAGTGGGGAATATTGCACAATGGGCGCAAGCCTGATGCAGCGACGCCG…	0	0	0	0	0	0	0	0	0	0	0	0	0	0	0	0	0	0	0	0	0	0	0	0	0	0	0	0	0	0	0	0	0	0	0	0	0	0	0	0	0	0	0	0	0	0	0	0
ASV460	AGGGTTTGATCCTGGCTCAGGACGAACGCTGGCGGCGTGCTTAACACATGCAAGTCGAACGGTGAAGGGACCAGCTTGCTGGTTCTGGATGAGTGGCGAACGGGTGAGTAACACGTGAGTAACCTGCCCCCTTCTTCTGGATAACCGCATGAAAGTGTGGCTAATACGGGATATTCTGCGCCTGCTGCATGGTGGGTGTGGGAAAGATATTGTTTCGGTGGGGGATGGGCTCGCGGCCTATCAGCTTGTTGGTGGGGTGATGGCCTACCAAGGCGGTGACGGGTAGCCGGCCTGAGAGGGTGGACGGTCACACTGGGACTGAGACACGGCCCAGACTCCTACGGGAGGCAGCAGTGGGGAATATTGCACAATGGGCGCAAGCCTGATGCAGCGACGCCG…	0	0	0	0	0	0	0	0	0	0	0	0	0	0	0	0	0	0	0	0	0	0	0	0	0	0	0	0	0	0	0	0	0	0	0	0	0	0	0	0	0	0	0	0	0	0	0	0
ASV461	AGAGTTTGATTCTGGCTCAGGATGAACGCTGACAGAATGCTTAACACATGCAAGTCAACTTGAATTTGGGTTTTTAACTTAGGTTTGGGTGGCGGACGGGTGAGTAACGCGTAAAGAACTTGCCTCACAGCTAGGGACAACATTTGGAAACGAATGCTAATACCTAATATTATGATAATAGGGCATCCTATAATTATGAAAGCTATAAGCGCTGTGAGAGAGCTTTGCGTCCCATTAGCTAGTTGGAGAGGTAACGGCTCACCAAGGCGATGATGGGTAGCCGGCCTGAGAGGGTGATCGGCCACAAGGGGACTGAGACACGGCCCTTACTCCTACGGGAGGCAGCAGTGGGGAATATTGGACAATGGACCAAGAGTCTGATCCAGCAATTCTGTGTGC…	0	0	0	0	0	0	0	0	172	86	0	0	0	0	0	0	0	0	0	0	0	0	0	0	0	0	0	0	0	0	0	0	0	0	0	0	65	0	0	0	0	0	0	0	0	0	0	0
ASV462	AGAGTTTGATTCTGGCTCAGGACGAACGCTGGCGGCGTGCCTAATACATGCAAGTAGAACGCTGAAGGAGGAGCTTGCTTCTCTGGATGAGTTGCGAACGGGTGAGTAACGCGTAGGTAACCTGCCTGGTAGCGGGGGATAACTATTGGAAACGATAGCTAATACCGCATAATAGTAGATGTTGCATGACATTTGCTTAAAAGGTGCAATTGCATCACTACCAGATGGACCTGCGTTGTATTAGCTAGTTGGTGAGGTAACGGCTCACCAAGGCAACGATACATAGCCGACCTGAGAGGGTGATCGGCCACACTGGGACTGAGACACGGCCCAGACTCCTACGGGAGGCAGCAGTAGGGAATCTTCGGCAATGGACGGAAGTCTGACCGAGCAACGCCG…	0	0	0	0	0	0	0	0	0	0	0	0	0	0	0	0	0	0	0	0	71	48	0	0	0	0	0	0	49	128	0	0	0	0	0	0	27	0	0	0	0	0	0	0	0	0	0	0
ASV463	AGGGTTTGATTATGGCTCAGATTGAACGCTGGCGGCAGGCTTAACACATGCAAGTCGAACGATGACTCTCTAGCTTGCTAGAGAAGATTAGTGGCGGACGGGTGAGTAACATTTAGGAATCTGCCTAGTAGTGGGGGATAGCTCGGGGAAACTCGAATTAATACCGCATACGACCTACGGGTGAAAGGGGGCGCAAGCTCTTGCTATTAGATGAGCCTAAATCAGATTAGCTAGTTGGTGGGGTAAAGGCCCACCAAGGCGACGATCTGTAACTGGTCTGAGAGGATGATCAGTCACACCGGAACTGAGACACGGTCCGGACTCCTACGGGAGGCAGCAGTGGGGAATATTGGACAATGGGGGCAACCCTGATCCAGCCATGCCGCGTGTGTGAAGAAG…	0	0	0	0	0	0	0	0	0	0	0	0	0	0	0	0	0	0	0	0	0	0	0	0	0	0	0	0	0	0	0	0	53	251	0	0	0	0	19	0	0	0	0	0	0	0	0	0
ASV464	AGGGTTCGATTCTGGCTCAGGACGAACGCTGGCGGCGTGCCTAATACATGCAAGTAGAACGCTGAAGAGAGGAGCTTGCTCTTCTTGGATGAGTTGCGAACGGGTGAGTAACGCGTAGGTAACCTGCCTGGTAGCGGGGGATAACTATTGGAAACGATAGCTAATACCGCATGATATTAATTGTCGCATGATAATTAATTGAAAGATGCAATTGCATCACTACCAGATGGACCTGCGTTGTATTAGCTAGTTGGTGAGGTAACGGCTCACCAAGGCGACGATACATAGCCGACCTGAGAGGGTGATCGGCCACACTGGGACTGAGACACGGCCCAGACTCCTACGGGAGGCAGCAGTAGGGAATCTTCGGCAATGGGGGGAACCCTGACCGAGCAACGC…	0	0	0	0	0	0	0	0	0	0	0	0	0	0	0	0	0	0	0	0	0	0	0	0	0	0	0	0	0	0	0	18	0	0	0	0	0	0	0	0	147	105	0	0	0	0	0	0
ASV465	AGAGTTCGATCCTGGCTCAGGACGAACGCTGGCGGCGTGCTTAACACATGCAAGTCGAACGGTGAAGGGACCAGCTTGCTGGTTCTGGATGAGTGGCGAACGGGTGAGTAACACGTGAGTAACCTGCCCCCTTCTTCTGGATAACCGCATGAAAGTGTGGCTAATACGGGATATTCTGCGCCTGCTGCATGGTGGGTGTGGGAAAGATATTGTTTCGGTGGGGGATGGGCTCGCGGCCTATCAGCTTGTTGGTGGGGTGATGGCCTACCAAGGCGGTGACGGGTAGCCGGCCTGAGAGGGTGGACGGTCACACTGGGACTGAGACACGGCCCAGACTCCTACGGGAGGCAGCAGTGGGGAATATTGCACAATGGGCGCAAGCCTGATGCAGCGACGCCG…	0	0	0	0	0	0	0	0	0	0	0	0	0	0	0	0	0	0	0	0	0	0	0	0	0	0	0	0	0	0	0	0	0	0	0	0	0	0	0	0	0	0	0	0	0	0	0	0
ASV466	AGGGTTTGATCATGGCTCAGGACGAACGCTGGCGGCGTGCTTAACACATGCAAGTCGAACGGTGAAGCGCCTTCCTTTTGGTGGGTGTGGATGAGTGGCGAACGGGTGAGTAACACGTGAGTAACCTGCCCCCTTCTTCTGGATAACCGCATGAAAGTGTGGCTAATACGGGATATTCTGCGCCTGCTGCATGGTGGGTGTGGGAAAGATATTGTTTCGGTGGGGGATGGGCTCGCGGCCTATCAGCTTGTTGGTGGGGTGATGGCCTACCAAGGCGGTGACGGGTAGCCGGCCTGAGAGGGTGGACGGTCACACTGGGACTGAGACACGGCCCAGACTCCTACGGGAGGCAGCAGTGGGGAATATTGCACAATGGGCGCAAGCCTGATGCAGCGACGC…	149	171	0	0	0	0	0	0	0	0	0	0	0	0	0	0	0	0	0	0	0	0	0	0	0	0	0	0	0	0	0	0	0	0	0	0	0	0	0	0	0	0	0	0	0	0	0	0
ASV467	AGAGTTTGATTATGGCTCAGGACGAACGCTGGCGGCGTGCCTAATACATGCAAGTAGAACGCTGAAGGAGGAGCTTGCTTCTCTGGATGAGTTGCGAACGGGTGAGTAACGCGTAGGTAACCTGCCTGGTAGCGGGGGATAACTATTGGAAACGATAGCTAATACCGCATAATAGTAGATGTTGCATGACATTTGCTTAAAAGGTGCAATTGCATCACTACCAGATGGACCTGCGTTGTATTAGCTAGTTGGTGAGGTAACGGCTCACCAAGGCAACGATACATAGCCGACCTGAGAGGGTGATCGGCCACACTGGGACTGAGACACGGCCCAGACTCCTACGGGAGGCAGCAGTAGGGAATCTTCGGCAATGGACGGAAGTCTGACCGAGCAACGCCG…	0	0	0	21	0	0	0	0	0	0	0	0	0	0	0	0	0	0	0	0	60	32	0	0	0	0	0	0	51	135	0	0	0	0	0	0	21	0	0	0	0	0	0	0	0	0	0	0
ASV468	AGAGTTTGATTCTGGCTCAGGACGAACGCTGGCGGCGTGCTTAACACATGCAAGTCGAACGATGAAGCCTAGCTTGCTAGGTGGATTAGTGGCGAACGGGTGAGTAATACGTGAGTAACCTACCTTTAACTCTGGGATAAGCCCGGGAAACTGGGTCTAATACCGGATACGACCAATCTCCGCATGGGGTGTTGGTGGAAAGCGTTATGTAGTGGTTATAGATGGGCTCACGGCCTATCAGCTTGTTGGTGAGGTAACGGCTCACCAAGGCGACGACGGGTAGCCGGCCTGAGAGGGTGACCGGCCACACTGGGACTGAGACACGGCCCAGACTCCTACGGGAGGCAGCAGTGGGGAATATTGCACAATGGGCGCAAGCCTGATGCAGCGACGCCGCGT…	0	0	0	0	0	0	0	0	0	82	0	0	0	0	0	0	0	0	0	0	0	0	0	0	0	0	0	0	0	0	0	0	0	0	0	0	0	0	184	54	0	0	0	0	0	0	0	0
ASV469	AGGGTTTGATTCTGGCTCAGGACGAACGCTGGCGGCGTGCCTAATACATGCAAGTAGAACGCACAGTTTATACCGTAGCTTGCTACACCATAGACTGTGAGTTGCGAACGGGTGAGTAACGCGTAGGTAACCTGCCTGGTAGCGGGGGATAACTATTGGAAACGATAGCTAATACCGCATAATATTAATTATTGCATGATAATTGATTGAAAGGTGCAATTGCACCACTACCAGATGGACCTGCGTTGTATTAGCTAGTAGGTGAGGTAACGGCTCACCTAGGCGACGATACATAGCCGACCTGAGAGGGTGATCGGCCACACTGGGACTGAGACACGGCCCAGACTCCTACGGGAGGCAGCAGTAGGGAATCTTCGGCAATGGACGAAAGTCTGACCG…	65	77	71	62	0	0	0	0	0	0	0	0	0	0	0	0	0	0	0	0	0	0	0	0	0	0	0	0	0	0	0	0	0	0	0	0	44	0	0	0	0	0	0	0	0	0	0	0
ASV470	AGGGTTTGATTCTGGCTCAGGACGAACGCTGGCGGCGTGCCTAATACATGCAAGTAGAACGCTGAAGGAGGAGCTTGCTTCTCTGGATGAGTTGCGAACGGGTGAGTAACGCGTAGGTAACCTGCCTGGTAGCGGGGGATAACTATTGGAAACGATAGCTAATACCGCATAAGAGTAGATGTTGCATGACATTTACTTAAAAGGTGCAATTGCATCACTACCAGATGGACCTGCGTTGTATTAGCTAGTTGGTGGGGTAACGGCTCACCAAGGCGACGATACATAGCCGACCTGAGAGGGTGATCGGCCACACTGGGACTGAGACACGGCCCAGACTCCTACGGGAGGCAGCAGTAGGGAATCTTCGGCAATGGACGGAAGTCTGACCGAGCAACGCCG…	0	0	0	0	0	0	0	15	0	0	0	0	0	0	0	0	0	0	0	0	0	0	0	0	0	0	0	0	0	0	0	0	0	0	0	0	126	178	0	0	0	0	0	0	0	0	0	0
ASV471	AGGGTTTGATTATGGCTCAGGACGAACGCTGGCGGCGTGCCTAATACATGCAAGTAGAACGCACAGTTTATACCGTAGCTTGCTACACCATAGACTGTGAGTTGCGAACGGGTGAGTAACGCGTAGGTAACCTGCCTGGTAGCGGGGGATAACTATTGGAAACGATAGCTAATACCGCATAATATTAATTATTGCATGATAATTAATTGAAAGGTGCAATTGCACCACTACCAGATGGACCTGCGTTGTATTAGCTAGTAGGTGAGGTAACGGCTCACCTAGGCGACGATACATAGCCGACCTGAGAGGGTGATCGGCCACACTGGGACTGAGACACGGCCCAGACTCCTACGGGAGGCAGCAGTAGGGAATCTTCGGCAATGGACGAAAGTCTGACCG…	0	0	0	0	0	0	0	0	0	0	77	69	0	0	0	0	0	0	0	0	0	0	0	0	0	53	0	0	0	0	0	0	0	0	0	0	0	0	0	0	0	0	37	0	0	0	0	0
ASV472	AGAGTTTGATCCTGGCTCAGGACGAACGCTGGCGGCGTGCCTAATACATGCAAGTAGAACGCTGAAGAGAGGAGCTTGCTCTTCTTGGATGAGTTGCGAACGGGTGAGTAACGCGTAGGTAACCTGCCTGGTAGCGGGGGATAACTATTGGAAACGATAGCTAATACCGCATGATATTAATTGTCGCATGATAATTAATTGAAAGATGCAATTGCATCACTACCAGATGGACCTGCGTTGTATTAGCTAGTTGGTGAGGTAACGGCTCACCAAGGCGACGATACATAGCCGACCTGAGAGGGTGATCGGCCACACTGGGACTGAGACACGGCCCAGACTCCTACGGGAGGCAGCAGTAGGGAATCTTCGGCAATGGGGGGAACCCTGACCGAGCAACGC…	0	0	0	0	0	0	0	0	0	0	0	0	0	0	0	0	0	0	0	0	0	0	0	0	0	0	0	0	0	0	0	15	0	0	0	0	0	0	0	0	142	103	0	0	0	0	0	0
ASV473	AGAATTTGATCTTGGTTCAGGACGAACGCTGGCGGCGTGCCTAATACATGCAAGTAGAACGCTGAAGAGAGGAGCTTGCTCTTCTTGGATGAGTTGCGAACGGGTGAGTAACGCGTAGGTAACCTGCCTGGTAGCGGGGGATAACTATTGGAAACGATAGCTAATACCGCATGATATTAATTGTCGCATGATAATTAATTGAAAGATGCAATTGCATCACTACCAGATGGACCTGCGTTGTATTAGCTAGTTGGTGAGGTAACGGCTCACCAAGGCGACGATACATAGCCGACCTGAGAGGGTGATCGGCCACACTGGGACTGAGACACGGCCCAGACTCCTACGGGAGGCAGCAGTAGGGAATCTTCGGCAATGGGGGGAACCCTGACCGAGCAACGC…	0	0	0	0	0	0	0	0	0	0	0	0	0	0	0	0	0	0	0	0	0	0	0	0	0	0	0	0	0	0	0	6	0	0	0	0	0	0	0	0	143	86	0	0	0	0	0	0
ASV474	AGGGTTTGATTATGGCTCAGGACGAACGCTGGCGGCGTGCCTAATACATGCAAGTAGAACGCACAGGATGCACCGTAGTTTACTACACCGTATTCTGTGAGTTGCGAACGGGTGAGTAACGCGTAGGTAACCTGCCTGGTAGCGGGGGATAACTATTGGAAACGATAGCTAATACCGCATAAGAACATTTACTGCATGGTAGATGTTTAAAAGGTGCAAATGCATCACTACCAGATGGACCTGCGTTGTATTAGCTAGTAGGTGAGGTAACGGCTCACCTAGGCGACGATACATAGCCGACCTGAGAGGGTGATCGGCCACACTGGGACTGAGACACGGCCCAGACTCCTACGGGAGGCAGCAGTAGGGAATCTTCGGCAATGGGGGGAACCCTGACCG…	48	48	0	47	0	0	0	0	0	0	0	0	0	0	0	0	0	0	0	0	0	0	0	0	0	0	0	0	0	0	0	0	0	0	0	0	0	36	0	139	0	0	0	0	0	0	0	0
ASV475	AGAGTTTGATTATGGCTCAGGACGAACGCTGGCGGCGTGCCTAATACATGCAAGTAGAACGCTGAAGGAGGAGCTTGCTTCTCTGGATGAGTTGCGAACGGGTGAGTAACGCGTAGGTAACCTGCCTGGTAGCGGGGGATAACTATTGGAAACGATAGCTAATACCGCATAAGAGTAGATGTTGCATGACATTTACTTAAAAGGTGCAATTGCATCACTACCAGATGGACCTGCGTTGTATTAGCTAGTTGGTGGGGTAACGGCTCACCAAGGCGACGATACATAGCCGACCTGAGAGGGTGATCGGCCACACTGGGACTGAGACACGGCCCAGACTCCTACGGGAGGCAGCAGTAGGGAATCTTCGGCAATGGACGGAAGTCTGACCGAGCAACGCCG…	0	0	0	0	0	0	0	26	0	0	0	0	0	0	0	0	0	0	0	0	0	0	0	0	0	0	0	0	0	0	0	0	0	0	0	0	106	186	0	0	0	0	0	0	0	0	0	0
ASV476	AGGGTTTGATTCTGGCTCAGATTGAACGCTGGCGGCATGCTTTACACATGCAAGTCGAACGGCAGCGCGGGCTTCGGCCTGGCGGCGAGTGGCGAACGGGTGAGTAATACATCGGAACGTGCCCAGTAGTGGGGGATAGCTCGGCGAAAGCCGGATTAATACCGCATACGACCTGAGGGTGAAAGCGGGGGATCTTCGGACCTCGCGCTATTGGAGCGGCCGATGGCAGATTAGCTAGTTGGTGGGGTAAAGGCCTACCAAGGCGACGATCTGTAGCTGGTCTGAGAGGACGACCAGCCACACTGGGACTGAGACACGGCCCAGACTCCTACGGGAGGCAGCAGTGGGGAATTTTGGACAATGGGCGAAAGCCTGATCCAGCAATGCCGCGTGTGTGAT…	0	0	0	0	0	0	0	0	0	0	0	0	0	0	0	0	0	0	0	0	0	0	0	0	0	0	0	0	0	0	0	0	0	0	0	0	106	21	0	0	100	91	0	0	0	0	0	0
ASV477	AGGGTTTGATCATGGCTCAGGACGAACGCTGGCGGCGTGCCTAATACATGCAAGTAGAACGCACAGTTTATACCGTAGCTTGCTACACCATAGACTGTGAGTTGCGAACGGGTGAGTAACGCGTAGGTAACCTGCCTGGTAGCGGGGGATAACTATTGGAAACGATAGCTAATACCGCATAATATTAATTATTGCATGATAATTGATTGAAAGGTGCAATTGCACCACTACCAGATGGACCTGCGTTGTATTAGCTAGTAGGTGAGGTAACGGCTCACCTAGGCGACGATACATAGCCGACCTGAGAGGGTGATCGGCCACACTGGGACTGAGACACGGCCCAGACTCCTACGGGAGGCAGCAGTAGGGAATCTTCGGCAATGGACGAAAGTCTGACCG…	65	76	71	54	0	0	0	0	0	0	0	0	0	0	0	0	0	0	0	0	0	0	0	0	0	0	0	0	0	0	0	0	0	0	0	0	51	0	0	0	0	0	0	0	0	0	0	0
ASV478	AGGGTTTGATTCTGGCTCAGGACGAACGCTGGCGGCGTGCCTAATACATGCAAGTAGAACGCTGAAGCTTGGTGCTTGCACCGAGCGGATGAGTTGCGAACGGGTGAGTAACGCGTAGGTAACCTGCCTGGTAGCGGGGGATAACTATTGGAAACGATAGCTAATACCGCATAATAGTAGATGTTGCATGACATTTGCTTAAAAGGTGCAATTGCATCACTACCAGATGGACCTGCGTTGTATTAGCTAGTTGGTGAGGTAACGGCTCACCAAGGCAACGATACATAGCCGACCTGAGAGGGTGATCGGCCACACTGGGACTGAGACACGGCCCAGACTCCTACGGGAGGCAGCAGTAGGGAATCTTCGGCAATGGACGGAAGTCTGACCGAGCAACGC…	0	0	55	64	0	0	75	38	0	0	0	0	0	0	0	0	0	0	0	0	0	0	0	0	57	0	0	0	28	0	0	0	0	0	0	0	0	0	0	0	0	0	0	0	0	0	0	0
ASV479	AGAATTTGATCTTGGTTCAGGACGAACGCTGGCGGCGTGCCTAATACATGCAAGTAGAACGCTGAAGAGAGGAGCTTGCTCTTCTTGGATGAGTTGCGAACGGGTGAGTAACGCGTAGGTAACCTGCCTGGTAGCGGGGGATAACTATTGGAAACGATAGCTAATACCGCATAATAGTAGATGTTGCATGACATTTGCTTAAAAGGTGCAATTGCATCACTACCAGATGGACCTGCGTTGTATTAGCTAGTTGGTGAGGTAACGGCTCACCAAGGCAACGATACATAGCCGACCTGAGAGGGTGATCGGCCACACTGGGACTGAGACACGGCCCAGACTCCTACGGGAGGCAGCAGTAGGGAATCTTCGGCAATGGACGGAAGTCTGACCGAGCAACGC…	0	0	0	0	0	0	101	61	0	0	51	47	0	0	0	0	0	0	0	0	21	7	0	0	7	0	0	0	0	0	0	0	0	22	0	0	0	0	0	0	0	0	0	0	0	0	0	0
ASV480	AGGGTTTGATTATGGCTCAGGACGAACGCTGGCGGCGTGCCTAATACATGCAAGTAGAACGCTGAAGGAGGAGCTTGCTTCTCTGGATGAGTTGCGAACGGGTGAGTAACGCGTAGGTAACCTGCCTGGTAGCGGGGGATAACTATTGGAAACGATAGCTAATACCGCATAAGAGTAGATGTTGCATGACATTTACTTAAAAGGTGCAATTGCATCACTACCAGATGGACCTGCGTTGTATTAGCTAGTTGGTGGGGTAACGGCTCACCAAGGCGACGATACATAGCCGACCTGAGAGGGTGATCGGCCACACTGGGACTGAGACACGGCCCAGACTCCTACGGGAGGCAGCAGTAGGGAATCTTCGGCAATGGACGGAAGTCTGACCGAGCAACGCCG…	0	0	0	0	0	0	0	23	0	0	0	0	0	0	0	0	0	0	0	0	0	0	0	0	0	0	0	0	0	0	0	0	0	0	0	0	115	179	0	0	0	0	0	0	0	0	0	0
ASV481	AGGGTTTGATTATGGCTCAGGACGAACGCTGGCGGCGTGCCTAATACATGCAAGTAGAACGCACAGTTTATACCGTAGCTTGCTACACCATAGACTGTGAGTTGCGAACGGGTGAGTAACGCGTAGGTAACCTGCCTGGTAGCGGGGGATAACTATTGGAAACGATAGCTAATACCGCATAATATTAATTATTGCATGATAATTGATTGAAAGGTGCAATTGCACCACTACCAGATGGACCTGCGTTGTATTAGCTAGTAGGTGAGGTAACGGCTCACCTAGGCGACGATACATAGCCGACCTGAGAGGGTGATCGGCCACACTGGGACTGAGACACGGCCCAGACTCCTACGGGAGGCAGCAGTAGGGAATCTTCGGCAATGGACGAAAGTCTGACCG…	63	92	62	48	0	0	0	0	0	0	0	0	0	0	0	0	0	0	0	0	0	0	0	0	0	0	0	0	0	0	0	0	0	0	0	0	51	0	0	0	0	0	0	0	0	0	0	0
ASV482	AGGGTTTGATTATGGCTCAGGACGAACGCTGGCGGCGTGCCTAATACATGCAAGTAGAACGCTGAAGAGAGGAGCTTGCTCTTCTTGGATGAGTTGCGAACGGGTGAGTAACGCGTAGGTAACCTGCCTTGTAGCGGGGGATAACTATTGGAAACGATAGCTAATACCGCATAACAATGGATGACACATGTCATTTATTTGAAAGGGGCAATTGCTCCACTACAAGATGGACCTGCGTTGTATTAGCTAGTAGGTGAGGTAACGGCTCACCTAGGCGACGATACATAGCCGACCTGAGAGGGTGATCGGCCACACTGGGACTGAGACACGGCCCAGACTCCTACGGGAGGCAGCAGTAGGGAATCTTCGGCAATGGGGGCAACCCTGACCGAGCAACGC…	0	0	0	0	0	33	0	0	0	0	0	0	0	0	17	0	0	0	136	72	0	0	0	0	0	0	0	0	0	0	0	0	0	0	0	0	0	0	0	0	0	0	0	0	35	23	0	0
ASV483	AGGGTTTGATCCTGGCTCAGATTGAACGCTGGCGGCAGGCTTAACACATGCAAGTCGAACGGTAACATAAAGAAGCTTGCTTCTTTGATGACGAGTGGCGGACGGGTGAGTAATGCTTGGGAATCTAGCTTATGGAGGGGGATAACTACGGGAAACTGTAGCTAATACCGCGTAGAATCGGGAGATGAAAGTGTGGGACCTTCGGGCCACATGCCATAGGATGAGCCCAAGTGGGATTAGGTAGTTGGTGAGGTAAAGGCTCACCAAGCCGACGATCTCTAGCTGGTCTGAGAGGATGACCAGCCACACTGGGACTGAGACACGGCCCAGACTCCTACGGGAGGCAGCAGTGGGGAATATTGCGCAATGGGGGCAACCCTGACGCAGCCATGCCGCGTG…	0	0	0	0	0	0	0	0	0	0	118	198	0	0	0	0	0	0	0	0	0	0	0	0	0	0	0	0	0	0	0	0	0	0	0	0	0	0	0	0	0	0	0	0	0	0	0	0
ASV484	AGAGTTTGATTATGGCTCAGATTGAACGCTGGCGGCAGGCTTAACACATGCAAGTCGAACGATGACTCTCTAGCTTGCTAGAGAAGATTAGTGGCGGACGGGTGAGTAACATTTAGGAATCTGCCTAGTAGTGGGGGATAGCTCGGGGAAACTCGAATTAATACCGCATACGACCTACGGGTGAAAGGGGGCGCAAGCTCTTGCTATTAGATGAGCCTAAATCAGATTAGCTAGTTGGTGGGGTAAAGGCCCACCAAGGCGACGATCTGTAACTGGTCTGAGAGGATGATCAGTCACACCGGAACTGAGACACGGTCCGGACTCCTACGGGAGGCAGCAGTGGGGAATATTGGACAATGGGGGCAACCCTGATCCAGCCATGCCGCGTGTGTGAAGAAG…	0	0	0	0	0	0	0	0	0	0	0	0	0	0	0	0	0	0	0	0	0	0	0	0	0	0	0	0	0	0	0	0	57	259	0	0	0	0	0	0	0	0	0	0	0	0	0	0
ASV485	AGAGTTTGATTATGGCTCAGATTGAACGCTGGCGGCAGGCTTAACACATGCAAGTCGAACGATGACTCTCTAGCTTGCTAGAGAAGATTAGTGGCGGACGGGTGAGTAACATTTAGGAATCTGCCTAGTAGTGGGGGATAGCTCGGGGAAACTCGAATTAATACCGCATACGACCTACGGGTGAAAGGGGGCGCAAGCTCTTGCTATTAGATGAGCCTAAATCAGATTAGCTAGTTGGTGGGGTAAAGGCCCACCAAGGCGACGATCTGTAACTGGTCTGAGAGGATGATCAGTCACACCGGAACTGAGACACGGTCCGGACTCCTACGGGAGGCAGCAGTGGGGAATATTGGACAATGGGGGCAACCCTGATCCAGCCATGCCGCGTGTGTGAAGAAG…	0	0	0	0	0	0	0	0	0	0	0	0	0	0	0	0	0	0	0	0	0	0	0	0	0	0	0	0	0	0	0	0	57	259	0	0	0	0	0	0	0	0	0	0	0	0	0	0
ASV486	AGAATTTGATCTTGGTTCAGGACGAACGCTGGCGGCGTGCTTAACACATGCAAGTCGAACGATGAAGCCTAGCTTGCTAGGTGGATTAGTGGCGAACGGGTGAGTAATACGTGAGTAACCTACCTTTAACTCTGGGATAAGCCTGGGAAACTGGGTCTAATACCGGATACGACCAATCTCCGCATGGGGTGTTGGTGGAAAGCGTTATGTAGTGGTTATAGATGGGCTCACGGCCTATCAGCTTGTTGGTGAGGTAACGGCTCACCAAGGCGACGACGGGTAGCCGGCCTGAGAGGGTGACCGGCCACACTGGGACTGAGACACGGCCCAGACTCCTACGGGAGGCAGCAGTGGGGAATATTGCACAATGGGCGCAAGCCTGATGCAGCGACGCCGCGT…	0	0	0	0	0	0	0	0	0	0	0	0	20	46	0	0	0	0	0	0	0	0	0	0	0	0	31	48	0	0	0	0	121	22	0	0	0	27	0	0	0	0	0	0	0	0	0	0
ASV487	AGAGTTTGATTATGGCTCAGGACGAACGCTGGCGGCGTGCTTAACACATGCAAGTCGAACGATGAAGCCTAGCTTGCTAGGTGGATTAGTGGCGAACGGGTGAGTAATACGTGAGTAACCTACCTTTAACTCTGGGATAAGCCTGGGAAACTGGGTCTAATACCGGATACGACCAATCTCCGCATGGGGTGTTGGTGGAAAGCGTTATGTAGTGGTTATAGATGGGCTCACGGCCTATCAGCTTGTTGGTGAGGTAACGGCTCACCAAGGCGACGACGGGTAGCCGGCCTGAGAGGGTGACCGGCCACACTGGGACTGAGACACGGCCCAGACTCCTACGGGAGGCAGCAGTGGGGAATATTGCACAATGGGCGCAAGCCTGATGCAGCGACGCCGCGT…	0	0	0	0	0	0	0	0	0	0	0	0	0	77	0	0	0	0	0	0	0	0	0	0	0	0	0	91	0	0	0	0	131	16	0	0	0	0	0	0	0	0	0	0	0	0	0	0
ASV488	AGAGTTTGATTCTGGCTCAGGACGAACGCTGGCGGCGTGCTTAACACATGCAAGTCGAACGATGAAGCCTAGCTTGCTAGGTGGATTAGTGGCGAACGGGTGAGTAATACGTGAGTAACCTACCTTTAACTCTGGGATAAGCCTGGGAAACTGGGTCTAATACCGGATACGACCAATCTCCGCATGGGGTGTTGGTGGAAAGCGTTATGTAGTGGTTATAGATGGGCTCACGGCCTATCAGCTTGTTGGTGAGGTAACGGCTCACCAAGGCGACGACGGGTAGCCGGCCTGAGAGGGTGACCGGCCACACTGGGACTGAGACACGGCCCAGACTCCTACGGGAGGCAGCAGTGGGGAATATTGCACAATGGGCGCAAGCCTGATGCAGCGACGCCGCGT…	0	0	0	0	0	0	0	0	0	0	0	0	24	62	0	0	0	0	0	0	0	0	0	0	0	0	0	91	0	0	0	0	116	21	0	0	0	0	0	0	0	0	0	0	0	0	0	0
ASV489	AGGGTTTGATCCTGGCTCAGGACGAACGCTGGCGGCGTGCCTAATACATGCAAGTAGAACGCACAGTTTATACCGTAGCTTGCTACACCATAGACTGTGAGTTGCGAACGGGTGAGTAACGCGTAGGTAACCTGCCTGGTAGCGGGGGATAACTATTGGAAACGATAGCTAATACCGCATAATATTAATTATTGCATGATAATTGATTGAAAGGTGCAATTGCACCACTACCAGATGGACCTGCGTTGTATTAGCTAGTAGGTGAGGTAACGGCTCACCTAGGCGACGATACATAGCCGACCTGAGAGGGTGATCGGCCACACTGGGACTGAGACACGGCCCAGACTCCTACGGGAGGCAGCAGTAGGGAATCTTCGGCAATGGACGAAAGTCTGACCG…	72	76	65	56	0	0	0	0	0	0	0	0	0	0	0	0	0	0	0	0	0	0	0	0	0	0	0	0	0	0	0	0	0	0	0	0	44	0	0	0	0	0	0	0	0	0	0	0
ASV490	AGAGTTTGATTATGGCTCAGGACGAACGCTGGCGGCGTGCTTAACACATGCAAGTCGAACGAAGAGCGATGGAAGCTTGCTTCTATCAATCTTAGTGGCGAACGGGTGAGTAACGCGTAATCAACCTGCCCTTCAGAGGGGGACAACAGTTGGAAACGACTGCTAATACCGCATACGATCTAATCTCGGCATCGAGGATAGATGAAAGGTGGCCTCTACATGTAAGCTATCACTGAAGGAGGGGATTGCGTCTGATTAGCTAGTTGGAGGGGTAACGGCCCACCAAGGCGATGATCAGTAGCCGGTCTGAGAGGATGAACGGCCACATTGGGACTGAGACACGGCCCAGACTCCTACGGGAGGCAGCAGTGGGGAATCTTCCGCAATGGACGAAAGTCT…	1	1	0	0	0	0	0	0	0	0	0	0	0	0	0	0	0	41	0	0	0	0	0	0	0	0	0	0	105	0	0	0	0	0	1	1	0	0	0	0	0	162	0	0	0	1	0	0
ASV491	AGAGTTTGATTCTGGCTCAGGACGAACGCTGGCGGCGTGCCTAATACATGCAAGTAGAACGCTGAAGAGAGGAGCTTGCTCTTCTTGGATGAGTTGCGAACGGGTGAGTAACGCGTAGGTAACCTGCCTTGTAGCGGGGGATAACTATTGGAAACGATAGCTAATACCGCATAACAATGGATGACACATGTCATTTATTTGAAAGGGGCAATTGCTCCACTACAAGATGGACCTGCGTTGTATTAGCTAGTAGGTGAGGTAACGGCTCACCTAGGCGACGATACATAGCCGACCTGAGAGGGTGATCGGCCACACTGGGACTGAGACACGGCCCAGACTCCTACGGGAGGCAGCAGTAGGGAATCTTCGGCAATGGGGGCAACCCTGACCGAGCAACGC…	0	0	0	0	0	34	0	0	0	0	0	0	0	0	17	0	0	0	128	76	0	0	0	0	0	0	0	0	0	0	0	0	0	0	0	0	0	0	0	0	0	0	0	0	32	26	0	0
ASV492	AGAGTTTGATTATGGCTCAGGACGAACGCTGGCGGCGTGCCTAATACATGCAAGTAGAACGCTGAAGAGAGGAGCTTGCTCTTCTTGGATGAGTTGCGAACGGGTGAGTAACGCGTAGGTAACCTGCCTTGTAGCGGGGGATAACTATTGGAAACGATAGCTAATACCGCATAACAATGGATGACACATGTCATTTATTTGAAAGGGGCAATTGCTCCACTACAAGATGGACCTGCGTTGTATTAGCTAGTAGGTGAGGTAACGGCTCACCTAGGCGACGATACATAGCCGACCTGAGAGGGTGATCGGCCACACTGGGACTGAGACACGGCCCAGACTCCTACGGGAGGCAGCAGTAGGGAATCTTCGGCAATGGGGGCAACCCTGACCGAGCAACGC…	0	0	0	0	0	37	0	0	0	0	0	0	0	0	22	0	0	0	110	65	0	0	0	0	0	0	0	0	0	0	0	0	0	0	0	0	0	0	0	0	0	0	0	0	40	38	0	0
ASV493	AGGGTTTGATTATGGCTCAGGACGAACGCTGGCGGCGTGCTTAACACATGCAAGTCGAACGGGATCCTCTCCAGCTTGCTGGGGGGGTGAGAGTGGCGAACGGGTGAGTAATGCGTGACTAACCTGCCTCATGGTCTGGAATAGCTCCTGGAAACGGGTGGTAATGCCGGATGGTCCAACTTTCCGCATGGTTTGTTGGGAAAGCTTTTGCGCCATGGGATGGGGTCGCGTCCTATCAGCTTGTTGGTGGGGTGTTGGCCTACCAAGGCTTCGACGGGTAGCCGGCCTAAGAGGGCGACCGGCCACATTGGGACTGAGATACGGCCCAGACTCCTACGGGAGGCAGCAGTGGGGAATATTGCACAATGGGGGGAACCCTGATGCAGCGACGCCGCGTGC…	0	0	0	0	0	0	0	0	0	0	0	0	0	0	0	0	0	0	0	0	0	0	117	195	0	0	0	0	0	0	0	0	0	0	0	0	0	0	0	0	0	0	0	0	0	0	0	0
ASV494	AGAGTTCGATCCTGGCTCAGGACGAACGCTGGCGGCGTGCCTAATACATGCAAGTAGAACGCTGAAGAGAGGAGCTTGCTCTTCTTGGATGAGTTGCGAACGGGTGAGTAACGCGTAGGTAACCTGCCTTGTAGCGGGGGATAACTATTGGAAACGATAGCTAATACCGCATAACAATGGATGACACATGTCATTTATTTGAAAGGGGCAATTGCTCCACTACAAGATGGACCTGCGTTGTATTAGCTAGTAGGTGAGGTAACGGCTCACCTAGGCGACGATACATAGCCGACCTGAGAGGGTGATCGGCCACACTGGGACTGAGACACGGCCCAGACTCCTACGGGAGGCAGCAGTAGGGAATCTTCGGCAATGGGGGCAACCCTGACCGAGCAACGC…	0	0	28	0	8	28	0	14	0	0	0	0	0	0	7	0	0	0	121	50	0	0	0	0	0	0	0	0	0	0	0	0	0	0	0	0	0	0	0	0	0	0	0	0	36	19	0	0
ASV495	AGGGTTTGATTATGGCTCAGGACGAACGCTGGCGGCGTGCCTAATACATGCAAGTCGAACGAGAGCGACCGGTGCTTGCACTGGTCAATCTAGTGGCGAACGGGTGAGTAACACGTGGGTAACCTGCCCATCAGAGGGGGATAACATCCGGAAACGGATGCTAAAACCGCATAGGTCTTCGAGCCGCATGGCTTGAAGAGGAAAAGAGGCGCAAGCTTCTGCTGATGGATGGACCCGCGGTGCATTAGCTAGTTGGTGAGGTAACGGCTCACCAAGGCCGTGATGCATAGCCGACCTGAGAGGGTGATCGGCCACATTGGGACTGAGACACGGCCCAAACTCCTACGGGAGGCAGCAGTAGGGAATCTTCCGCAATGGACGCAAGTCTGACGGAGCAAC…	0	0	0	0	69	47	0	61	0	0	67	67	0	0	0	0	0	0	0	0	0	0	0	0	0	0	0	0	0	0	0	0	0	0	0	0	0	0	0	0	0	0	0	0	0	0	0	0
ASV496	AGAGTTTGATCATGGCTCAGGACGAACGCTGGCGGCGTGCTTAACACATGCAAGTCGAACGGTGAAGGGACCAGCTTGCTGGTTCTGGATGAGTGGCGAACGGGTGAGTAACACGTGAGTAACCTGCCCCCTTCTTCTGGATAACCGCATGAAAGTGTGGCTAATACGGGATATTCTGCGCCTGCTGCATGGTGGGTGTGGGAAAGATATTGTTTCGGTGGGGGATGGGCTCGCGGCCTATCAGCTTGTTGGTGGGGTGATGGCCTACCAAGGCGGTGACGGGTAGCCGGCCTGAGAGGGTGGACGGTCACACTGGGACTGAGACACGGCCCAGACTCCTACGGGAGGCAGCAGTGGGGAATATTGCACAATGGGCGCAAGCCTGATGCAGCGACGCCG…	0	0	0	0	0	0	0	0	0	0	0	0	0	0	0	0	0	0	0	0	0	0	0	0	0	0	0	0	0	0	0	0	0	0	0	0	0	0	0	0	0	0	0	0	0	0	0	0
ASV497	AGGGTTTGATCCTGGCTCAGGACGAACGCTGGCGGCGTGCCTAATACATGCAAGTCGAACGAGAGCGACCGGTGCTTGCACTGGTCAATCTAGTGGCGAACGGGTGAGTAACACGTGGGTAACCTGCCCATCAGAGGGGGATAACATCCGGAAACGGATGCTAAAACCGCATAGGTCTTCGAGCCGCATGGCTTGAAGAGGAAAAGAGGCGCAAGCTTCTGCTGATGGATGGACCCGCGGTGCATTAGCTAGTTGGTGAGGTAACGGCTCACCAAGGCCGTGATGCATAGCCGACCTGAGAGGGTGATCGGCCACATTGGGACTGAGACACGGCCCAAACTCCTACGGGAGGCAGCAGTAGGGAATCTTCCGCAATGGACGCAAGTCTGACGGAGCAAC…	0	0	0	0	48	13	0	0	0	0	0	0	0	0	0	0	0	0	0	0	80	0	0	0	0	0	0	0	63	0	0	0	0	0	0	0	0	0	0	0	0	0	0	106	0	0	0	0
ASV498	AGAGTTTGATCATGGCTCAGGACGAACGCTGGCGGCGTGCCTAATACATGCAAGTAGAACGCTGAAGAGAGGAGCTTGCTCTTCTTGGATGAGTTGCGAACGGGTGAGTAACGCGTAGGTAACCTGCCTGGTAGCGGGGGATAACTATTGGAAACGATAGCTAATACCGCATAATAGTAGATGTTGCATGACATTTGCTTAAAAGGTGCAATTGCATCACTACCAGATGGACCTGCGTTGTATTAGCTAGTTGGTGAGGTAACGGCTCACCAAGGCAACGATACATAGCCGACCTGAGAGGGTGATCGGCCACACTGGGACTGAGACACGGCCCAGACTCCTACGGGAGGCAGCAGTAGGGAATCTTCGGCAATGGACGGAAGTCTGACCGAGCAACGC…	0	0	0	0	0	0	123	81	0	0	27	44	0	0	0	0	0	0	0	0	14	6	0	0	0	0	0	0	0	0	0	0	15	0	0	0	0	0	0	0	0	0	0	0	0	0	0	0
ASV499	AGAGTTTGATTATGGCTCAGGACGAACGCTGGCGGCGTGCCTAATACATGCAAGTAGAACGCTGAAGGAGGAGCTTGCTTCTCTGGATGAGTTGCGAACGGGTGAGTAACGCGTAGGTAACCTGCCTGGTAGCGGGGGATAACTATTGGAAACGATAGCTAATACCGCATAAGAGTAGATGTTGCATGACATTTACTTAAAAGGTGCAATTGCATCACTACCAGATGGACCTGCGTTGTATTAGCTAGTTGGTGGGGTAACGGCTCACCAAGGCGACGATACATAGCCGACCTGAGAGGGTGATCGGCCACACTGGGACTGAGACACGGCCCAGACTCCTACGGGAGGCAGCAGTAGGGAATCTTCGGCAATGGACGGAAGTCTGACCGAGCAACGCCG…	0	0	0	0	0	0	0	26	0	0	0	0	0	0	0	0	0	0	0	0	0	0	0	0	0	0	0	0	0	0	0	0	0	0	0	0	121	162	0	0	0	0	0	0	0	0	0	0
ASV500	AGAGTTCGATCCTGGCTCAGGACGAACGCTGGCGGCGTGCCTAATACATGCAAGTAGAACGCACAGTTTATACCGTAGCTTGCTACACCATAGACTGTGAGTTGCGAACGGGTGAGTAACGCGTAGGTAACCTGCCTGGTAGCGGGGGATAACTATTGGAAACGATAGCTAATACCGCATAATATTAATTATTGCATGATAATTAATTGAAAGGTGCAATTGCACCACTACCAGATGGACCTGCGTTGTATTAGCTAGTAGGTGAGGTAACGGCTCACCTAGGCGACGATACATAGCCGACCTGAGAGGGTGATCGGCCACACTGGGACTGAGACACGGCCCAGACTCCTACGGGAGGCAGCAGTAGGGAATCTTCGGCAATGGACGAAAGTCTGACCG…	0	0	0	0	0	0	0	0	0	0	72	58	0	0	0	0	0	0	0	0	0	0	0	0	23	60	0	0	0	0	0	0	0	0	0	0	0	0	0	0	0	0	23	0	0	0	0	0
ASV501	AGAGTTTGATTATGGCTCAGGACGAACGCTGGCGGCGTGCCTAATACATGCAAGTAGAACGCTGAAGAGAGGAGCTTGCTCTTCTTGGATGAGTTGCGAACGGGTGAGTAACGCGTAGGTAACCTGCCTGGTAGCGGGGGATAACTATTGGAAACGATAGCTAATACCGCATGATATTAATTGTCGCATGATAATTAATTGAAAGATGCAATTGCATCACTACCAGATGGACCTGCGTTGTATTAGCTAGTTGGTGAGGTAACGGCTCACCAAGGCGACGATACATAGCCGACCTGAGAGGGTGATCGGCCACACTGGGACTGAGACACGGCCCAGACTCCTACGGGAGGCAGCAGTAGGGAATCTTCGGCAATGGGGGGAACCCTGACCGAGCAACGC…	0	0	0	0	0	0	0	0	0	0	0	0	0	0	0	0	0	0	0	0	0	0	0	0	0	0	0	0	0	0	0	14	0	0	0	0	0	0	0	0	115	101	0	0	0	0	0	0
ASV502	AGGGTTTGATTCTGGCTCAGGACGAACGCTGGCGGCGTGCTTAACACATGCAAGTCGAACGGTGAAGGGACCAGCTTGCTGGTTCTGGATGAGTGGCGAACGGGTGAGTAACACGTGAGTAACCTGCCCCCTTCTTCTGGATAACCGCATGAAAGTGTGGCTAATACGGGATATTCTGCGCCTGCTGCATGGTGGGTGTGGGAAAGATATTGTTTCGGTGGGGGATGGGCTCGCGGCCTATCAGCTTGTTGGTGGGGTGATGGCCTACCAAGGCGGTGACGGGTAGCCGGCCTGAGAGGGTGGACGGTCACACTGGGACTGAGACACGGCCCAGACTCCTACGGGAGGCAGCAGTGGGGAATATTGCACAATGGGCGCAAGCCTGATGCAGCGACGCCG…	0	0	0	0	0	0	0	0	0	0	0	0	0	0	0	0	0	0	0	0	0	0	0	0	0	0	0	0	0	0	0	0	0	0	0	0	0	0	0	0	0	0	0	0	0	0	0	0
ASV503	AGGGTTTGATCCTGGCTCAGGATGAACGCTGACAGAATGCTTAACACATGCAAGTCGATGGGGAAGTGGTGCTTGCACCATGGTAACCATGGCGGACGGGTGAGTAACGCGTAAGGAACTTGCCTGCGGGACCGGGATAACAGCAGGAAACTGCTGACAAGACCGGATAAGGTCATTAAGCCGCATAGCTTAGTGATGAAAGGAGACGCCTGCGGAGAGCCTTGCGTCCTATTAGCTAGTTGGAGGGGTAACGGCCCACCAAGGCGAAGATAGGTAGCCGGCCTGAGAGGGTGGACGGCCACAAGGGGACTGAGATACGGCCCTTACTCCTACGGGAGGCAGCAGTGGGGAATATTGGACAATGGGGGCAACCCTGATCCAGCAATTCTGTGTGCACGA…	205	103	0	0	0	0	0	0	0	0	0	0	0	0	0	0	0	0	0	0	0	0	0	0	0	0	0	0	0	0	0	0	0	0	0	0	0	0	0	0	0	0	0	0	0	0	0	0
ASV504	AGGGTTTGATCCTGGCTCAGGATGAACGCTGACAGAATGCTTAACACATGCAAGTCTTTGGCGAAGCTGTGCTTGCACAGCCTAGCCAAGGCGGACGGGTGAGTAACGCGTAAGGGACTTGCCCTGCAGTCAGGGATAACAGACGGAAACGACTGATAAGACCTGGTAAAGTCAGGCGGACTCATGTCCAGCCTGATGAAAAGGAATGCTGCAGGAGAGCCTTGCGTCCTATTAGCTTGTTGGTGGGGTAACGGCCCACCAAGGCGATGATAGGTAGCCGGCCTGAGAGGGTGGACGGCCACAAGGGGACTGAGATACGGCCCTTACTCCTACGGGAGGCAGCAGTGGGGAATATTGGACAATGGGGGCAACCCTGATCCAGCAATTCTGTGTGCACGA…	102	143	0	0	0	0	0	0	0	0	0	0	0	0	0	0	0	0	0	0	0	0	0	0	0	0	0	0	0	0	63	0	0	0	0	0	0	0	0	0	0	0	0	0	0	0	0	0
ASV505	AGAGTTTGATTATGGCTCAGGACGAACGCTGGCGGCGTGCCTAATACATGCAAGTAGAACGCTGAAGGAGGAGCTTGCTTCTCTGGATGAGTTGCGAACGGGTGAGTAACGCGTAGGTAACCTGCCTGGTAGCGGGGGATAACTATTGGAAACGATAGCTAATACCGCATAATAGTAGATGTTGCATGACATTTGCTTAAAAGGTGCAATTGCATCACTACCAGATGGACCTGCGTTGTATTAGCTAGTTGGTGAGGTAACGGCTCACCAAGGCGACGATACATAGCCGACCTGAGAGGGTGATCGGCCACACTGGGACTGAGACACGGCCCAGACTCCTACGGGAGGCAGCAGTAGGGAATCTTCGGCAATGGACGGAAGTCTGACCGAGCAACGCCG…	0	0	0	0	0	0	0	0	0	0	0	0	0	0	0	0	0	25	0	0	0	0	0	0	0	0	0	0	0	0	33	80	0	0	0	0	0	0	101	29	0	40	0	0	0	0	0	0
ASV506	AGGGTTTGATTATGGCTCAGGACGAACGCTGGCGGCGTGCCTAATACATGCAAGTAGAACGCTGAAGGAGGAGCTTGCTTCTCCGGATGAGTTGCGAACGGGTGAGTAACGCGTAGGTAACCTGCCTGGTAGCGGGGGATAACTATTGGAAACGATAGCTAATACCGCATAAGAGTAGATGTTGCATGACATTTGCTTAAAAGGTGCAATTGCATCACTACCAGATGGACCTGCGTTGTATTAGCTAGTTGGTGGGGTAACGGCTCACCAAGGCGACGATACATAGCCGACCTGAGAGGGTGATCGGCCACACTGGGACTGAGACACGGCCCAGACTCCTACGGGAGGCAGCAGTAGGGAATCTTCGGCAATGGACGGAAGTCTGACCGAGCAACGCCG…	0	0	0	0	4	0	31	37	0	31	0	0	20	36	0	0	0	0	0	0	0	0	0	0	0	0	0	0	0	0	0	0	19	20	0	0	0	38	10	0	0	0	0	0	61	0	0	0
ASV507	AGGGTTTGATCATGGCTCAGGACGAACGCTGGCGGCGTGCCTAATACATGCAAGTAGAACGCACAGTTTATACCGTAGCTTGCTACACCATAGACTGTGAGTTGCGAACGGGTGAGTAACGCGTAGGTAACCTGCCTGGTAGCGGGGGATAACTATTGGAAACGATAGCTAATACCGCATAATATTAATTATTGCATGATAATTAATTGAAAGGTGCAATTGCACCACTACCAGATGGACCTGCGTTGTATTAGCTAGTAGGTGAGGTAACGGCTCACCTAGGCGACGATACATAGCCGACCTGAGAGGGTGATCGGCCACACTGGGACTGAGACACGGCCCAGACTCCTACGGGAGGCAGCAGTAGGGAATCTTCGGCAATGGACGAAAGTCTGACCG…	0	0	0	0	0	0	0	0	0	0	91	72	0	0	0	0	0	0	0	0	0	0	0	0	0	48	0	0	0	0	0	0	0	0	0	0	0	0	0	0	0	0	21	0	0	0	0	0
ASV508	AGAGTTTGATTCTGGCTCAGGACGAACGCTGGCGGCGTGCCTAATACATGCAAGTAGAACGCACAGTTTATACCGTAGCTTGCTACACCATAGACTGTGAGTTGCGAACGGGTGAGTAACGCGTAGGTAACCTGCCTGGTAGCGGGGGATAACTATTGGAAACGATAGCTAATACCGCATAATATTAATTATTGCATGATAATTGATTGAAAGGTGCAATTGCACCACTACCAGATGGACCTGCGTTGTATTAGCTAGTAGGTGAGGTAACGGCTCACCTAGGCGACGATACATAGCCGACCTGAGAGGGTGATCGGCCACACTGGGACTGAGACACGGCCCAGACTCCTACGGGAGGCAGCAGTAGGGAATCTTCGGCAATGGACGAAAGTCTGACCG…	59	82	58	63	0	0	0	0	0	0	0	0	0	0	0	0	0	0	0	0	0	0	0	0	0	0	0	0	0	0	0	0	0	0	0	0	44	0	0	0	0	0	0	0	0	0	0	0
ASV509	AGGGTTCGATTCTGGCTCAGATTGAACGCTGGCGGCAGGCTTAACACATGCAAGTCGAACGATGACTCTCTAGCTTGCTAGAGAAGATTAGTGGCGGACGGGTGAGTAACATTTAGGAATCTGCCTAGTAGTGGGGGATAGCTCGGGGAAACTCGAATTAATACCGCATACGACCTACGGGTGAAAGGGGGCGCAAGCTCTTGCTATTAGATGAGCCTAAATCAGATTAGCTAGTTGGTGGGGTAAAGGCCCACCAAGGCGACGATCTGTAACTGGTCTGAGAGGATGATCAGTCACACCGGAACTGAGACACGGTCCGGACTCCTACGGGAGGCAGCAGTGGGGAATATTGGACAATGGGGGCAACCCTGATCCAGCCATGCCGCGTGTGTGAAGAAG…	0	0	0	0	72	0	0	0	0	0	0	0	0	0	0	0	0	0	0	0	0	0	0	0	0	0	0	0	0	0	0	0	46	171	0	0	0	0	17	0	0	0	0	0	0	0	0	0
ASV510	AGAGTTTGATCATGGCTCAGGACGAACGCTGGCGGCGTGCCTAATACATGCAAGTAGAACGCACAGTTTATACCGTAGCTTGCTACACCATAGACTGTGAGTTGCGAACGGGTGAGTAACGCGTAGGTAACCTGCCTGGTAGCGGGGGATAACTATTGGAAACGATAGCTAATACCGCATAATATTAATTATTGCATGATAATTAATTGAAAGGTGCAATTGCACCACTACCAGATGGACCTGCGTTGTATTAGCTAGTAGGTGAGGTAACGGCTCACCTAGGCGACGATACATAGCCGACCTGAGAGGGTGATCGGCCACACTGGGACTGAGACACGGCCCAGACTCCTACGGGAGGCAGCAGTAGGGAATCTTCGGCAATGGACGAAAGTCTGACCG…	0	0	0	0	0	0	0	0	0	0	103	70	0	0	0	0	0	0	0	0	0	0	0	0	0	49	0	0	0	0	0	0	0	0	0	0	0	0	0	0	0	0	18	0	0	0	0	0
ASV511	AGAATTTGATCTTGGTTCAGGACGAACGCTGGCGGCGTGCTTAACACATGCAAGTCGAACGATGAAGCCTAGCTTGCTAGGTGGATTAGTGGCGAACGGGTGAGTAATACGTGAGTGACCTACCTTTGACTCTGGGATAAGCCTGGGAAACTGGGTCTAATACCGGATACGACCAATCTCCGCATGGGGTGTTGGTGGAAAGCGTTATGGAGTGGTTTTAGATGGGCTCACGGCCTATCAGCTTGTTGGTGAGGTAATGGCTTACCAAGGCGACGACGGGTAGCCGGCCTGAGAGGGTGACCGGCCACACTGGGACTGAGACACGGCCCAGACTCCTACGGGAGGCAGCAGTGGGGAATATTGCACAATGGGCGCAAGCCTGATGCAGCGACGCCGCGT…	0	0	0	0	0	0	0	0	0	0	0	0	0	0	0	0	0	0	0	0	49	47	0	0	32	55	0	0	40	55	10	9	0	0	9	0	0	0	0	0	0	0	0	0	0	0	0	0
ASV512	AGAGTTTGATTATGGCTCAGGACGAACGCTGGCGGCGTGCTTAACACATGCAAGTCGAACGGTGAAGGGATCAGCTTGCTGGTTCTGGATGAGTGGCGAACGGGTGAGTAACACGTGAGTAACCTGCCCCCTTCTTCTGGATAACCGCATGAAAGTGTGGCTAATACGGGATATTCTGGGTCTGTCGCATGGCGGGCCCGGGAAAGATGCGCCTTTGGGTGTTTTTGGTGGGGGATGGGCTCGCGGCCTATCAGCTTGTTGGTGGGGTGATGGCCTACCAAGGCGGTGACGGGTAGCCGGCCTGAGAGGGTGGACGGTCACACTGGGACTGAGACACGGCCCAGACTCCTACGGGAGGCAGCAGTGGGGAATATTGCACAATGGGCGCAAGCCTGATGC…	0	0	0	0	0	0	0	0	0	0	0	0	0	0	0	0	0	0	0	0	0	0	0	0	0	0	0	0	70	0	0	0	0	0	0	0	0	0	0	0	0	0	0	0	0	0	50	186
ASV513	AGAGTTTGATCATGGCTCAGGACGAACGCTGGCGGCGTGCCTAATACATGCAAGTAGAACGCTGAAGAGAGGAGCTTGCTCTTCTTGGATGAGTTGCGAACGGGTGAGTAACGCGTAGGTAACCTGCCTTGTAGCGGGGGATAACTATTGGAAACGATAGCTAATACCGCATAACAATGGATGACACATGTCATTTATTTGAAAGGGGCAATTGCTCCACTACAAGATGGACCTGCGTTGTATTAGCTAGTAGGTGAGGTAACGGCTCACCTAGGCGACGATACATAGCCGACCTGAGAGGGTGATCGGCCACACTGGGACTGAGACACGGCCCAGACTCCTACGGGAGGCAGCAGTAGGGAATCTTCGGCAATGGGGGCAACCCTGACCGAGCAACGC…	0	0	0	0	0	30	0	0	0	0	0	0	0	0	12	0	0	0	139	67	0	0	0	0	0	0	0	0	0	0	0	0	0	0	0	0	0	0	0	0	0	0	0	0	32	25	0	0
ASV514	AGAGTTTGATTATGGCTCAGGATGAACGCTGACAGAATGCTTAACACATGCAAGTCAACTTGAATTTGGGTTTTTAACTTAGGTTTGGGTGGCGGACGGGTGAGTAACGCGTAAAGAACTTGCCTCACAGCTAGGGACAACATTTGGAAACGAATGCTAATACCTAATATTATGATAATAGGGCATCCTATAATTATGAAAGCTATAAGCGCTGTGAGAGAGCTTTGCGTCCCATTAGCTAGTTGGAGAGGTAACGGCTCACCAAGGCGATGATGGGTAGCCGGCCTGAGAGGGTGATCGGCCACAAGGGGACTGAGACACGGCCCTTACTCCTACGGGAGGCAGCAGTGGGGAATATTGGACAATGGACCAAGAGTCTGATCCAGCAATTCTGTGTGC…	0	0	0	0	0	0	0	0	192	113	0	0	0	0	0	0	0	0	0	0	0	0	0	0	0	0	0	0	0	0	0	0	0	0	0	0	0	0	0	0	0	0	0	0	0	0	0	0
ASV515	AGAGTTTGATTATGGCTCAGGACGAACGCTGGCGGTGTGCTTAACACATGCAAGTCGAACGGTAAGGCCCTTTCGGGGGTACACGAGTGGCGAACGGGTGAGTAACACGTGAGTAACCTGCCCTCATCTCTGGGATAACAGTCGGAAACGGTTGCTAATACTGGATATGAGCTTGCAAGGCATCTTGTGGGTTGGAAAGATATTTTTTGGTTGGGGATGGACTCGCGGCCTATCAGCTTGTTGGTGAGGTAGTGGCTCACCAAGGCTTCGACGGGTAGCCGGCCTGAGAGGGCGACCGGCCACATTGGGACTGAGATACGGCCCAGACTCCTACGGGAGGCAGCAGTGGGGAATATTGCACAATGGACGGAAGTCTGATGCAGCAACGCCGCGTGCGGG…	0	0	0	0	0	0	0	0	0	0	0	0	0	0	0	0	0	0	0	0	0	0	0	0	0	0	0	0	0	0	0	0	0	0	0	0	0	0	0	305	0	0	0	0	0	0	0	0
ASV516	AGAGTTCGATCCTGGCTCAGGACGAACGCTGGCGGCGTGCTTAACACATGCAAGTCGAACGAAGAGCGATGGAAGCTTGCTTCTATCAATCTTAGTGGCGAACGGGTGAGTAACGCGTAATCAACCTGCCCTTCAGAGGGGGACAACAGTTGGAAACGACTGCTAATACCGCATACGATCTAATCTCGGCATCGAGGATAGATGAAAGGTGGCCTCTACATGTAAGCTATCACTGAAGGAGGGGATTGCGTCTGATTAGCTAGTTGGAGGGGTAACGGCCCACCAAGGCGATGATCAGTAGCCGGTCTGAGAGGATGAACGGCCACATTGGGACTGAGACACGGCCCAGACTCCTACGGGAGGCAGCAGTGGGGAATCTTCCGCAATGGACGAAAGTCT…	13	8	21	13	0	0	10	0	0	0	0	0	0	0	0	0	20	31	0	0	0	0	0	9	0	0	0	0	0	0	0	0	0	0	0	53	0	0	0	0	0	0	68	52	0	6	0	0
ASV517	AGGGTTTGATTATGGCTCAGGACGAACGCTGGCGGCGTGCTTAACACATGCAAGTCGAACGCTGAAGCCTAGCTTTTGTTGGGTGGATGAGTGGCGAACGGGTGAGTAACACGTGAGTAACCTGCCCCCTTCTTTGGGATAACGCCCGGAAACGGGTGCTAATACTGGATATTCACTGATCTTCGCATGGGGGTTGGTGGAAAGGTTTTTTCTGGTGGGGGATGGGCTCGCGGCCTATCAGCTTGTTGGTGGGGTGATGGCCTACCAAGGCTTTGACGGGTAGCCGGCCTGAGAGGGTGACCGGTCACATTGGGACTGAGATACGGCCCAGACTCCTACGGGAGGCAGCAGTGGGGAATATTGCACAATGGGCGAAAGCCTGATGCAGCGACGCCGCGT…	0	0	26	56	0	0	0	0	0	0	0	0	0	0	0	0	0	0	0	0	0	0	0	0	0	0	0	0	0	0	0	0	0	0	0	0	0	0	0	0	99	108	0	0	0	0	15	0
ASV518	AGGGTTTGATCATGGCTCAGGACGAACGCTGGCGGCGTGCCTAATACATGCAAGTAGAACGCTGAAGGAGGAGCTTGCTTCTCTGGATGAGTTGCGAACGGGTGAGTAACGCGTAGGTAACCTGCCTGGTAGCGGGGGATAACTATTGGAAACGATAGCTAATACCGCATAATAGTAGATGTTGCATGACATTTGCTTAAAAGGTGCAATTGCATCACTACCAGATGGACCTGCGTTGTATTAGCTAGTTGGTGAGGTAACGGCTCACCAAGGCAACGATACATAGCCGACCTGAGAGGGTGATCGGCCACACTGGGACTGAGACACGGCCCAGACTCCTACGGGAGGCAGCAGTAGGGAATCTTCGGCAATGGACGGAAGTCTGACCGAGCAACGCCG…	0	0	0	2	0	0	0	17	0	0	0	0	0	0	0	0	0	24	0	0	43	29	0	0	0	0	0	0	35	76	0	0	0	0	0	0	56	0	0	0	0	0	22	0	0	0	0	0
ASV519	AGGGTTTGATTATGGCTCAGGATGAACGCTGACAGAATGCTTAACACATGCAAGTCAACTTGAATTTGGGTTTTTAACTTAGGTTTGGGTGGCGGACGGGTGAGTAACGCGTAAAGAACTTGCCTCACAGCTAGGGACAACATTTGGAAACGAATGCTAATACCTAATATTATGATAATAGGGCATCCTATAATTATGAAAGCTATAAGCGCTGTGAGAGAGCTTTGCGTCCCATTAGCTAGTTGGAGAGGTAACGGCTCACCAAGGCGATGATGGGTAGCCGGCCTGAGAGGGTGATCGGCCACAAGGGGACTGAGACACGGCCCTTACTCCTACGGGAGGCAGCAGTGGGGAATATTGGACAATGGACCAAGAGTCTGATCCAGCAATTCTGTGTGC…	0	0	0	0	0	0	0	0	193	111	0	0	0	0	0	0	0	0	0	0	0	0	0	0	0	0	0	0	0	0	0	0	0	0	0	0	0	0	0	0	0	0	0	0	0	0	0	0
ASV520	AGGGTTTGATCCTGGCTCAGGACGAACGCTGGCGGCGTGCCTAATACATGCAAGTAGAACGCTGAAGAGAGGAGCTTGCTCTTCTTGGATGAGTTGCGAACGGGTGAGTAACGCGTAGGTAACCTGCCTGGTAGCGGGGGATAACTATTGGAAACGATAGCTAATACCGCATAATAGTAGATGTTGCATGACATTTGCTTAAAAGGTGCAATTGCATCACTACCAGATGGACCTGCGTTGTATTAGCTAGTTGGTGAGGTAACGGCTCACCAAGGCAACGATACATAGCCGACCTGAGAGGGTGATCGGCCACACTGGGACTGAGACACGGCCCAGACTCCTACGGGAGGCAGCAGTAGGGAATCTTCGGCAATGGACGGAAGTCTGACCGAGCAACGC…	0	0	0	0	0	0	93	70	0	0	23	69	0	0	0	0	0	0	0	0	17	0	0	0	0	0	0	0	0	0	0	0	31	0	0	0	0	0	0	0	0	0	0	0	0	0	0	0
ASV521	AGGGTTTGATCATGGCTCAGGACGAACGCTGGCGGCGTGCCTAATACATGCAAGTAGAACGCTGAAGCTTGGTGCTTGCACCGAGCGGATGAGTTGCGAACGGGTGAGTAACGCGTAGGTAACCTGCCTGGTAGCGGGGGATAACTATTGGAAACGATAGCTAATACCGCATAATAGTAGATGTTGCATGACATTTGCTTAAAAGGTGCAATTGCATCACTACCAGATGGACCTGCGTTGTATTAGCTAGTTGGTGAGGTAACGGCTCACCAAGGCAACGATACATAGCCGACCTGAGAGGGTGATCGGCCACACTGGGACTGAGACACGGCCCAGACTCCTACGGGAGGCAGCAGTAGGGAATCTTCGGCAATGGACGGAAGTCTGACCGAGCAACGC…	0	0	61	82	0	0	80	40	0	0	0	0	0	0	0	0	0	0	0	0	0	0	0	0	39	0	0	0	0	0	0	0	0	0	0	0	0	0	0	0	0	0	0	0	0	0	0	0
ASV522	AGAGTTTGATTATGGCTCAGGATGAACGCTGACAGAATGCTTAACACATGCAAGTCAACTTGAATTTGGGTTTTTAACTTAGGTTTGGGTGGCGGACGGGTGAGTAACGCGTAAAGAACTTGCCTCACAGCTAGGGACAACATTTGGAAACGAATGCTAATACCTAATATTATGATAATAGGGCATCCTATAATTATGAAAGCTATAAGCGCTGTGAGAGAGCTTTGCGTCCCATTAGCTAGTTGGAGAGGTAACGGCTCACCAAGGCGATGATGGGTAGCCGGCCTGAGAGGGTGATCGGCCACAAGGGGACTGAGACACGGCCCTTACTCCTACGGGAGGCAGCAGTGGGGAATATTGGACAATGGACCAAGAGTCTGATCCAGCAATTCTGTGTGC…	0	0	0	0	0	0	0	0	204	98	0	0	0	0	0	0	0	0	0	0	0	0	0	0	0	0	0	0	0	0	0	0	0	0	0	0	0	0	0	0	0	0	0	0	0	0	0	0
ASV523	AGGGTTTGATTATGGCTCAGGACGAACGCTGGCGGTGTGCTTAACACATGCAAGTCGAACGGTAAGGCCCTTTCGGGGGTACACGAGTGGCGAACGGGTGAGTAACACGTGAGTAACCTGCCCTCATCTCTGGGATAACAGTCGGAAACGGTTGCTAATACTGGATATGAGCTTGCAAGGCATCTTGTGGGTTGGAAAGATATTTTTTGGTTGGGGATGGACTCGCGGCCTATCAGCTTGTTGGTGAGGTAGTGGCTCACCAAGGCTTCGACGGGTAGCCGGCCTGAGAGGGCGACCGGCCACATTGGGACTGAGATACGGCCCAGACTCCTACGGGAGGCAGCAGTGGGGAATATTGCACAATGGACGGAAGTCTGATGCAGCAACGCCGCGTGCGGG…	0	0	0	0	0	0	0	0	0	0	0	0	0	0	0	0	0	0	0	0	0	0	0	0	0	0	0	0	0	0	0	0	0	0	0	0	0	0	0	302	0	0	0	0	0	0	0	0
ASV524	AGAGTTTGATTCTGGCTCAGGACGAACGCTGGCGGCGTGCTTAACACATGCAAGTCGAACGGTGAAGGGACCAGCTTGCTGGTTCTGGATGAGTGGCGAACGGGTGAGTAACACGTGAGTAACCTGCCCCCTTCTTCTGGATAACCGCATGAAAGTGTGGCTAATACGGGATATTCTGCGCCTGCTGCATGGTGGGTGTGGGAAAGATATTGTTTCGGTGGGGGATGGGCTCGCGGCCTATCAGCTTGTTGGTGGGGTGATGGCCTACCAAGGCGGTGACGGGTAGCCGGCCTGAGAGGGTGGACGGTCACACTGGGACTGAGACACGGCCCAGACTCCTACGGGAGGCAGCAGTGGGGAATATTGCACAATGGGCGCAAGCCTGATGCAGCGACGCCG…	0	0	0	0	0	0	0	0	0	0	0	0	0	0	0	0	0	0	0	0	0	0	0	0	0	0	0	0	0	0	0	0	0	0	0	0	0	0	0	0	0	0	0	0	0	0	0	0
ASV525	AGGGTTCGATTCTGGCTCAGGACGAACGCTGGCGGCGTGCTTAACACATGCAAGTCGAACGATGAAGCCTAGCTTGCTAGGTGGATTAGTGGCGAACGGGTGAGTAATACGTGAGTAACCTACCTTTAACTCTGGGATAAGCCTGGGAAACTGGGTCTAATACCGGATACGACCAATCTCCGCATGGGGTGTTGGTGGAAAGCGTTATGTAGTGGTTATAGATGGGCTCACGGCCTATCAGCTTGTTGGTGAGGTAACGGCTCACCAAGGCGACGACGGGTAGCCGGCCTGAGAGGGTGACCGGCCACACTGGGACTGAGACACGGCCCAGACTCCTACGGGAGGCAGCAGTGGGGAATATTGCACAATGGGCGCAAGCCTGATGCAGCGACGCCGCGT…	0	0	0	0	0	0	0	0	0	0	0	0	19	54	0	0	0	0	0	10	0	0	0	0	0	0	0	75	0	0	0	0	116	27	0	0	0	0	0	0	0	0	0	0	0	0	0	0
ASV526	AGAGTTTGATTATGGCTCAGGACGAACGCTGGCGGCGTGCCTAATACATGCAAGTAGAACGCTGAAGAGAGGAGCTTGCTCTTCTTGGATGAGTTGCGAACGGGTGAGTAACGCGTAGGTAACCTGCCTGGTAGCGGGGGATAACTATTGGAAACGATAGCTAATACCGCATGATATTAATTGTCGCATGATAATTAATTGAAAGATGCAATTGCATCACTACCAGATGGACCTGCGTTGTATTAGCTAGTTGGTGAGGTAACGGCTCACCAAGGCGACGATACATAGCCGACCTGAGAGGGTGATCGGCCACACTGGGACTGAGACACGGCCCAGACTCCTACGGGAGGCAGCAGTAGGGAATCTTCGGCAATGGGGGGAACCCTGACCGAGCAACGC…	0	0	0	0	0	0	0	0	0	0	0	0	0	0	0	0	0	0	0	0	0	0	0	0	0	0	0	0	0	0	0	15	0	0	0	0	0	0	0	0	126	114	0	0	0	0	0	0
ASV527	AGGGTTTGATTATGGCTCAGGACGAACGCTGGCGGCGTGCTTAACACATGCAAGTCGAACGCTGAAGCCTGGCTTTTGTTGGGTGGATGAGTGGCGAACGGGTGAGTAACACGTGAGTAACCTGCCCCCTTCTTTGGGATAACGCCCGGAAACGGGTGCTAATACTGGATATTCACTGGTCTTCGCATGGGGGTTGGTGGAAAGGGTTTTCTGGTGGGGGATGGGCTCGCGGCCTATCAGCTTGTTGGTGGGGTGATGGCCTACCAAGGCTTTGACGGGTAGCCGGCCTGAGAGGGTGACCGGTCACATTGGGACTGAGATACGGCCCAGACTCCTACGGGAGGCAGCAGTGGGGAATATTGCACAATGGGCGCAAGCCTGATGCAGCGACGCCGCGTG…	0	0	0	0	0	0	0	0	0	0	0	0	0	0	0	0	0	0	0	0	0	0	77	104	0	0	0	84	0	0	0	0	0	0	0	0	0	0	0	0	0	0	0	35	0	0	0	0
ASV528	AGAGTTTGATCATGGCTCAGGACGAACGCTGGCGGCGTGCCTAATACATGCAAGTAGAACGCTGAAGAGAGGAGCTTGCTCTTCTTGGATGAGTTGCGAACGGGTGAGTAACGCGTAGGTAACCTGCCTGGTAGCGGGGGATAACTATTGGAAACGATAGCTAATACCGCATAATAGTAGATGTTGCATGACATTTGCTTAAAAGGTGCAATTGCATCACTACCAGATGGACCTGCGTTGTATTAGCTAGTTGGTGAGGTAACGGCTCACCAAGGCAACGATACATAGCCGACCTGAGAGGGTGATCGGCCACACTGGGACTGAGACACGGCCCAGACTCCTACGGGAGGCAGCAGTAGGGAATCTTCGGCAATGGACGGAAGTCTGACCGAGCAACGC…	0	0	0	0	0	0	99	64	0	0	25	73	0	0	0	0	0	0	0	0	10	0	0	0	0	0	0	0	0	0	0	0	28	0	0	0	0	0	0	0	0	0	0	0	0	0	0	0
ASV529	AGGGTTTGATTATGGCTCAGGATGAACGCTGACAGAATGCTTAACACATGCAAGTCAACTTGAATTTGGGTTTTTAACTTAGGTTTGGGTGGCGGACGGGTGAGTAACGCGTAAAGAACTTGCCTCACAGCTAGGGACAACATTTGGAAACGAATGCTAATACCTAATATTATGATAATAGGGCATCCTATAATTATGAAAGCTATAAGCGCTGTGAGAGAGCTTTGCGTCCCATTAGCTAGTTGGAGAGGTAACGGCTCACCAAGGCGATGATGGGTAGCCGGCCTGAGAGGGTGATCGGCCACAAGGGGACTGAGACACGGCCCTTACTCCTACGGGAGGCAGCAGTGGGGAATATTGGACAATGGACCAAGAGTCTGATCCAGCAATTCTGTGTGC…	0	0	0	0	0	0	0	0	159	89	0	0	0	0	0	0	0	0	0	0	0	0	0	0	0	0	0	0	0	0	0	0	0	0	0	0	0	51	0	0	0	0	0	0	0	0	0	0
ASV530	AGAGTTTGATTCTGGCTCAGGACGAACGCTGGCGGCGTGCCTAATACATGCAAGTAGAACGCACAGTTTATACCGTAGCTTGCTACACCATAGACTGTGAGTTGCGAACGGGTGAGTAACGCGTAGGTAACCTGCCTGGTAGCGGGGGATAACTATTGGAAACGATAGCTAATACCGCATAATATTAATTATTGCATGATAATTAATTGAAAGGTGCAATTGCACCACTACCAGATGGACCTGCGTTGTATTAGCTAGTAGGTGAGGTAACGGCTCACCTAGGCGACGATACATAGCCGACCTGAGAGGGTGATCGGCCACACTGGGACTGAGACACGGCCCAGACTCCTACGGGAGGCAGCAGTAGGGAATCTTCGGCAATGGACGAAAGTCTGACCG…	0	0	0	0	0	0	0	0	0	0	87	52	0	0	0	0	0	0	0	0	0	0	0	0	0	52	0	0	0	0	0	0	0	0	0	0	0	0	0	0	0	0	27	0	0	0	0	0
ASV531	AGGGTTCGATTCTGGCTCAGGACGAACGCTGGCGGCGTGCCTAATACATGCAAGTAGAACGCACAGTTTATACCGTAGCTTGCTACACCATAGACTGTGAGTTGCGAACGGGTGAGTAACGCGTAGGTAACCTGCCTGGTAGCGGGGGATAACTATTGGAAACGATAGCTAATACCGCATAATATTAATTATTGCATGATAATTAATTGAAAGGTGCAATTGCACCACTACCAGATGGACCTGCGTTGTATTAGCTAGTAGGTGAGGTAACGGCTCACCTAGGCGACGATACATAGCCGACCTGAGAGGGTGATCGGCCACACTGGGACTGAGACACGGCCCAGACTCCTACGGGAGGCAGCAGTAGGGAATCTTCGGCAATGGACGAAAGTCTGACCG…	0	0	0	0	0	0	0	0	0	0	72	62	0	0	0	0	0	0	0	0	0	0	0	0	0	41	0	0	0	0	0	0	0	0	0	0	0	0	0	0	0	0	18	0	0	0	0	0
ASV532	AGAGTTTGATCCTGGCTCAGGACGAACGCTGGCGGCGTGCTTAACACATGCAAGTCGAACGATGAAGCCTAGCTTGCTAGGTGGATTAGTGGCGAACGGGTGAGTAATACGTGAGTAACCTACCTTTAACTCTGGGATAAGCCTGGGAAACTGGGTCTAATACCGGATACGACCAATCTCCGCATGGGGTGTTGGTGGAAAGCGTTATGTAGTGGTTATAGATGGGCTCACGGCCTATCAGCTTGTTGGTGAGGTAACGGCTCACCAAGGCGACGACGGGTAGCCGGCCTGAGAGGGTGACCGGCCACACTGGGACTGAGACACGGCCCAGACTCCTACGGGAGGCAGCAGTGGGGAATATTGCACAATGGGCGCAAGCCTGATGCAGCGACGCCGCGT…	0	0	0	0	0	0	0	0	0	0	0	0	29	48	0	0	0	0	0	0	0	0	0	0	0	0	0	85	0	0	0	0	115	22	0	0	0	0	0	0	0	0	0	0	0	0	0	0
ASV533	AGGGTTCGATTCTGGCTCAGGACGAACGCTGGCGGCGTGCCTAATACATGCAAGTAGAACGCTGAAGGAGGAGCTTGCTTCTCTGGATGAGTTGCGAACGGGTGAGTAACGCGTAGGTAACCTGCCTGGTAGCGGGGGATAACTATTGGAAACGATAGCTAATACCGCATAATAGTAGATGTTGCATGACATTTGCTTAAAAGGTGCAATTGCATCACTACCAGATGGACCTGCGTTGTATTAGCTAGTTGGTGAGGTAACGGCTCACCAAGGCAACGATACATAGCCGACCTGAGAGGGTGATCGGCCACACTGGGACTGAGACACGGCCCAGACTCCTACGGGAGGCAGCAGTAGGGAATCTTCGGCAATGGACGGAAGTCTGACCGAGCAACGCCG…	0	0	0	0	0	0	0	0	0	0	0	0	0	0	0	0	0	22	0	0	46	30	0	0	0	0	0	0	55	132	0	0	0	0	0	0	14	0	0	0	0	0	0	0	0	0	0	0
ASV534	AGAGTTTGATTCTGGCTCAGATTGAACGCTGGCGGCAGGCTTAACACATGCAAGTCGAACGATGACTCTCTAGCTTGCTAGAGATGATTAGTGGCGGACGGGTGAGTAACATTTAGGAATCTGCCTAGTAGTGGGGGATAGCTCGGGGAAACTCGAATTAATACCGCATACGACCTACGGGTGAAAGGGGGCGCAAGCTCTTGCTATTAGATGAGCCTAAATCAGATTAGCTAGTTGGTGGGGTAAAGGCCCACCAAGGCGACGATCTGTAACTGGTCTGAGAGGATGATCAGTCACACCGGAACTGAGACACGGTCCGGACTCCTACGGGAGGCAGCAGTGGGGAATATTGGACAATGGGGGCAACCCTGATCCAGCCATGCCGCGTGTGTGAAGAAG…	0	0	0	0	0	0	0	0	0	0	0	0	0	0	0	0	0	0	0	14	0	0	0	0	0	0	0	0	0	0	0	0	58	227	0	0	0	0	0	0	0	0	0	0	0	0	0	0
ASV535	AGGGTTTGATCATGGCTCAGGACGAACGCTGGCGGCGTGCCTAATACATGCAAGTAGAACGCACAGGATGCACCGTAGTTTACTACACCGTATTCTGTGAGTTGCGAACGGGTGAGTAACGCGTAGGTAACCTGCCTGGTAGCGGGGGATAACTATTGGAAACGATAGCTAATACCGCATAAGAACATTTACTGCATGGTAGATGTTTAAAAGGTGCAAATGCATCACTACCAGATGGACCTGCGTTGTATTAGCTAGTAGGTGAGGTAACGGCTCACCTAGGCGACGATACATAGCCGACCTGAGAGGGTGATCGGCCACACTGGGACTGAGACACGGCCCAGACTCCTACGGGAGGCAGCAGTAGGGAATCTTCGGCAATGGGGGGAACCCTGACCG…	0	38	0	79	0	0	0	0	0	0	0	0	0	0	0	0	0	0	0	0	0	0	0	0	0	0	0	0	0	0	0	0	0	0	0	0	52	0	0	129	0	0	0	0	0	0	0	0
ASV536	AGAGTTTGATTATGGCTCAGGACGAACGCTGGCGGCGTGCTTAACACATGCAAGTCGAACGGTGAAGCGCCTTCCTTTGTGGTGGGTGTGGATGAGTGGCGAACGGGTGAGTAACACGTGAGTAACCTGCCCCCTTCTTCTGGATAACCGCATGAAAGTGTGGCTAATACGGGATATTCTGTGCCTGCTGCATGGTGGGTGTGGGAAAGATTGCGCCTTTGGGTGTTTTTGGTGGGGGATGGGCTCGCGGCCTATCAGCTTGTTGGTGGGGTGATGGCCTACCAAGGCGGTGACGGGTAGCCGGCCTGAGAGGGTGGACGGTCACACTGGGACTGAGACACGGCCCAGACTCCTACGGGAGGCAGCAGTGGGGAATATTGCACAATGGGCGCAAGCCTG…	0	0	0	0	0	0	0	0	0	0	181	117	0	0	0	0	0	0	0	0	0	0	0	0	0	0	0	0	0	0	0	0	0	0	0	0	0	0	0	0	0	0	0	0	0	0	0	0
ASV537	AGGGTTTGATTCTGGCTCAGGACGAACGCTGGCGGCGTGCCTAATACATGCAAGTAGAACGCACAGTTTATACCGTAGCTTGCTACACCATAGACTGTGAGTTGCGAACGGGTGAGTAACGCGTAGGTAACCTGCCTGGTAGCGGGGGATAACTATTGGAAACGATAGCTAATACCGCATAATATTAATTATTGCATGATAATTAATTGAAAGGTGCAATTGCACCACTACCAGATGGACCTGCGTTGTATTAGCTAGTAGGTGAGGTAACGGCTCACCTAGGCGACGATACATAGCCGACCTGAGAGGGTGATCGGCCACACTGGGACTGAGACACGGCCCAGACTCCTACGGGAGGCAGCAGTAGGGAATCTTCGGCAATGGACGAAAGTCTGACCG…	0	0	0	0	0	0	0	0	0	0	37	65	0	0	0	0	0	0	0	0	0	0	0	0	36	82	0	0	0	0	0	0	0	0	0	0	0	0	0	0	0	0	15	0	0	0	0	0
ASV538	AGGGTTTGATCATGGCTCAGGACGAACGCTGGCGGCGTGCTTAACACATGCAAGTCGAACGGTGAAGGGACCAGCTTGCTGGTTCTGGATGAGTGGCGAACGGGTGAGTAACACGTGAGTAACCTGCCCCCTTCTTCTGGATAACCGCATGAAAGTGTGGCTAATACGGGATATTCTGCGCCTGCTGCATGGTGGGTGTGGGAAAGATATTGTTTCGGTGGGGGATGGGCTCGCGGCCTATCAGCTTGTTGGTGGGGTGATGGCCTACCAAGGCGGTGACGGGTAGCCGGCCTGAGAGGGTGGACGGTCACACTGGGACTGAGACACGGCCCAGACTCCTACGGGAGGCAGCAGTGGGGAATATTGCACAATGGGCGCAAGCCTGATGCAGCGACGCCG…	0	0	0	0	0	0	0	0	0	0	0	0	0	0	0	0	0	0	0	0	0	0	0	0	0	0	0	0	0	0	0	0	0	0	0	0	0	0	0	0	0	0	0	0	0	0	0	0
ASV539	AGGGTTTGATCCTGGCTCAGAGTGAACGCTGGCGGCGTGCCTAATACATGCAAGTCGAACGGAATTTAAAAGAGCTTGCTCTTTTAAATTTAGTGGCGCACGGGTGAGTAATATATAGCTAATCTGCCCCTTGCTGGAGGACAACAGTTAGAAATGACTGCTAATACTCCATACTCCTTTTTACCATAAGATAAATCGGGAAAGAATTTCGGCAAGGGATGAGACTATATCGTATCAGCTAGTCGGTGGGGTAACGGCCTACCGAGGCTATGACGCGTAACTGGTCTGAGAGGATGATCAGTCACATTGGAACTGAGACACGGTCCAAACTCCTACGGGAGGCAGCAGTAGGGAATATTGCGCAATGGGGGAAACCCTGACGCAGCAACGCCGCGTGGA…	72	47	0	0	0	0	0	0	0	52	0	0	0	0	0	0	0	0	0	0	0	0	0	0	0	0	0	0	0	0	0	0	0	0	0	106	0	0	0	0	0	0	0	0	0	0	0	20
ASV540	AGAGTTTGATTATGGCTCAGGACGAACGCTGGCGGCGTGCTTAACACATGCAAGTCGAACGGTGAAGCGCCTTCCTTTGTGGTGGGTGTGGATGAGTGGCGAACGGGTGAGTAACACGTGAGTAACCTGCCCCCTTCTTCTGGATAACCGCATGAAAGTGTGGCTAATACGGGATATTCTGTGCCTGCTGCATGGTGGGTGTGGGAAAGATTGCGCCTTTGGGTGTTTTTGGTGGGGGATGGGCTCGCGGCCTATCAGCTTGTTGGTGGGGTGATGGCCTACCAAGGCGGTGACGGGTAGCCGGCCTGAGAGGGTGGACGGTCACACTGGGACTGAGACACGGCCCAGACTCCTACGGGAGGCAGCAGTGGGGAATATTGCACAATGGGCGCAAGCCTG…	0	0	0	0	0	0	0	0	0	0	148	149	0	0	0	0	0	0	0	0	0	0	0	0	0	0	0	0	0	0	0	0	0	0	0	0	0	0	0	0	0	0	0	0	0	0	0	0
ASV541	AGAATTTGATCTTGGTTCAGATTGAACGCTGGCGGCAGGCTTAACACATGCAAGTCGAACGATGACTCTCTAGCTTGCTAGAGATGATTAGTGGCGGACGGGTGAGTAACATTTAGGAATCTGCCTAGTAGTGGGGGATAGCTCGGGGAAACTCGAATTAATACCGCATACGACCTACGGGTGAAAGGGGGCGCAAGCTCTTGCTATTAGATGAGCCTAAATCAGATTAGCTAGTTGGTGGGGTAAAGGCCCACCAAGGCGACGATCTGTAACTGGTCTGAGAGGATGATCAGTCACACCGGAACTGAGACACGGTCCGGACTCCTACGGGAGGCAGCAGTGGGGAATATTGGACAATGGGGGCAACCCTGATCCAGCCATGCCGCGTGTGTGAAGAAG…	0	0	0	0	13	0	0	0	0	0	12	0	0	0	0	0	0	0	17	15	0	0	0	0	0	0	0	0	0	0	0	0	49	177	0	0	0	0	13	0	0	0	0	0	0	0	0	0
ASV542	AGGGTTTGATCATGGCTCAGGATGAACGCTGACAGAATGCTTAACACATGCAAGTCAACTTGAATTTGGGTTTTTAACTTAGGTTTGGGTGGCGGACGGGTGAGTAACGCGTAAAGAACTTGCCTCACAGCTAGGGACAACATTTGGAAACGAATGCTAATACCTAATATTATGATAATAGGGCATCCTATAATTATGAAAGCTATAAGCGCTGTGAGAGAGCTTTGCGTCCCATTAGCTAGTTGGAGAGGTAACGGCTCACCAAGGCGATGATGGGTAGCCGGCCTGAGAGGGTGATCGGCCACAAGGGGACTGAGACACGGCCCTTACTCCTACGGGAGGCAGCAGTGGGGAATATTGGACAATGGACCAAGAGTCTGATCCAGCAATTCTGTGTGC…	0	0	0	0	0	0	0	0	179	90	0	0	0	0	0	0	0	0	0	0	0	0	0	0	0	0	0	0	27	0	0	0	0	0	0	0	0	0	0	0	0	0	0	0	0	0	0	0
ASV543	AGGGTTCGATTCTGGCTCAGGACGAACGCTGGCGGCGTGCTTAACACATGCAAGTCGAACGATGAAGCCTAGCTTGCTAGGTGGATTAGTGGCGAACGGGTGAGTAATACGTGAGTAACCTACCTTTAACTCTGGGATAAGCCCGGGAAACTGGGTCTAATACCGGATACGACCAATCTCCGCATGGGGTGTTGGTGGAAAGCGTTATGTAGTGGTTATAGATGGGCTCACGGCCTATCAGCTTGTTGGTGAGGTAACGGCTCACCAAGGCGACGACGGGTAGCCGGCCTGAGAGGGTGACCGGCCACACTGGGACTGAGACACGGCCCAGACTCCTACGGGAGGCAGCAGTGGGGAATATTGCACAATGGGCGCAAGCCTGATGCAGCGACGCCGCGT…	0	0	0	0	0	0	0	0	0	57	0	0	0	0	0	0	0	0	0	0	0	0	0	0	0	59	0	0	0	0	0	0	0	0	0	0	0	0	142	38	0	0	0	0	0	0	0	0
ASV544	AGAGTTTGATTATGGCTCAGGACGAACGCTGGCGGCGTGCCTAATACATGCAAGTAGAACGCTGAAGCTTGGTGCTTGCACCGAGCGGATGAGTTGCGAACGGGTGAGTAACGCGTAGGTAACCTGCCTGGTAGCGGGGGATAACTATTGGAAACGATAGCTAATACCGCATGATATTGATTATTGCATGATAGTCAATTAAAAGGTGCAATTGCATCACTACCAGATGGACCTGCGTTGTATTAGCTAGTTGGTGAGGTAACGGCTCACCAAGGCAACGATACATAGCCGACCTGAGAGGGTGATCGGCCACACTGGGACTGAGACACGGCCCAGACTCCTACGGGAGGCAGCAGTAGGGAATCTTCGGCAATGGACGGAAGTCTGACCGAGCAACGC…	0	0	0	0	0	0	0	0	0	0	0	0	0	0	0	0	0	0	0	19	0	0	0	0	0	0	0	0	0	0	0	0	0	0	0	0	0	0	100	24	0	0	21	44	0	0	55	33
ASV545	AGAGTTTGATTCTGGCTCAGGACGAACGCTGGCGGCGTGCCTAATACATGCAAGTAGAACGCTGAAGAGAGGAGCTTGCTCTTCTTGGATGAGTTGCGAACGGGTGAGTAACGCGTAGGTAACCTGCCTGGTAGCGGGGGATAACTATTGGAAACGATAGCTAATACCGCATAAAATTGATTATTGCATGATAATTAATTGAAAGATGCAATTGCATCACTACCAGATGGACCTGCGTTGTATTAGCTAGTTGGTGAGGTAACGGCTCACCAAGGCGACGATACATAGCCGACCTGAGAGGGTGATCGGCCACACTGGGACTGAGACACGGCCCAGACTCCTACGGGAGGCAGCAGTAGGGAATCTTCGGCAATGGGGGGAACCCTGACCGAGCAACGC…	0	0	0	0	83	0	0	0	0	0	0	0	0	0	0	0	0	0	0	0	0	0	0	0	0	0	57	90	0	0	9	35	0	0	0	0	0	21	0	0	0	0	0	0	0	0	0	0
ASV546	AGAGTTTGATTCTGGCTCAGGACGAACGCTGGCGGCGTGCTTAACACATGCAAGTCGAACGATGAAGCCTAGCTTGCTAGGTGGATTAGTGGCGAACGGGTGAGTAATACGTGAGTGACCTACCTTTGACTCTGGGATAAGCCTGGGAAACTGGGTCTAATACCGGATACGACCAATCTCCGCATGGGGTGTTGGTGGAAAGCGTTATGGAGTGGTTTTAGATGGGCTCACGGCCTATCAGCTTGTTGGTGAGGTAATGGCTTACCAAGGCGACGACGGGTAGCCGGCCTGAGAGGGTGACCGGCCACACTGGGACTGAGACACGGCCCAGACTCCTACGGGAGGCAGCAGTGGGGAATATTGCACAATGGGCGCAAGCCTGATGCAGCGACGCCGCGT…	0	0	0	0	0	0	0	0	0	0	0	0	0	0	0	0	0	0	0	0	45	51	0	0	36	52	0	0	44	46	0	0	0	0	20	0	0	0	0	0	0	0	0	0	0	0	0	0
ASV547	AGAGTTTGATCCTGGCTCAGGACGAACGCTGGCGGCGTGCTTAACACATGCAAGTCGAACGGGATCCTCTCCAGCTTGCTGGGGGGGTGAGAGTGGCGAACGGGTGAGTAATGCGTGACTAACCTGCCTCATGGTCTGGAATAGCTCCTGGAAACGGGTGGTAATGCCGGATGGTCCAACTTTCCGCATGGTTTGTTGGGAAAGCTTTTGCGCCATGGGATGGGGTCGCGTCCTATCAGCTTGTTGGTGGGGTGTTGGCCTACCAAGGCTTCGACGGGTAGCCGGCCTAAGAGGGCGACCGGCCACATTGGGACTGAGATACGGCCCAGACTCCTACGGGAGGCAGCAGTGGGGAATATTGCACAATGGGGGGAACCCTGATGCAGCGACGCCGCGTGC…	0	0	0	0	0	0	0	0	0	0	0	0	0	0	0	0	0	0	0	0	0	0	95	199	0	0	0	0	0	0	0	0	0	0	0	0	0	0	0	0	0	0	0	0	0	0	0	0
ASV548	AGGGTTTGATCCTGGCTCAGGACGAACGCTGGCGGCGTGCCTAATACATGCAAGTAGAACGCACAGGATGCACCGTAGTTTACTACACCGTATTCTGTGAGTTGCGAACGGGTGAGTAACGCGTAGGTAACCTGCCTGGTAGCGGGGGATAACTATTGGAAACGATAGCTAATACCGCATAAGAACATTTACTGCATGGTAGATGTTTAAAAGGTGCAAATGCATCACTACCAGATGGACCTGCGTTGTATTAGCTAGTAGGTGAGGTAACGGCTCACCTAGGCGACGATACATAGCCGACCTGAGAGGGTGATCGGCCACACTGGGACTGAGACACGGCCCAGACTCCTACGGGAGGCAGCAGTAGGGAATCTTCGGCAATGGGGGGAACCCTGACCG…	56	40	0	29	0	0	0	0	0	0	0	0	0	0	0	0	0	0	0	0	0	0	0	0	0	0	0	0	0	0	0	0	0	0	0	0	0	47	0	121	0	0	0	0	0	0	0	0
ASV549	AGAGTTTGATTATGGCTCAGATTGAACGCTGGCGGCAGGCTTAACACATGCAAGTCGAACGATGACTCTCTAGCTTGCTAGAGATGATTAGTGGCGGACGGGTGAGTAACATTTAGGAATCTACCTAGTAGTGGGGGATAGCTCGGGGAAACTCGAATTAATACCGCATACGACCTACGGGTGAAAGGGGGCGCAAGCTCTTGCTATTAGATGAGCCTAAATCAGATTAGCTAGTTGGTGGGGTAAAGGCCCACCAAGGCGACGATCTGTAACTGGTCTGAGAGGATGATCAGTCACACCGGAACTGAGACACGGTCCGGACTCCTACGGGAGGCAGCAGTGGGGAATATTGGACAATGGGGGCAACCCTGATCCAGCCATGCCGCGTGTGTGAAGAAG…	0	0	0	0	0	0	0	0	0	8	204	0	0	0	58	0	0	0	0	22	0	0	0	0	0	0	0	0	0	0	0	0	0	0	0	0	0	0	0	0	0	0	0	0	0	0	0	0
ASV550	AGGGTTTGATTATGGCTCAGGACGAACGCTGGCGGCGTGCCTAATACATGCAAGTAGAACGCTGAAGAGAGGAGCTTGCTCTTCTTGGATGAGTTGCGAACGGGTGAGTAACGCGTAGGTAACCTGCCTGGTAGCGGGGGATAACTATTGGAAACGATAGCTAATACCGCATGATATTAATTGTCGCATGATAATTAATTGAAAGATGCAATTGCATCACTACCAGATGGACCTGCGTTGTATTAGCTAGTTGGTGAGGTAACGGCTCACCAAGGCGACGATACATAGCCGACCTGAGAGGGTGATCGGCCACACTGGGACTGAGACACGGCCCAGACTCCTACGGGAGGCAGCAGTAGGGAATCTTCGGCAATGGGGGGAACCCTGACCGAGCAACGC…	0	0	0	0	0	0	0	0	0	0	0	0	0	0	0	0	0	0	0	0	0	0	0	0	0	0	0	0	0	0	0	20	0	0	0	0	0	0	0	0	114	104	0	0	0	0	0	0
ASV551	AGGGTTTGATTATGGCTCAGGACGAACGCTGGCGGCGTGCCTAATACATGCAAGTAGAACGCTGAAGAGAGGAGCTTGCTCTTCTTGGATGAGTTGCGAACGGGTGAGTAACGCGTAGGTAACCTGCCTGGTAGCGGGGGATAACTATTGGAAACGATAGCTAATACCGCATAAAATTGATTATTGCATGATAATTAATTGAAAGATGCAATTGCATCACTACCAGATGGACCTGCGTTGTATTAGCTAGTTGGTGAGGTAACGGCTCACCAAGGCGACGATACATAGCCGACCTGAGAGGGTGATCGGCCACACTGGGACTGAGACACGGCCCAGACTCCTACGGGAGGCAGCAGTAGGGAATCTTCGGCAATGGGGGGAACCCTGACCGAGCAACGC…	0	0	0	0	65	0	0	0	0	0	0	0	0	0	0	0	0	0	0	0	0	0	0	0	0	0	34	76	0	0	39	36	0	0	0	0	13	28	0	0	0	0	0	0	0	0	0	0
ASV552	AGAGTTTGATTCTGGCTCAGGACGAACGCTGGCGGCGTGCTTAACACATGCAAGTCGAACGGTGAAGCGCCTTCCTTTTGGTGGGTGTGGATGAGTGGCGAACGGGTGAGTAACACGTGAGTAACCTGCCCCCTTCTTCTGGATAACCGCATGAAAGTGTGGCTAATACGGGATATTCTGCGCCTGCTGCATGGTGGGTGTGGGAAAGATATTGTTTCGGTGGGGGATGGGCTCGCGGCCTATCAGCTTGTTGGTGGGGTGATGGCCTACCAAGGCGGTGACGGGTAGCCGGCCTGAGAGGGTGGACGGTCACACTGGGACTGAGACACGGCCCAGACTCCTACGGGAGGCAGCAGTGGGGAATATTGCACAATGGGCGCAAGCCTGATGCAGCGACGC…	135	155	0	0	0	0	0	0	0	0	0	0	0	0	0	0	0	0	0	0	0	0	0	0	0	0	0	0	0	0	0	0	0	0	0	0	0	0	0	0	0	0	0	0	0	0	0	0
ASV553	AGAGTTTGATTCTGGCTCAGGACGAACGCTGGCGGCGTGCCTAATACATGCAAGTAGAACGCTGAAGAGAGGAGCTTGCTCTTCTTGGATGAGTTGCGAACGGGTGAGTAACGCGTAGGTAACCTGCCTGGTAGCGGGGGATAACTATTGGAAACGATAGCTAATACCGCATGATATTAATTGTCGCATGATAATTAATTGAAAGATGCAATTGCATCACTACCAGATGGACCTGCGTTGTATTAGCTAGTTGGTGAGGTAACGGCTCACCAAGGCGACGATACATAGCCGACCTGAGAGGGTGATCGGCCACACTGGGACTGAGACACGGCCCAGACTCCTACGGGAGGCAGCAGTAGGGAATCTTCGGCAATGGGGGGAACCCTGACCGAGCAACGC…	0	0	0	0	0	0	0	0	0	0	0	0	0	0	0	0	0	0	0	0	0	0	0	0	0	0	0	0	0	0	0	12	0	0	0	0	0	0	0	0	112	100	0	0	0	0	0	0
ASV554	AGGGTTTGATTATGGCTCAGGACGAACGCTGGCGGCGTGCTTAACACATGCAAGTCGAACGGTGAAGGGATCAGCTTGCTGGTTCTGGATGAGTGGCGAACGGGTGAGTAACACGTGAGTAACCTGCCCCCTTCTTCTGGATAACCGCATGAAAGTGTGGCTAATACGGGATATTCTGGGTCTGTCGCATGGCGGGCCCGGGAAAGATGCGCCTTTGGGTGTTTTTGGTGGGGGATGGGCTCGCGGCCTATCAGCTTGTTGGTGGGGTGATGGCCTACCAAGGCGGTGACGGGTAGCCGGCCTGAGAGGGTGGACGGTCACACTGGGACTGAGACACGGCCCAGACTCCTACGGGAGGCAGCAGTGGGGAATATTGCACAATGGGCGCAAGCCTGATGC…	0	0	0	0	0	0	0	0	0	0	0	0	0	0	0	0	0	0	0	0	0	0	0	0	0	0	0	0	0	0	0	0	0	0	0	0	0	0	0	0	0	0	0	0	0	0	82	208
ASV555	AGAGTTTGATTATGGCTCAGGACGAACGCTGGCGGCGTGCCTAATACATGCAAGTAGAACGCTGAAGGAGGAGCTTGCTTCTCCGGATGAGTTGCGAACGGGTGAGTAACGCGTAGGTAACCTGCCTGGTAGTGGGGGATAACTATTGGAAACGATAGCTAATACCGCATAAGAGTAGATGTTGCATGACATTTGCTTAAAAGGTGCAATTGCATCACTACCAGATGGACCTGCGTTGTATTAGCTAGTTGGTGGGGTAACGGCTCACCAAGGCGACGATACATAGCCGACCTGAGAGGGTGATCGGCCACACTGGGACTGAGACACGGCCCAGACTCCTACGGGAGGCAGCAGTAGGGAATCTTCGGCAATGGACGGAAGTCTGACCGAGCAACGCCG…	0	0	0	0	0	0	0	0	0	0	0	0	101	188	0	0	0	0	0	0	0	0	0	0	0	0	0	0	0	0	0	0	0	0	0	0	0	0	0	0	0	0	0	0	0	0	0	0
ASV556	AGGGTTTGATTCTGGCTCAGGACGAACGCTGGCGGCGTGCTTAACACATGCAAGTCGAACGGTGAAGGGACCAGCTTGCTGGTTCTGGATGAGTGGCGAACGGGTGAGTAACACGTGAGTAACCTGCCCCCTTCTTCTGGATAACCGCATGAAAGTGTGGCTAATACGGGATATTCTGCGCCTGCTGCATGGTGGGTGTGGGAAAGATATTGTTTCGGTGGGGGATGGGCTCGCGGCCTATCAGCTTGTTGGTGGGGTGATGGCCTACCAAGGCGGTGACGGGTAGCCGGCCTGAGAGGGTGGACGGTCACACTGGGACTGAGACACGGCCCAGACTCCTACGGGAGGCAGCAGTGGGGAATATTGCACAATGGGCGCAAGCCTGATGCAGCGACGCCG…	0	0	0	0	0	0	0	0	0	0	0	0	0	0	0	0	0	0	0	0	0	0	0	0	0	0	0	0	0	0	0	0	0	0	0	0	0	0	0	0	0	0	0	0	0	0	0	0
ASV557	AGAGTTTGATTCTGGCTCAGGACGAACGCTGGCGGCGTGCTTAACACATGCAAGTCGAACGGTGAAGGGACCAGCTTGCTGGTTCTGGATGAGTGGCGAACGGGTGAGTAACACGTGAGTAACCTGCCCCCTTCTTCTGGATAACCGCATGAAAGTGTGGCTAATACGGGATATTCTGCGCCTGCTGCATGGTGGGTGTGGGAAAGATATTGTTTCGGTGGGGGATGGGCTCGCGGCCTATCAGCTTGTTGGTGGGGTGATGGCCTACCAAGGCGGTGACGGGTAGCCGGCCTGAGAGGGTGGACGGTCACACTGGGACTGAGACACGGCCCAGACTCCTACGGGAGGCAGCAGTGGGGAATATTGCACAATGGGCGCAAGCCTGATGCAGCGACGCCG…	0	0	0	0	0	0	0	0	0	0	0	0	0	0	0	0	0	0	0	0	0	0	0	0	0	0	0	0	0	0	0	0	0	0	0	0	0	0	0	0	0	0	0	0	0	0	0	0
ASV558	AGAGTTTGATTATGGCTCAGGACGAACGCTGGCGGCGTGCTTAACACATGCAAGTCGAACGCTGAAGCCTAGCTTTTGTTGGGTGGATGAGTGGCGAACGGGTGAGTAACACGTGAGTAACCTGCCCCCTTCTTTGGGATAACGCCCGGAAACGGGTGCTAATACTGGATATTCACTGATCTTCGCATGGGGGTTGGTGGAAAGGTTTTTTCTGGTGGGGGATGGGCTCGCGGCCTATCAGCTTGTTGGTGGGGTGATGGCCTACCAAGGCTTTGACGGGTAGCCGGCCTGAGAGGGTGACCGGTCACATTGGGACTGAGATACGGCCCAGACTCCTACGGGAGGCAGCAGTGGGGAATATTGCACAATGGGCGAAAGCCTGATGCAGCGACGCCGCGT…	0	0	31	25	0	0	0	0	0	0	0	0	0	0	0	0	0	0	0	0	0	0	0	0	0	0	0	0	0	0	0	0	0	0	0	0	0	0	0	0	100	112	0	0	0	0	20	0
ASV559	AGGGTTTGATTCTGGCTCAGGACGAACGCTGGCGGCGTGCTTAACACATGCAAGTCGAACGATGAAGCCTAGCTTGCTAGGTGGATTAGTGGCGAACGGGTGAGTAATACGTGAGTAACCTACCTTTAACTCTGGGATAAGCCTGGGAAACTGGGTCTAATACCGGATACGACCAATCTCCGCATGGAGTGTTGGTGGAAAGCGTTATGTAGTGGTTATAGATGGGCTCACGGCCTATCAGCTTGTTGGTGAGGTAACGGCTCACCAAGGCGACGACGGGTAGCCGGCCTGAGAGGGTGACCGGCCACACTGGGACTGAGACACGGCCCAGACTCCTACGGGAGGCAGCAGTGGGGAATATTGCACAATGGGCGCAAGCCTGATGCAGCGACGCCGCGT…	0	0	0	0	0	0	0	0	0	0	0	0	0	0	0	0	0	0	0	0	0	0	0	0	0	0	0	0	0	0	0	107	0	0	0	0	0	0	132	49	0	0	0	0	0	0	0	0
ASV560	AGAGTTCGATCCTGGCTCAGGACGAACGCTGGCGGCGTGCCTAATACATGCAAGTAGAACGCTGAAGGAGGAGCTTGCTTCTCTGGATGAGTTGCGAACGGGTGAGTAACGCGTAGGTAACCTGCCTGGTAGCGGGGGATAACTATTGGAAACGATAGCTAATACCGCATAAGAGTAGATGTTGCATGACATTTACTTAAAAGGTGCAATTGCATCACTACCAGATGGACCTGCGTTGTATTAGCTAGTTGGTGGGGTAACGGCTCACCAAGGCGACGATACATAGCCGACCTGAGAGGGTGATCGGCCACACTGGGACTGAGACACGGCCCAGACTCCTACGGGAGGCAGCAGTAGGGAATCTTCGGCAATGGACGGAAGTCTGACCGAGCAACGCCG…	0	0	0	0	0	0	0	14	0	0	0	0	0	0	0	0	0	0	0	0	0	0	0	0	0	0	0	0	0	0	0	0	0	0	0	0	111	162	0	0	0	0	0	0	0	0	0	0
ASV561	AGGGTTCGATTCTGGCTCAGGACGAACGCTGGCGGCGTGCTTAACACATGCAAGTCGAACGCTGAAGCCTAGCTTTTGTTGGGTGGATGAGTGGCGAACGGGTGAGTAACACGTGAGTAACCTGCCCCCTTCTTTGGGATAACGCCCGGAAACGGGTGCTAATACTGGATATTCACTGATCTTCGCATGGGGGTTGGTGGAAAGGTTTTTTCTGGTGGGGGATGGGCTCGCGGCCTATCAGCTTGTTGGTGGGGTGATGGCCTACCAAGGCTTTGACGGGTAGCCGGCCTGAGAGGGTGACCGGTCACATTGGGACTGAGATACGGCCCAGACTCCTACGGGAGGCAGCAGTGGGGAATATTGCACAATGGGCGAAAGCCTGATGCAGCGACGCCGCGT…	0	0	19	45	0	0	0	0	0	0	0	0	0	0	0	0	0	0	0	0	0	0	0	0	0	0	0	0	0	0	0	0	0	0	0	0	0	0	0	0	75	95	0	38	0	0	14	0
ASV562	AGGGTTTGATTCTGGCTCAGGACGAACGCTGGCGGCGTGCCTAATACATGCAAGTAGAACGCTGAAGAGAGGAGCTTGCTCTTCTTGGATGAGTTGCGAACGGGTGAGTAACGCGTAGGTAACCTGCCTTGTAGCGGGGGATAACTATTGGAAACGATAGCTAATACCGCATAACAATGGATGACACATGTCATTTATTTGAAAGGGGCAATTGCTCCACTACAAGATGGACCTGCGTTGTATTAGCTAGTAGGTGAGGTAACGGCTCACCTAGGCGACGATACATAGCCGACCTGAGAGGGTGATCGGCCACACTGGGACTGAGACACGGCCCAGACTCCTACGGGAGGCAGCAGTAGGGAATCTTCGGCAATGGGGGCAACCCTGACCGAGCAACGC…	0	0	0	0	0	31	0	0	0	0	0	0	0	0	19	0	0	0	130	48	0	0	0	0	0	0	0	0	0	0	0	0	0	0	0	0	0	0	0	0	0	0	0	0	35	23	0	0
ASV563	AGGGTTTGATTCTGGCTCAGGACGAACGCTGGCGGCGTGCCTAATACATGCAAGTAGAACGCACAGTTTATACCGTAGCTTGCTACACCATAGACTGTGAGTTGCGAACGGGTGAGTAACGCGTAGGTAACCTGCCTGGTAGCGGGGGATAACTATTGGAAACGATAGCTAATACCGCATAATATTAATTATTGCATGATAATTAATTGAAAGGTGCAATTGCACCACTACCAGATGGACCTGCGTTGTATTAGCTAGTAGGTGAGGTAACGGCTCACCTAGGCGACGATACATAGCCGACCTGAGAGGGTGATCGGCCACACTGGGACTGAGACACGGCCCAGACTCCTACGGGAGGCAGCAGTAGGGAATCTTCGGCAATGGACGAAAGTCTGACCG…	0	0	0	0	0	0	0	0	0	0	77	66	0	0	0	0	0	0	0	0	0	0	0	0	0	43	0	0	0	0	0	0	0	0	0	0	0	0	0	0	0	0	20	0	0	0	0	0
ASV564	AGGGTTCGATTCTGGCTCAGATTGAACGCTGGCGGCAGGCTTAACACATGCAAGTCGAACGATGACTCTCTAGCTTGCTAGAGAAGATTAGTGGCGGACGGGTGAGTAACATTTAGGAATCTGCCTAGTAGTGGGGGATAGCTCGGGGAAACTCGAATTAATACCGCATACGACCTACGGGTGAAAGGGGGCGCAAGCTCTTGCTATTAGATGAGCCTAAATCAGATTAGCTAGTTGGTGGGGTAAAGGCCCACCAAGGCGACGATCTGTAACTGGTCTGAGAGGATGATCAGTCACACCGGAACTGAGACACGGTCCGGACTCCTACGGGAGGCAGCAGTGGGGAATATTGGACAATGGGGGCAACCCTGATCCAGCCATGCCGCGTGTGTGAAGAAG…	0	0	0	0	0	0	0	0	0	0	0	0	0	0	0	0	0	0	0	0	0	0	0	0	0	0	0	0	0	0	0	0	61	210	0	0	0	0	15	0	0	0	0	0	0	0	0	0
ASV565	AGAGTTTGATTATGGCTCAGGATGAACGCTGGCGGCGTGCTTAACACATGCAAGTCGAACGAGAAGTGAAGACGGAAACCTTCGGGCGGAAGACTTTATTTCGAGTGGCGGACGGGTGAGTAACGCGTGGGTAACCTGCCTCATACAGGGGGATAACAGTTGGAAACGACTGTTAATACCGCATAAGACCACAGCACCGCATGGTGCAGGGGTAAAAACTCCGGTGGTATGAGATGGACCCGCGTTCGATTAGCCAGTTGGCGGGGTAACGGCCCACCAAAGCGACGATCGATAGCCGATCTGAGAGGATGACCGGCCACATTGGGACTGAGACACGGCCCAAACTCCTACGGGAGGCAGCAGTGGGGAATATTGCACAATGGGGGAAACCCTGATGCA…	0	0	0	0	0	0	0	0	0	0	0	0	0	0	0	0	0	0	0	0	0	0	0	0	0	0	0	0	0	0	0	0	0	0	0	0	0	0	0	0	0	0	0	0	286	0	0	0
ASV566	AGGGTTTGATCATGGCTCAGATTGAACGCTGGCGGCAGGCTTAACACATGCAAGTCGAACGGTAACATAAAGAAGCTTGCTTCTTTGATGACGAGTGGCGGACGGGTGAGTAATGCTTGGGAATCTAGCTTATGGAGGGGGATAACTACGGGAAACTGTAGCTAATACCGCGTAGAATCGGGAGATGAAAGTGTGGGACCTTCGGGCCACATGCCATAGGATGAGCCCAAGTGGGATTAGGTAGTTGGTGAGGTAAAGGCTCACCAAGCCGACGATCTCTAGCTGGTCTGAGAGGATGACCAGCCACACTGGGACTGAGACACGGCCCAGACTCCTACGGGAGGCAGCAGTGGGGAATATTGCGCAATGGGGGCAACCCTGACGCAGCCATGCCGCGTG…	0	0	0	0	0	0	0	0	0	0	92	165	0	0	0	0	0	0	0	0	0	0	0	0	0	0	0	0	0	0	0	0	28	0	0	0	0	0	0	0	0	0	0	0	0	0	0	0
ASV567	AGGGTTTGATCATGGCTCAGGACGAACGCTGGCGGCGTGCTTAACACATGCAAGTCGAACGGTGAAGGGATCAGCTTGCTGGTTCTGGATGAGTGGCGAACGGGTGAGTAACACGTGAGTAACCTGCCCCCTTCTTCTGGATAACCGCATGAAAGTGTGGCTAATACGGGATATTCTGGGTCTGTCGCATGGCGGGCCCGGGAAAGATGCGCCTTTGGGTGTTTTTGGTGGGGGATGGGCTCGCGGCCTATCAGCTTGTTGGTGGGGTGATGGCCTACCAAGGCGGTGACGGGTAGCCGGCCTGAGAGGGTGGACGGTCACACTGGGACTGAGACACGGCCCAGACTCCTACGGGAGGCAGCAGTGGGGAATATTGCACAATGGGCGCAAGCCTGATGC…	0	0	0	0	0	0	0	0	0	0	0	0	0	0	0	0	0	0	0	0	0	0	0	0	0	0	0	0	0	0	0	0	0	0	0	0	0	0	0	0	0	0	0	0	0	0	89	196
ASV568	AGGGTTTGATTATGGCTCAGGACGAACGCTGGCGGCGTGCTTAACACATGCAAGTCGAACGCTGAAGCCTAGCTTTTGTTGGGTGGATGAGTGGCGAACGGGTGAGTAACACGTGAGTAACCTGCCCCCTTCTTTGGGATAACGCCCGGAAACGGGTGCTAATACTGGATATTCACTGATCTTCGCATGGGGGTTGGTGGAAAGGTTTTTTCTGGTGGGGGATGGGCTCGCGGCCTATCAGCTTGTTGGTGGGGTGATGGCCTACCAAGGCTTTGACGGGTAGCCGGCCTGAGAGGGTGACCGGTCACATTGGGACTGAGATACGGCCCAGACTCCTACGGGAGGCAGCAGTGGGGAATATTGCACAATGGGCGAAAGCCTGATGCAGCGACGCCGCGT…	0	0	29	21	0	0	0	0	0	0	0	0	0	0	0	0	0	0	0	0	0	0	0	0	0	0	0	0	0	0	0	0	0	0	0	0	0	0	0	0	82	120	0	0	0	0	32	0
ASV569	AGGGTTTGATCATGGCTCAGGACGAACGCTGGCGGCGTGCCTAATACATGCAAGTAGAACGCTGAAGAGAGGAGCTTGCTCTTCTTGGATGAGTTGCGAACGGGTGAGTAACGCGTAGGTAACCTGCCTGGTAGCGGGGGATAACTATTGGAAACGATAGCTAATACCGCATAAAATTGATTATTGCATGATAATTAATTGAAAGATGCAATTGCATCACTACCAGATGGACCTGCGTTGTATTAGCTAGTTGGTGAGGTAACGGCTCACCAAGGCGACGATACATAGCCGACCTGAGAGGGTGATCGGCCACACTGGGACTGAGACACGGCCCAGACTCCTACGGGAGGCAGCAGTAGGGAATCTTCGGCAATGGGGGGAACCCTGACCGAGCAACGC…	0	0	0	0	61	66	0	0	0	0	0	0	0	0	0	0	0	0	0	0	0	0	0	0	0	0	38	76	0	0	0	22	0	0	0	0	0	21	0	0	0	0	0	0	0	0	0	0
ASV570	AGAGTTTGATCCTGGCTCAGGACGAACGCTGGCGGCGTGCCTAATACATGCAAGTAGAACGCTGAAGAGAGGAGCTTGCTCTTCTTGGATGAGTTGCGAACGGGTGAGTAACGCGTAGGTAACCTGCCTGGTAGCGGGGGATAACTATTGGAAACGATAGCTAATACCGCATAAAATTGATTATTGCATGATAATTAATTGAAAGATGCAATTGCATCACTACCAGATGGACCTGCGTTGTATTAGCTAGTTGGTGAGGTAACGGCTCACCAAGGCGACGATACATAGCCGACCTGAGAGGGTGATCGGCCACACTGGGACTGAGACACGGCCCAGACTCCTACGGGAGGCAGCAGTAGGGAATCTTCGGCAATGGGGGGAACCCTGACCGAGCAACGC…	0	0	0	0	48	0	0	0	0	0	0	0	0	0	0	0	0	0	0	0	0	0	0	0	0	0	76	79	0	0	0	48	0	0	0	0	0	33	0	0	0	0	0	0	0	0	0	0
ASV571	AGGGTTTGATCCTGGCTCAGGACGAACGCTGGCGGCGTGCTTAACACATGCAAGTCGAACGGTGAAGGGATCAGCTTGCTGGTTCTGGATGAGTGGCGAACGGGTGAGTAACACGTGAGTAACCTGCCCCCTTCTTCTGGATAACCGCATGAAAGTGTGGCTAATACGGGATATTCTGGGTCTGTCGCATGGCGGGCCCGGGAAAGATGCGCCTTTGGGTGTTTTTGGTGGGGGATGGGCTCGCGGCCTATCAGCTTGTTGGTGGGGTGATGGCCTACCAAGGCGGTGACGGGTAGCCGGCCTGAGAGGGTGGACGGTCACACTGGGACTGAGACACGGCCCAGACTCCTACGGGAGGCAGCAGTGGGGAATATTGCACAATGGGCGCAAGCCTGATGC…	0	0	0	0	0	0	0	0	0	0	0	0	0	0	0	0	0	0	0	0	0	0	0	0	0	0	0	0	83	0	0	0	0	0	0	0	0	0	0	0	0	0	0	0	0	0	59	142
ASV572	AGGGTTTGATCCTGGCTCAGGACGAACGCTGGCGGCGTGCTTAACACATGCAAGTCGAACGGTGAAGGGATCAGCTTGCTGGTTCTGGATGAGTGGCGAACGGGTGAGTAACACGTGAGTAACCTGCCCCCTTCTTCTGGATAACCGCATGAAAGTGTGGCTAATACGGGATATTCTGGGTCTGTCGCATGGCGGGCCCGGGAAAGATGCGCCTTTGGGTGTTTTTGGTGGGGGATGGGCTCGCGGCCTATCAGCTTGTTGGTGGGGTGATGGCCTACCAAGGCGGTGACGGGTAGCCGGCCTGAGAGGGTGGACGGTCACACTGGGACTGAGACACGGCCCAGACTCCTACGGGAGGCAGCAGTGGGGAATATTGCACAATGGGCGCAAGCCTGATGC…	0	0	0	0	0	0	0	0	0	0	0	0	0	0	0	0	0	0	0	0	0	0	0	0	0	0	0	0	0	92	0	0	0	0	0	0	0	0	0	0	0	0	0	0	0	0	60	132
ASV573	AGGGTTCGATTCTGGCTCAGGACGAACGCTGGCGGCGTGCTTAACACATGCAAGTCGAACGGTGAAGGGACCAGCTTGCTGGTTCTGGATGAGTGGCGAACGGGTGAGTAACACGTGAGTAACCTGCCCCCTTCTTCTGGATAACCGCATGAAAGTGTGGCTAATACGGGATATTCTGCGCCTGCTGCATGGTGGGTGTGGGAAAGATATTGTTTCGGTGGGGGATGGGCTCGCGGCCTATCAGCTTGTTGGTGGGGTGATGGCCTACCAAGGCGGTGACGGGTAGCCGGCCTGAGAGGGTGGACGGTCACACTGGGACTGAGACACGGCCCAGACTCCTACGGGAGGCAGCAGTGGGGAATATTGCACAATGGGCGCAAGCCTGATGCAGCGACGCCG…	0	0	0	0	0	0	0	0	0	0	0	0	0	0	0	0	0	0	0	0	0	0	0	0	0	0	0	0	0	0	0	0	0	0	0	0	0	0	0	0	0	0	0	0	0	0	0	0
ASV574	AGAGTTTGATCATGGCTCAGGACGAACGCTGGCGGCGTGCTTAACACATGCAAGTCGAACGGTGAAGCGCCTTCCTTTTGGTGGGTGTGGATGAGTGGCGAACGGGTGAGTAACACGTGAGTAACCTGCCCCCTTCTTCTGGATAACCGCATGAAAGTGTGGCTAATACGGGATATTCTGCGCCTGCTGCATGGTGGGTGTGGGAAAGATATTGTTTCGGTGGGGGATGGGCTCGCGGCCTATCAGCTTGTTGGTGGGGTGATGGCCTACCAAGGCGGTGACGGGTAGCCGGCCTGAGAGGGTGGACGGTCACACTGGGACTGAGACACGGCCCAGACTCCTACGGGAGGCAGCAGTGGGGAATATTGCACAATGGGCGCAAGCCTGATGCAGCGACGC…	133	150	0	0	0	0	0	0	0	0	0	0	0	0	0	0	0	0	0	0	0	0	0	0	0	0	0	0	0	0	0	0	0	0	0	0	0	0	0	0	0	0	0	0	0	0	0	0
ASV575	AGAGTTTGATTATGGCTCAGATTGAACGCTGGCGGCAGGCTTAACACATGCAAGTCGAACGGTAACATAAAGAAGCTTGCTTCTTTGATGACGAGTGGCGGACGGGTGAGTAATGCTTGGGAATCTAGCTTATGGAGGGGGATAACTACGGGAAACTGTAGCTAATACCGCGTAGAATCGGGAGATGAAAGTGTGGGACCTTCGGGCCACATGCCATAGGATGAGCCCAAGTGGGATTAGGTAGTTGGTGAGGTAAAGGCTCACCAAGCCGACGATCTCTAGCTGGTCTGAGAGGATGACCAGCCACACTGGGACTGAGACACGGCCCAGACTCCTACGGGAGGCAGCAGTGGGGAATATTGCGCAATGGGGGCAACCCTGACGCAGCCATGCCGCGTG…	0	0	0	0	0	0	0	0	0	0	119	164	0	0	0	0	0	0	0	0	0	0	0	0	0	0	0	0	0	0	0	0	0	0	0	0	0	0	0	0	0	0	0	0	0	0	0	0
ASV576	AGGGTTTGATCATGGCTCAGATTGAACGCTGGCGGCAGGCTTAACACATGCAAGTCGAACGATGACTCTCTAGCTTGCTAGAGATGATTAGTGGCGGACGGGTGAGTAACATTTAGGAATCTGCCTAGTAGTGGGGGATAGCTCGGGGAAACTCGAATTAATACCGCATACGACCTACGGGTGAAAGGGGGCGCAAGCTCTTGCTATTAGATGAGCCTAAATCAGATTAGCTAGTTGGTGGGGTAAAGGCCCACCAAGGCGACGATCTGTAACTGGTCTGAGAGGATGATCAGTCACACCGGAACTGAGACACGGTCCGGACTCCTACGGGAGGCAGCAGTGGGGAATATTGGACAATGGGGGCAACCCTGATCCAGCCATGCCGCGTGTGTGAAGAAG…	0	0	0	0	0	0	0	0	0	0	0	0	0	0	0	0	0	0	0	16	0	0	0	0	0	0	0	0	0	0	0	0	46	212	0	0	0	0	9	0	0	0	0	0	0	0	0	0
ASV577	AGGGTTCGATTCTGGCTCAGATTGAACGCTGGCGGCAGGCTTAACACATGCAAGTCGAACGATGACTCTCTAGCTTGCTAGAGATGATTAGTGGCGGACGGGTGAGTAACATTTAGGAATCTGCCTAGTAGTGGGGGATAGCTCGGGGAAACTCGAATTAATACCGCATACGACCTACGGGTGAAAGGGGGCGCAAGCTCTTGCTATTAGATGAGCCTAAATCAGATTAGCTAGTTGGTGGGGTAAAGGCCCACCAAGGCGACGATCTGTAACTGGTCTGAGAGGATGATCAGTCACACCGGAACTGAGACACGGTCCGGACTCCTACGGGAGGCAGCAGTGGGGAATATTGGACAATGGGGGCAACCCTGATCCAGCCATGCCGCGTGTGTGAAGAAG…	0	0	0	0	0	0	0	0	0	0	0	0	0	0	0	0	0	0	0	15	0	0	0	0	0	0	0	0	0	0	0	0	53	206	0	0	0	0	9	0	0	0	0	0	0	0	0	0
ASV578	AGAGTTTGATCCTAGCTCAGGACGAACGCTGGCGGCGTGCCTAATACATGCAAGTAGAACGCACAGTTTATACCGTAGCTTGCTACACCATAGACTGTGAGTTGCGAACGGGTGAGTAACGCGTAGGTAACCTGCCTGGTAGCGGGGGATAACTATTGGAAACGATAGCTAATACCGCATAATATTAATTATTGCATGATAATTGATTGAAAGGTGCAATTGCACCACTACCAGATGGACCTGCGTTGTATTAGCTAGTAGGTGAGGTAACGGCTCACCTAGGCGACGATACATAGCCGACCTGAGAGGGTGATCGGCCACACTGGGACTGAGACACGGCCCAGACTCCTACGGGAGGCAGCAGTAGGGAATCTTCGGCAATGGACGAAAGTCTGACCG…	84	71	51	44	0	0	0	0	0	0	0	0	0	0	0	0	0	0	0	0	0	0	0	0	0	0	0	0	0	0	0	0	0	0	0	0	32	0	0	0	0	0	0	0	0	0	0	0
ASV579	AGAGTTTGATTCTGGCTCAGGACGAACGCTGGCGGCGTGCTTAACACATGCAAGTCGAACGCTGAAGCCTAGCTTTTGTTGGGTGGATGAGTGGCGAACGGGTGAGTAACACGTGAGTAACCTGCCCCCTTCTTTGGGATAACGCCCGGAAACGGGTGCTAATACTGGATATTCACTGATCTTCGCATGGGGGTTGGTGGAAAGGTTTTTTCTGGTGGGGGATGGGCTCGCGGCCTATCAGCTTGTTGGTGGGGTGATGGCCTACCAAGGCTTTGACGGGTAGCCGGCCTGAGAGGGTGACCGGTCACATTGGGACTGAGATACGGCCCAGACTCCTACGGGAGGCAGCAGTGGGGAATATTGCACAATGGGCGAAAGCCTGATGCAGCGACGCCGCGT…	0	0	28	27	0	0	0	0	0	0	0	0	0	0	0	0	0	0	0	0	0	0	0	0	0	0	0	0	0	0	0	0	0	0	0	0	0	0	0	0	85	116	0	0	0	0	25	0
ASV580	AGGGTTTGATCCTGGCTCAGGATGAACGCTGGCGGCGTGCCTAATACATGCAAGTAGAACGCTGAAGCTTGGTGCTTGCACCGAGCGGATGAGTTGCGAACGGGTGAGTAACGCGTAGGTAACCTGCCTCTTAGCGGGGGATAACTATTGGAAACGATAGCTAATACCGCATAAAAGTCGATATCGCATGATATTGATTTGAAAGGTGCAATTGCATCACTAAGAGATGGACCTGCGTTGTATTAGCTAGTTGGTGAGGTAACGGCTCACCAAGGCGACGATACATAGCCGACCTGAGAGGGTGATCGGCCACACTGGGACTGAGACACGGCCCAGACTCCTACGGGAGGCAGCAGTAGGGAATCTTCGGCAATGGGGGCAACCCTGACCGAGCAACGC…	0	0	0	0	21	51	0	97	0	0	0	0	22	42	0	0	0	0	0	0	0	0	0	0	0	0	0	0	0	48	0	0	0	0	0	0	0	0	0	0	0	0	0	0	0	0	0	0
ASV581	AGGGTTTGATCCTGGCTCAGGATGAACGCTGACAGAATGCTTAACACATGCAAGTCAACTTGAATTTGGGTTTTTAACTTAGGTTTGGGTGGCGGACGGGTGAGTAACGCGTAAAGAACTTGCCTCACAGCTAGGGACAACATTTGGAAACGAATGCTAATACCTAATATTATGATAATAGGGCATCCTATAATTATGAAAGCTATAAGCGCTGTGAGAGAGCTTTGCGTCCCATTAGCTAGTTGGAGAGGTAACGGCTCACCAAGGCGATGATGGGTAGCCGGCCTGAGAGGGTGATCGGCCACAAGGGGACTGAGACACGGCCCTTACTCCTACGGGAGGCAGCAGTGGGGAATATTGGACAATGGACCAAGAGTCTGATCCAGCAATTCTGTGTGC…	0	0	0	0	0	0	0	0	194	87	0	0	0	0	0	0	0	0	0	0	0	0	0	0	0	0	0	0	0	0	0	0	0	0	0	0	0	0	0	0	0	0	0	0	0	0	0	0
ASV582	AGAGTTTGATTATGGCTCAGATTGAACGCTGGCGGCAGGCTTAACACATGCAAGTCGAGCGGGCGAGGTTGCTTCGGTAACTGAGCTAGCGGCGGACGGGTGAGTAATGCTTAGGAATCTGCCTATTAGTGGGGGACAACATTCCGAAAGGAATGCTAATACCGCATACGCCCTACGGGGGAAAGCAGGGGATCTTCGGACCTTGCGCTAATAGATGAGCCTAAGTCAGATTAGCTAGTTGGTGGGGTAAAGGCCTACCAAGGCGACGATCTGTAGCGGGTCTGAGAGGATGATCCGCCACACTGGGACTGAGACACGGCCCAGACTCCTACGGGAGGCAGCAGTGGGGAATATTGGACAATGGGCGCAAGCCTGATCCAGCCATGCCGCGTGTGTGAA…	0	0	0	0	0	0	0	0	0	0	0	146	0	0	0	0	0	0	0	135	0	0	0	0	0	0	0	0	0	0	0	0	0	0	0	0	0	0	0	0	0	0	0	0	0	0	0	0
ASV583	AGAGTTTGATCATGGCTCAGATTGAACGCTGGCGGCAGGCTTAACACATGCAAGTCGAACGATGACTCTCTAGCTTGCTAGAGAAGATTAGTGGCGGACGGGTGAGTAACATTTAGGAATCTGCCTAGTAGTGGGGGATAGCTCGGGGAAACTCGAATTAATACCGCATACGACCTACGGGTGAAAGGGGGCGCAAGCTCTTGCTATTAGATGAGCCTAAATCAGATTAGCTAGTTGGTGGGGTAAAGGCCCACCAAGGCGACGATCTGTAACTGGTCTGAGAGGATGATCAGTCACACCGGAACTGAGACACGGTCCGGACTCCTACGGGAGGCAGCAGTGGGGAATATTGGACAATGGGGGCAACCCTGATCCAGCCATGCCGCGTGTGTGAAGAAG…	0	0	0	0	0	0	0	0	0	0	0	0	0	0	0	0	0	0	0	0	0	0	0	0	0	0	0	0	0	0	0	0	55	215	0	0	0	0	11	0	0	0	0	0	0	0	0	0
ASV584	AGGGTTTGATCATGGCTCAGGACGAACGCTGGCGGCGTGCTTAACACATGCAAGTCGAACGGTGAAGCGCCTTCCTTTGTGGTGGGTGTGGATGAGTGGCGAACGGGTGAGTAACACGTGAGTAACCTGCCCCCTTCTTCTGGATAACCGCATGAAAGTGTGGCTAATACGGGATATTCTGTGCCTGCTGCATGGTGGGTGTGGGAAAGATTGCGCCTTTGGGTGTTTTTGGTGGGGGATGGGCTCGCGGCCTATCAGCTTGTTGGTGGGGTGATGGCCTACCAAGGCGGTGACGGGTAGCCGGCCTGAGAGGGTGGACGGTCACACTGGGACTGAGACACGGCCCAGACTCCTACGGGAGGCAGCAGTGGGGAATATTGCACAATGGGCGCAAGCCTG…	0	0	0	0	0	0	0	0	0	0	132	148	0	0	0	0	0	0	0	0	0	0	0	0	0	0	0	0	0	0	0	0	0	0	0	0	0	0	0	0	0	0	0	0	0	0	0	0
ASV585	AGGGTTTGATTATGGCTCAGGACGAACGCTGGCGGCGTGCCTAATACATGCAAGTAGGACGCACAGTTTATACCGTAGCTTGCTACACCATAGACTGTGAGTTGCGAACGGGTGAGTAACGCGTAGGTAACCTGCCTATTAGAGGGGGATAACTATTGGAAACGATAGCTAATACCGCATAACAGTATGTAACACATGTTAGATGCTTGAAAGATGCAATTGCATCGCTAGTAGATGGACCTGCGTTGTATTAGCTAGTAGGTAGGGTAAAGGCCTACCTAGGCAACGATACATAGCCGACCTGAGAGGGTGATCGGCCACACTGGGACTGAGACACGGCCCAGACTCCTACGGGAGGCAGCAGTAGGGAATCTTCGGCAATGGGGGGAACCCTGACCG…	0	0	0	0	0	0	0	0	0	0	0	0	0	0	0	0	0	0	0	0	0	0	0	0	0	0	0	0	0	0	0	0	0	0	0	0	0	0	0	0	0	0	0	0	44	236	0	0
ASV586	AGAGTTTGATTATGGCTCAGGACGAACGCTGGCGGCGTGCCTAATACATGCAAGTAGGACGCACAGTTTATACCGTAGCTTGCTACACCATAGACTGTGAGTTGCGAACGGGTGAGTAACGCGTAGGTAACCTGCCTATTAGAGGGGGATAACTATTGGAAACGATAGCTAATACCGCATAACAGTATGTAACACATGTTAGATGCTTGAAAGATGCAATTGCATCGCTAGTAGATGGACCTGCGTTGTATTAGCTAGTAGGTAGGGTAAAGGCCTACCTAGGCAACGATACATAGCCGACCTGAGAGGGTGATCGGCCACACTGGGACTGAGACACGGCCCAGACTCCTACGGGAGGCAGCAGTAGGGAATCTTCGGCAATGGGGGGAACCCTGACCG…	0	0	0	0	0	0	0	0	0	0	0	0	0	0	0	0	0	0	0	0	0	0	0	0	0	0	0	0	0	0	0	0	0	0	0	0	0	0	0	0	0	0	0	0	42	237	0	0
ASV587	AGAGTTTGATCATGGCTCAGGACGAACGCTGGCGGCGTGCCTAATACATGCAAGTAGAACGCACAGTTTATACCGTAGCTTGCTACACCATAGACTGTGAGTTGCGAACGGGTGAGTAACGCGTAGGTAACCTGCCTGGTAGCGGGGGATAACTATTGGAAACGATAGCTAATACCGCATAATATTAATTATTGCATGATAATTGATTGAAAGGTGCAATTGCACCACTACCAGATGGACCTGCGTTGTATTAGCTAGTAGGTGAGGTAACGGCTCACCTAGGCGACGATACATAGCCGACCTGAGAGGGTGATCGGCCACACTGGGACTGAGACACGGCCCAGACTCCTACGGGAGGCAGCAGTAGGGAATCTTCGGCAATGGACGAAAGTCTGACCG…	44	65	58	64	0	0	0	0	0	0	0	0	0	0	0	0	0	0	0	0	0	0	0	0	0	0	0	0	0	0	0	0	0	0	0	0	47	0	0	0	0	0	0	0	0	0	0	0
ASV588	AGAGTTCGATCCTGGCTCAGGACGAACGCTGGCGGCGTGCCTAATACATGCAAGTAGAACGCTGAAGGAGGAGCTTGCTTCTCTGGATGAGTTGCGAACGGGTGAGTAACGCGTAGGTAACCTGCCTGGTAGCGGGGGATAACTATTGGAAACGATAGCTAATACCGCATAATAGTAGATGTTGCATGACATTTGCTTAAAAGGTGCAATTGCATCACTACCAGATGGACCTGCGTTGTATTAGCTAGTTGGTGAGGTAACGGCTCACCAAGGCAACGATACATAGCCGACCTGAGAGGGTGATCGGCCACACTGGGACTGAGACACGGCCCAGACTCCTACGGGAGGCAGCAGTAGGGAATCTTCGGCAATGGACGGAAGTCTGACCGAGCAACGCCG…	0	0	0	0	0	0	0	0	0	0	0	0	0	0	0	0	0	0	0	0	57	29	0	0	0	0	0	0	55	124	0	0	0	0	0	0	13	0	0	0	0	0	0	0	0	0	0	0
ASV589	AGGGTTCGATTCTGGCTCAGGACGAACGCTGGCGGCGTGCCTAATACATGCAAGTAGAACGCACAGTTTATACCGTAGCTTGCTACACCATAGACTGTGAGTTGCGAACGGGTGAGTAACGCGTAGGTAACCTGCCTGGTAGCGGGGGATAACTATTGGAAACGATAGCTAATACCGCATAATATTAATTATTGCATGATAATTGATTGAAAGGTGCAATTGCACCACTACCAGATGGACCTGCGTTGTATTAGCTAGTAGGTGAGGTAACGGCTCACCTAGGCGACGATACATAGCCGACCTGAGAGGGTGATCGGCCACACTGGGACTGAGACACGGCCCAGACTCCTACGGGAGGCAGCAGTAGGGAATCTTCGGCAATGGACGAAAGTCTGACCG…	51	71	54	47	0	0	0	0	0	0	0	0	0	0	0	0	0	0	0	0	0	0	0	0	0	0	0	0	0	0	0	0	0	0	0	0	54	0	0	0	0	0	0	0	0	0	0	0
ASV590	AGGGTTTGATCATGGCTCAGGATGAACGCTGACAGAATGCTTAACACATGCAAGTCAACTTGAACTTCGGTTTGGGTGGCGGACGGGTGAGTAACGCGTAAAGAACTTGCCTCACAGATAGGGACAACATTTGGAAACGAATGCTAATACCTGATATTATGATTTTAGGGCATCCTAGGATTATGAAAGCTATATGCGCTGTGAGAGAGCTTTGCGTCCCATTAGCTAGTTGGAGAGGTAACGGCTCACCAAGGCGATGATGGGTAGCCGGCCTGAGAGGGTGATCGGCCACAAGGGGACTGAGACACGGCCCTTACTCCTACGGGAGGCAGCAGTGGGGAATATTGGACAATGGACCAAGAGTCTGATCCAGCAATTCTGTGTGCACGATGAAGTTTT…	0	27	0	0	0	0	0	0	0	0	0	34	0	0	0	0	0	138	0	0	0	0	0	0	0	0	0	0	0	0	0	0	0	0	0	0	0	0	0	0	0	50	0	0	0	0	0	0
ASV591	AGGGTTTGATCCTGGCTCAGGACGAACGCTGGCGGCGTGCTTAACACATGCAAGTCGAACGGTGAAGGGATCAGCTTGCTGGTTCTGGATGAGTGGCGAACGGGTGAGTAACACGTGAGTAACCTGCCCCCTTCTTCTGGATAACCGCATGAAAGTGTGGCTAATACGGGATATTCTGGGTCTGTCGCATGGCGGGCCCGGGAAAGATGCGCCTTTGGGTGTTTTTGGTGGGGGATGGGCTCGCGGCCTATCAGCTTGTTGGTGGGGTGATGGCCTACCAAGGCGGTGACGGGTAGCCGGCCTGAGAGGGTGGACGGTCACACTGGGACTGAGACACGGCCCAGACTCCTACGGGAGGCAGCAGTGGGGAATATTGCACAATGGGCGCAAGCCTGATGC…	0	0	0	0	0	0	0	0	0	0	0	0	0	0	0	0	0	0	0	0	0	0	0	0	0	0	0	0	0	0	0	0	0	0	0	0	0	0	0	0	0	0	0	0	0	0	95	182
ASV592	AGGGTTTGATCATGGCTCAGGACGAACGCTGGCGGCGTGCTTAACACATGCAAGTCGAACGAAGAGCGATGGAAGCTTGCTTCTATCAATCTTAGTGGCGAACGGGTGAGTAACGCGTAATCAACCTGCCCTTCAGAGGGGGACAACAGTTGGAAACGACTGCTAATACCGCATACGATCTAACCTCGGCATCGAGGATAGATGAAAGGTGGCCTCTACATGTAAGCTATCACTGAAGGAGGGGATTGCGTCTGATTAGCTAGTTGGAGGGGTAACGGCCCACCAAGGCGATGATCAGTAGCCGGTCTGAGAGGATGAACGGCCACATTGGGACTGAGACACGGCCCAGACTCCTACGGGAGGCAGCAGTGGGGAATCTTCCGCAATGGACGAAAGTCT…	0	0	0	0	0	0	0	0	0	107	0	0	0	0	0	0	0	0	0	0	0	0	0	0	169	0	0	0	0	0	0	0	0	0	0	0	0	0	0	0	0	0	0	0	0	0	0	0
ASV593	AGGGTTTGATCCTGGCTCAGGACGAACGCTGGCGGCGTGCTTAACACATGCAAGTCGAACGGTGAAGCGCCTTCCTTTTGGTGGGTGTGGATGAGTGGCGAACGGGTGAGTAACACGTGAGTAACCTGCCCCCTTCTTCTGGATAACCGCATGAAAGTGTGGCTAATACGGGATATTCTGCGCCTGCTGCATGGTGGGTGTGGGAAAGATATTGTTTCGGTGGGGGATGGGCTCGCGGCCTATCAGCTTGTTGGTGGGGTGATGGCCTACCAAGGCGGTGACGGGTAGCCGGCCTGAGAGGGTGGACGGTCACACTGGGACTGAGACACGGCCCAGACTCCTACGGGAGGCAGCAGTGGGGAATATTGCACAATGGGCGCAAGCCTGATGCAGCGACGC…	120	155	0	0	0	0	0	0	0	0	0	0	0	0	0	0	0	0	0	0	0	0	0	0	0	0	0	0	0	0	0	0	0	0	0	0	0	0	0	0	0	0	0	0	0	0	0	0
ASV594	AGAGTTTGATTATGGCTCAGGACGAACGCTGGCGGCGTGCCTAATACATGCAAGTAGAACGCTGAAGGAGGAGCTTGCTTCTCCGGATGAGTTGCGAACGGGTGAGTAACGCGTAGGTAACCTGCCTGGTAGCGGGGGATAACTATTGGAAACGATAGCTAATACCGCATAAGAGTAGATGTTGCATGACATTTGCTTAAAAGGTGCAATTGCATCACTACCAGATGGACCTGCGTTGTATTAGCTAGTTGGTGGGGTAACGGCTCACCAAGGCGACGATACATAGCCGACCTGAGAGGGTGATCGGCCACACTGGGACTGAGACACGGCCCAGACTCCTACGGGAGGCAGCAGTAGGGAATCTTCGGCAATGGACGGAAGTCTGACCGAGCAACGCCG…	0	0	0	21	0	0	0	50	0	0	0	0	30	66	0	0	0	0	0	0	0	0	0	0	0	0	0	0	0	0	0	0	30	0	0	0	0	0	22	56	0	0	0	0	0	0	0	0
ASV595	AGAGTTTGATCATGGCTCAGGACGAACGCTGGCGGCGTGCCTAATACATGCAAGTAGAACGCTGAAGAGAGGAGCTTGCTCTTCTTGGATGAGTTGCGAACGGGTGAGTAACGCGTAGGTAACCTGCCTGGTAGCGGGGGATAACTATTGGAAACGATAGCTAATACCGCATAAAATTGATTATTGCATGATAATTAATTGAAAGATGCAATTGCATCACTACCAGATGGACCTGCGTTGTATTAGCTAGTTGGTGAGGTAACGGCTCACCAAGGCGACGATACATAGCCGACCTGAGAGGGTGATCGGCCACACTGGGACTGAGACACGGCCCAGACTCCTACGGGAGGCAGCAGTAGGGAATCTTCGGCAATGGGGGGAACCCTGACCGAGCAACGC…	0	0	0	0	56	0	0	0	0	0	0	0	0	0	0	0	0	0	0	0	0	0	0	0	0	0	32	52	0	0	0	34	0	0	0	0	72	28	0	0	0	0	0	0	0	0	0	0
ASV596	AGAGTTTGATCCTGGCTCAGGACGAACGCTGGCGGCGTGCTTAACACATGCAAGTCGAACGATGAAGCCTAGCTTGCTAGGTGGATTAGTGGCGAACGGGTGAGTAATACGTGAGTAACCTACCTTTAACTCTGGGATAAGCCCGGGAAACTGGGTCTAATACCGGATACGACCAATCTCCGCATGGGGTGTTGGTGGAAAGCGTTATGTAGTGGTTATAGATGGGCTCACGGCCTATCAGCTTGTTGGTGAGGTAACGGCTCACCAAGGCGACGACGGGTAGCCGGCCTGAGAGGGTGACCGGCCACACTGGGACTGAGACACGGCCCAGACTCCTACGGGAGGCAGCAGTGGGGAATATTGCACAATGGGCGCAAGCCTGATGCAGCGACGCCGCGT…	0	0	0	0	0	0	0	0	0	0	0	0	0	0	0	0	0	0	0	0	0	0	0	0	0	81	0	0	0	0	0	0	0	0	0	0	0	0	163	30	0	0	0	0	0	0	0	0
ASV597	AGAGTTTGATCCTGGCTCAGGACGAACGCTGGCGGCGTGCCTAATACATGCAAGTAGAACGCACAGTTTATACCGTAGCTTGCTACACCATAGACTGTGAGTTGCGAACGGGTGAGTAACGCGTAGGTAACCTGCCTGGTAGCGGGGGATAACTATTGGAAACGATAGCTAATACCGCATAATATTAATTATTGCATGATAATTGATTGAAAGGTGCAATTGCACCACTACCAGATGGACCTGCGTTGTATTAGCTAGTAGGTGAGGTAACGGCTCACCTAGGCGACGATACATAGCCGACCTGAGAGGGTGATCGGCCACACTGGGACTGAGACACGGCCCAGACTCCTACGGGAGGCAGCAGTAGGGAATCTTCGGCAATGGACGAAAGTCTGACCG…	45	71	72	39	0	0	0	0	0	0	0	0	0	0	0	0	0	0	0	0	0	0	0	0	0	0	0	0	0	0	0	0	0	0	0	0	46	0	0	0	0	0	0	0	0	0	0	0
ASV598	AGGGTTTGATTATGGCTCAGGACGAACGCTGGCGGCGTGCCTAATACATGCAAGTAGAACGCTGAAGAGAGGAGCTTGCTCTTCTTGGATGAGTTGCGAACGGGTGAGTAACGCGTAGGTAACCTGCCTTGTAGCGGGGGATAACTATTGGAAACGATAGCTAATACCGCATAACAATGGGTGACACATGTCATTTATTTGAAAGGGGCAATTGCTCCACTACAAGATGGACCTGCGTTGTATTAGCTAGTAGGTGAGGTAACGGCTCACCTAGGCGACGATACATAGCCGACCTGAGAGGGTGATCGGCCACACTGGGACTGAGACACGGCCCAGACTCCTACGGGAGGCAGCAGTAGGGAATCTTCGGCAATGGGGGCAACCCTGACCGAGCAACGC…	0	0	0	0	36	113	0	0	0	0	0	0	0	0	0	0	0	0	0	0	0	124	0	0	0	0	0	0	0	0	0	0	0	0	0	0	0	0	0	0	0	0	0	0	0	0	0	0
ASV599	AGGGTTTGATCCTGGCTCAGGACGAACGCTGGCGGCGTGCTTAACACATGCAAGTCGAACGGTAAGGCTCCTTTTTTGGGGTACACGAGTGGCGAACGGGTGAGTAACACGTGAGTAACCTGCCCTCATCTCTGGGATAACAGTCGGAAACGGTTGCTAATACTGGATATGAGCTTTCAAGGCATCTTGTTGGTTGGAAAGATTATTTTTTGGTTGGGGATGGACTCGCGGCCTATCAGCTTGTTGGTGAGGTAGTGGCTCACCAAGGCTTCGACGGGTAGCCGGCCTGAGAGGGCGACCGGCCACATTGGGACTGAGATACGGCCCAAACTCCTACGGGAGGCAGCAGTGGGGAATATTGCACAATGGACGGAAGTCTGATGCAGCAACGCCGCGTGC…	0	0	0	0	0	0	0	0	133	140	0	0	0	0	0	0	0	0	0	0	0	0	0	0	0	0	0	0	0	0	0	0	0	0	0	0	0	0	0	0	0	0	0	0	0	0	0	0
ASV600	AGGGTTTGATTCTGGCTCAGGACGAACGCTGGCGGCGTGCTTAACACATGCAAGTCGAACGGGATCCTCTCCAGCTTGCTGGGGGGGTGAGAGTGGCGAACGGGTGAGTAATGCGTGACTAACCTGCCTCATGGTCTGGAATAGCTCCTGGAAACGGGTGGTAATGCCGGATGGTCCAACTTTCCGCATGGTTTGTTGGGAAAGCTTTTGCGCCATGGGATGGGGTCGCGTCCTATCAGCTTGTTGGTGGGGTGTTGGCCTACCAAGGCTTCGACGGGTAGCCGGCCTAAGAGGGCGACCGGCCACATTGGGACTGAGATACGGCCCAGACTCCTACGGGAGGCAGCAGTGGGGAATATTGCACAATGGGGGGAACCCTGATGCAGCGACGCCGCGTGC…	0	0	0	0	0	0	0	0	0	0	0	0	0	0	0	0	0	0	0	0	0	0	108	164	0	0	0	0	0	0	0	0	0	0	0	0	0	0	0	0	0	0	0	0	0	0	0	0
ASV601	AGGGTTTGATCCTGGCTCAGGACGAACGCTGGCGGCGTGCCTAATACATGCAAGTAGAACGCTGAAGGAGGAGCTTGCTTCTCCGGATGAGTTGCGAACGGGTGAGTAACGCGTAGGTAACCTGCCTGGTAGCGGGGGATAACTATTGGAAACGATAGCTAATACCGCATAAGAGTAGATGTTGCATGACATTTGCTTAAAAGGTGCAATTGCATCACTACCAGATGGACCTGCGTTGTATTAGCTAGTTGGTGGGGTAACGGCTCACCAAGGCGACGATACATAGCCGACCTGAGAGGGTGATCGGCCACACTGGGACTGAGACACGGCCCAGACTCCTACGGGAGGCAGCAGTAGGGAATCTTCGGCAATGGACGGAAGTCTGACCGAGCAACGCCG…	0	0	0	34	0	0	15	39	0	0	0	0	30	44	0	0	0	0	0	0	0	0	0	0	0	0	0	0	0	0	0	0	24	60	0	0	0	0	25	0	0	0	0	0	0	0	0	0
ASV602	AGAGTTTGATCCTAGCTCAGGACGAACGCTGGCGGCGTGCCTAATACATGCAAGTAGAACGCTGAAGAGAGGAGCTTGCTCTTCTTGGATGAGTTGCGAACGGGTGAGTAACGCGTAGGTAACCTGCCTGGTAGCGGGGGATAACTATTGGAAACGATAGCTAATACCGCATAATAGTAGATGTTGCATGACATTTGCTTAAAAGGTGCAATTGCATCACTACCAGATGGACCTGCGTTGTATTAGCTAGTTGGTGAGGTAACGGCTCACCAAGGCAACGATACATAGCCGACCTGAGAGGGTGATCGGCCACACTGGGACTGAGACACGGCCCAGACTCCTACGGGAGGCAGCAGTAGGGAATCTTCGGCAATGGACGGAAGTCTGACCGAGCAACGC…	0	0	0	0	0	0	83	64	0	0	37	56	0	0	0	0	0	0	0	0	20	0	0	0	11	0	0	0	0	0	0	0	0	0	0	0	0	0	0	0	0	0	0	0	0	0	0	0
ASV603	AGAGTTTGATCATGGCTCAGGATGAACGCTGACAGAATGCTTAACACATGCAAGTCAACTTGAATTTGGGTTTTTAACTTAGGTTTGGGTGGCGGACGGGTGAGTAACGCGTAAAGAACTTGCCTCACAGCTAGGGACAACATTTGGAAACGAATGCTAATACCTAATATTATGATAATAGGGCATCCTATAATTATGAAAGCTATAAGCGCTGTGAGAGAGCTTTGCGTCCCATTAGCTAGTTGGAGAGGTAACGGCTCACCAAGGCGATGATGGGTAGCCGGCCTGAGAGGGTGATCGGCCACAAGGGGACTGAGACACGGCCCTTACTCCTACGGGAGGCAGCAGTGGGGAATATTGGACAATGGACCAAGAGTCTGATCCAGCAATTCTGTGTGC…	0	0	0	0	0	0	0	0	178	93	0	0	0	0	0	0	0	0	0	0	0	0	0	0	0	0	0	0	0	0	0	0	0	0	0	0	0	0	0	0	0	0	0	0	0	0	0	0
ASV604	AGAGTTTGATTCTGGCTCAGGACGAACGCTGGCGGCGTGCCTAATACATGCAAGTAGAACGCTGAAGAGAGGAGCTTGCTCTTCTTGGATGAGTTGCGAACGGGTGAGTAACGCGTAGGTAACCTGCCTGGTAGCGGGGGATAACTATTGGAAACGATAGCTAATACCGCATGAAATTGCTTATCGCATGATAATTAATTGAAAGATGCAATTGCATCACTACCAGATGGACCTGCGTTGTATTAGCTAGTTGGTGAGGTAACGGCTCACCAAGGCGACGATACATAGCCGACCTGAGAGGGTGATCGGCCACACTGGGACTGAGACACGGCCCAGACTCCTACGGGAGGCAGCAGTAGGGAATCTTCGGCAATGGGGGGAACCCTGACCGAGCAACGC…	0	0	0	0	0	0	0	0	0	0	0	0	0	0	0	0	0	0	0	0	0	0	0	0	0	0	0	0	0	0	26	85	33	127	0	0	0	0	0	0	0	0	0	0	0	0	0	0
ASV605	AGGGTTTGATTCTGGCTCAGATTGAACGCTGGCGGCAGGCTTAACACATGCAAGTCGAACGATGACTCTCTAGCTTGCTAGAGAAGATTAGTGGCGGACGGGTGAGTAACATTTAGGAATCTGCCTAGTAGTGGGGGATAGCTCGGGGAAACTCGAATTAATACCGCATACGACCTACGGGTGAAAGGGGGCGCAAGCTCTTGCTATTAGATGAGCCTAAATCAGATTAGCTAGTTGGTGGGGTAAAGGCCCACCAAGGCGACGATCTGTAACTGGTCTGAGAGGATGATCAGTCACACCGGAACTGAGACACGGTCCGGACTCCTACGGGAGGCAGCAGTGGGGAATATTGGACAATGGGGGCAACCCTGATCCAGCCATGCCGCGTGTGTGAAGAAG…	0	0	0	0	0	0	0	0	0	0	0	0	0	0	0	0	0	0	0	0	0	0	0	0	0	0	0	0	0	0	0	0	51	220	0	0	0	0	0	0	0	0	0	0	0	0	0	0
ASV606	AGAGTTTGATTATGGCTCAGGACGAACGCTGGCGGCGTGCTTAACACATGCAAGTCGAACGCTGAAGCCTGGCTTTTGTTGGGTGGATGAGTGGCGAACGGGTGAGTAACACGTGAGTAACCTGCCCCCTTCTTTGGGATAACGCCCGGAAACGGGTGCTAATACTGGATATTCACTGGTCTTCGCATGGGGGTTGGTGGAAAGGGTTTTCTGGTGGGGGATGGGCTCGCGGCCTATCAGCTTGTTGGTGGGGTGATGGCCTACCAAGGCTTTGACGGGTAGCCGGCCTGAGAGGGTGACCGGTCACATTGGGACTGAGATACGGCCCAGACTCCTACGGGAGGCAGCAGTGGGGAATATTGCACAATGGGCGCAAGCCTGATGCAGCGACGCCGCGTG…	0	0	0	0	0	0	0	0	0	0	0	0	0	0	0	0	0	0	0	0	0	0	0	0	0	0	0	0	0	0	0	0	0	0	105	166	0	0	0	0	0	0	0	0	0	0	0	0
ASV607	AGGGTTTGATCATGGCTCAGGACGAACGCTGGCGGTGTGCTTAACACATGCAAGTCGAACGGTAAGGCCCTTTCGGGGGTACACGAGTGGCGAACGGGTGAGTAACACGTGAGTAACCTGCCCTCATCTCTGGGATAACAGTCGGAAACGGTTGCTAATACTGGATATGAGCTTGCAAGGCATCTTGTGGGTTGGAAAGATATTTTTTGGTTGGGGATGGACTCGCGGCCTATCAGCTTGTTGGTGAGGTAGTGGCTCACCAAGGCTTCGACGGGTAGCCGGCCTGAGAGGGCGACCGGCCACATTGGGACTGAGATACGGCCCAGACTCCTACGGGAGGCAGCAGTGGGGAATATTGCACAATGGACGGAAGTCTGATGCAGCAACGCCGCGTGCGGG…	0	0	0	0	0	0	0	0	0	0	0	0	0	0	0	0	0	0	0	0	0	0	0	0	0	0	0	0	0	0	0	0	0	0	0	0	0	0	0	271	0	0	0	0	0	0	0	0
ASV608	AGAGTTTGATCATGGCTCAGGACGAACGCTGGCGGCGTGCTTAACACATGCAAGTCGAACGGTGAAGGGACCAGCTTGCTGGTTCTGGATGAGTGGCGAACGGGTGAGTAACACGTGAGTAACCTGCCCCCTTCTTCTGGATAACCGCATGAAAGTGTGGCTAATACGGGATATTCTGCGCCTGCTGCATGGTGGGTGTGGGAAAGATATTGTTTCGGTGGGGGATGGGCTCGCGGCCTATCAGCTTGTTGGTGGGGTGATGGCCTACCAAGGCGGTGACGGGTAGCCGGCCTGAGAGGGTGGACGGTCACACTGGGACTGAGACACGGCCCAGACTCCTACGGGAGGCAGCAGTGGGGAATATTGCACAATGGGCGCAAGCCTGATGCAGCGACGCCG…	0	0	0	0	0	0	0	0	0	0	0	0	0	0	0	0	0	0	0	0	0	0	0	0	0	0	0	0	0	0	0	0	0	0	0	0	0	0	0	0	0	0	0	0	0	0	0	0
ASV609	AGAGTTTGATCCTGGCTCAGGACGAACGCTGGCGGCGTGCCTAATACATGCAAGTAGAACGCTGAAGGAGGAGCTTGCTTCTCTGGATGAGTTGCGAACGGGTGAGTAACGCGTAGGTAACCTGCCTGGTAGCGGGGGATAACTATTGGAAACGATAGCTAATACCGCATAAGAGTAGATGTTGCATGACATTTACTTAAAAGGTGCAATTGCATCACTACCAGATGGACCTGCGTTGTATTAGCTAGTTGGTGGGGTAACGGCTCACCAAGGCGACGATACATAGCCGACCTGAGAGGGTGATCGGCCACACTGGGACTGAGACACGGCCCAGACTCCTACGGGAGGCAGCAGTAGGGAATCTTCGGCAATGGACGGAAGTCTGACCGAGCAACGCCG…	0	0	0	0	0	0	0	17	0	0	0	0	0	0	0	0	0	0	0	0	0	0	0	0	0	0	0	0	0	0	0	0	0	0	0	0	110	143	0	0	0	0	0	0	0	0	0	0
ASV610	AGGGTTTGATCATGGCTCAGGACGAACGCTGGCGGCGTGCCTAATACATGCAAGTAGAACGCTGAAGAGAGGAGCTTGCTCTTCTTGGATGAGTTGCGAACGGGTGAGTAACGCGTAGGTAACCTGCCTGGTAGCGGGGGATAACTATTGGAAACGATAGCTAATACCGCATGATATTAATTGTCGCATGATAATTAATTGAAAGATGCAATTGCATCACTACCAGATGGACCTGCGTTGTATTAGCTAGTTGGTGAGGTAACGGCTCACCAAGGCGACGATACATAGCCGACCTGAGAGGGTGATCGGCCACACTGGGACTGAGACACGGCCCAGACTCCTACGGGAGGCAGCAGTAGGGAATCTTCGGCAATGGGGGGAACCCTGACCGAGCAACGC…	0	0	0	0	0	0	0	0	0	0	0	0	0	0	0	0	0	0	0	0	0	0	0	0	0	0	0	0	0	0	0	0	0	0	0	0	0	0	0	0	123	102	0	0	0	0	0	0
ASV611	AGGGTTTGATTATGGCTCAGGACGAACGCTGGCGGCGTGCTTAACACATGCAAGTCGAACGGTGAAGCGCCTTCCTTTTGGTGGGTGTGGATGAGTGGCGAACGGGTGAGTAACACGTGAGTAACCTGCCCCCTTCTTCTGGATAACCGCATGAAAGTGTGGCTAATACGGGATATTCTGCGCCTGCTGCATGGTGGGTGTGGGAAAGATATTGTTTCGGTGGGGGATGGGCTCGCGGCCTATCAGCTTGTTGGTGGGGTGATGGCCTACCAAGGCGGTGACGGGTAGCCGGCCTGAGAGGGTGGACGGTCACACTGGGACTGAGACACGGCCCAGACTCCTACGGGAGGCAGCAGTGGGGAATATTGCACAATGGGCGCAAGCCTGATGCAGCGACGC…	120	149	0	0	0	0	0	0	0	0	0	0	0	0	0	0	0	0	0	0	0	0	0	0	0	0	0	0	0	0	0	0	0	0	0	0	0	0	0	0	0	0	0	0	0	0	0	0
ASV612	AGAGTTTGATCCTGGCTCAGATTGAACGCTGGCGGCAGGCTTAACACATGCAAGTCGAACGATGACTCTCTAGCTTGCTAGAGATGATTAGTGGCGGACGGGTGAGTAACATTTAGGAATCTGCCTAGTAGTGGGGGATAGCTCGGGGAAACTCGAATTAATACCGCATACGACCTACGGGTGAAAGGGGGCGCAAGCTCTTGCTATTAGATGAGCCTAAATCAGATTAGCTAGTTGGTGGGGTAAAGGCCCACCAAGGCGACGATCTGTAACTGGTCTGAGAGGATGATCAGTCACACCGGAACTGAGACACGGTCCGGACTCCTACGGGAGGCAGCAGTGGGGAATATTGGACAATGGGGGCAACCCTGATCCAGCCATGCCGCGTGTGTGAAGAAG…	0	0	0	0	0	0	0	0	0	0	0	0	0	0	0	0	0	0	54	0	0	0	0	0	0	0	0	0	0	0	0	0	47	149	0	0	0	0	19	0	0	0	0	0	0	0	0	0
ASV613	AGAGTTTGATTATGGCTCAGGACGAACGCTGGCGGCGTGCTTAACACATGCAAGTCGAACGCTGAAGCCTGGCTTTTGTTGGGTGGATGAGTGGCGAACGGGTGAGTAACACGTGAGTAACCTGCCCCCTTCTTTGGGATAACGCCCGGAAACGGGTGCTAATACTGGATATTCACTGGTCTTCGCATGGGGGTTGGTGGAAAGGGTTTTCTGGTGGGGGATGGGCTCGCGGCCTATCAGCTTGTTGGTGGGGTGATGGCCTACCAAGGCTTTGACGGGTAGCCGGCCTGAGAGGGTGACCGGTCACATTGGGACTGAGATACGGCCCAGACTCCTACGGGAGGCAGCAGTGGGGAATATTGCACAATGGGCGCAAGCCTGATGCAGCGACGCCGCGTG…	0	0	0	0	0	0	0	0	0	0	0	0	0	0	0	0	0	0	0	0	0	0	60	110	0	0	0	57	0	0	0	0	0	0	0	0	0	0	0	0	0	0	0	42	0	0	0	0
ASV614	AGGGTTTGATTCTGGCTCAGGACGAACGCTGGCGGCGTGCCTAATACATGCAAGTAGAACGCACAGGATGCACCGTAGTTTACTACACCGTATTCTGTGAGTTGCGAACGGGTGAGTAACGCGTAGGTAACCTGCCTGGTAGCGGGGGATAACTATTGGAAACGATAGCTAATACCGCATAAGAACATTTACTGCATGGTAGATGTTTAAAAGGTGCAAATGCATCACTACCAGATGGACCTGCGTTGTATTAGCTAGTAGGTGAGGTAACGGCTCACCTAGGCGACGATACATAGCCGACCTGAGAGGGTGATCGGCCACACTGGGACTGAGACACGGCCCAGACTCCTACGGGAGGCAGCAGTAGGGAATCTTCGGCAATGGGGGGAACCCTGACCG…	0	21	0	63	0	0	0	0	0	0	0	0	0	0	0	0	0	0	0	0	0	0	0	0	0	0	0	0	0	0	0	0	0	0	0	0	61	0	0	123	0	0	0	0	0	0	0	0
ASV615	AGAGTTTGATCCTGGCTCAGGACGAACGCTGGCGGCGTGCCTAATACATGCAAGTAGAACGCTGAAGAGAGGAGCTTGCTCTTCTTGGATGAGTTGCGAACGGGTGAGTAACGCGTAGGTAACCTGCCTTGTAGCGGGGGATAACTATTGGAAACGATAGCTAATACCGCATAACAATGGATGACACATGTCATTTATTTGAAAGGGGCAATTGCTCCACTACAAGATGGACCTGCGTTGTATTAGCTAGTAGGTGAGGTAACGGCTCACCTAGGCGACGATACATAGCCGACCTGAGAGGGTGATCGGCCACACTGGGACTGAGACACGGCCCAGACTCCTACGGGAGGCAGCAGTAGGGAATCTTCGGCAATGGGGGCAACCCTGACCGAGCAACGC…	0	0	0	0	0	35	0	0	0	0	0	0	0	0	0	0	0	0	100	51	0	0	0	0	0	0	0	0	0	0	0	0	0	0	0	0	0	0	0	0	0	0	0	0	46	36	0	0
ASV616	AGGGTTTGATCATGGCTCAGGACGAACGCTGGCGGCGTGCTTAACACATGCAAGTCGAACGCTGAAGCCTGGCTTTTGTTGGGTGGATGAGTGGCGAACGGGTGAGTAACACGTGAGTAACCTGCCCCCTTCTTTGGGATAACGCCCGGAAACGGGTGCTAATACTGGATATTCACTGGTCTTCGCATGGGGGTTGGTGGAAAGGGTTTTTCTGGTGGGGGATGGGCTCGCGGCCTATCAGCTTGTTGGTGGGGTGATGGCCTACCAAGGCTTTGACGGGTAGCCGGCCTGAGAGGGTGACCGGTCACATTGGGACTGAGATACGGCCCAGACTCCTACGGGAGGCAGCAGTGGGGAATATTGCACAATGGGCGCAAGCCTGATGCAGCGACGCCGCGT…	0	0	0	0	0	0	0	0	0	122	0	0	0	0	0	0	0	0	0	0	0	0	0	0	0	0	0	0	0	0	0	0	0	0	0	0	0	0	0	0	0	0	0	0	94	52	0	0
ASV617	AGGGTTTGATTCTGGCTCAGATTGAACGCTGGCGGCAGGCTTAACACATGCAAGTCGAACGATGACTCTCTAGCTTGCTAGAGATGATTAGTGGCGGACGGGTGAGTAACATTTAGGAATCTGCCTAGTAGTGGGGGATAGCTCGGGGAAACTCGAATTAATACCGCATACGACCTACGGGTGAAAGGGGGCGCAAGCTCTTGCTATTAGATGAGCCTAAATCAGATTAGCTAGTTGGTGGGGTAAAGGCCCACCAAGGCGACGATCTGTAACTGGTCTGAGAGGATGATCAGTCACACCGGAACTGAGACACGGTCCGGACTCCTACGGGAGGCAGCAGTGGGGAATATTGGACAATGGGGGCAACCCTGATCCAGCCATGCCGCGTGTGTGAAGAAG…	0	0	0	0	0	0	0	0	0	0	0	0	0	0	0	0	0	0	0	0	0	0	0	0	0	0	0	0	0	0	0	0	46	222	0	0	0	0	0	0	0	0	0	0	0	0	0	0
ASV618	AGGGTTTGATTCTGGCTCAGGACGAACGCTGGCGGCGTGCCTAATACATGCAAGTAGAACGCTGAAGGAGGAGCTTGCTTCTCTGGATGAGTTGCGAACGGGTGAGTAACGCGTAGGTAACCTGCCTGGTAGCGGGGGATAACTATTGGAAACGATAGCTAATACCGCATAAGAGTAGATGTTGCATGACATTTACTTAAAAGGTGCAATTGCATCACTACCAGATGGACCTGCGTTGTATTAGCTAGTTGGTGGGGTAACGGCTCACCAAGGCGACGATACATAGCCGACCTGAGAGGGTGATCGGCCACACTGGGACTGAGACACGGCCCAGACTCCTACGGGAGGCAGCAGTAGGGAATCTTCGGCAATGGACGGAAGTCTGACCGAGCAACGCCG…	0	0	0	0	0	0	0	14	0	0	0	0	0	0	0	0	0	0	0	0	0	0	0	0	0	0	0	0	0	0	0	0	0	0	0	0	108	145	0	0	0	0	0	0	0	0	0	0
ASV619	AGGGTTTGATCCTGGCTCAGGACGAACGCTGGCGGCGTGCCTAATACATGCAAGTAGAACGCTGAAGCTTGGTGCTTGCACCGAGCGGATGAGTTGCGAACGGGTGAGTAACGCGTAGGTAACCTGCCTGGTAGCGGGGGATAACTATTGGAAACGATAGCTAATACCGCATGATATTGATTATTGCATGATAGTCAATTAAAAGGTGCAATTGCATCACTACCAGATGGACCTGCGTTGTATTAGCTAGTTGGTGAGGTAACGGCTCACCAAGGCAACGATACATAGCCGACCTGAGAGGGTGATCGGCCACACTGGGACTGAGACACGGCCCAGACTCCTACGGGAGGCAGCAGTAGGGAATCTTCGGCAATGGACGGAAGTCTGACCGAGCAACGC…	0	0	0	0	0	0	0	0	0	0	0	0	0	0	0	0	0	0	69	38	0	0	0	0	0	0	0	0	0	0	0	0	0	0	0	0	0	0	67	0	0	0	28	0	0	0	38	27
ASV620	AGAGTTTGATCCTGGCTTAGGACGAACGCTGGCGGCGTGCTTAACACATGCAAGTCGAACGATGAAGCCTAGCTTGCTAGGTGGATTAGTGGCGAACGGGTGAGTAATACGTGAGTGACCTACCTTTGACTCTGGGATAAGCCTGGGAAACTGGGTCTAATACCGGATACGACCAATCTCCGCATGGGGTGTTGGTGGAAAGCGTTATGGAGTGGTTTTAGATGGGCTCACGGCCTATCAGCTTGTTGGTGAGGTAATGGCTTACCAAGGCGACGACGGGTAGCCGGCCTGAGAGGGTGACCGGCCACACTGGGACTGAGACACGGCCCAGACTCCTACGGGAGGCAGCAGTGGGGAATATTGCACAATGGGCGCAAGCCTGATGCAGCGACGCCGCGT…	0	0	0	0	0	0	0	0	0	0	0	0	0	0	0	0	0	0	0	0	43	36	0	0	43	70	0	0	38	37	0	0	0	0	0	0	0	0	0	0	0	0	0	0	0	0	0	0
ASV621	AGAGTTTGATTATGGCTCAGGACGAACGCTGGCGGCGTGCCTAATACATGCAAGTAGAACGCTGAAGAGAGGAGCTTGCTCTTCTTGGATGAGTTGCGAACGGGTGAGTAACGCGTAGGTAACCTGCCTGGTAGCGGGGGATAACTATTGGAAACGATAGCTAATACCGCATGAAATTGCTTATCGCATGATAATTAATTGAAAGATGCAATTGCATCACTACCAGATGGACCTGCGTTGTATTAGCTAGTTGGTGAGGTAACGGCTCACCAAGGCGACGATACATAGCCGACCTGAGAGGGTGATCGGCCACACTGGGACTGAGACACGGCCCAGACTCCTACGGGAGGCAGCAGTAGGGAATCTTCGGCAATGGGGGGAACCCTGACCGAGCAACGC…	0	0	0	0	0	0	0	0	0	0	0	0	0	0	0	0	0	0	0	0	0	0	0	0	0	0	0	0	0	0	44	146	77	0	0	0	0	0	0	0	0	0	0	0	0	0	0	0
ASV622	AGGGTTTGATTCTGGCTCAGGACGAACGCTGGCGGCGTGCCTAATACATGCAAGTAGAACGCTGAAGAGAGGAGCTTGCTCTTCTTGGATGAGTTGCGAACGGGTGAGTAACGCGTAGGTAACCTGCCTGGTAGCGGGGGATAACTATTGGAAACGATAGCTAATACCGCATAATAGTAGATGTTGCATGACATTTGCTTAAAAGGTGCAATTGCATCACTACCAGATGGACCTGCGTTGTATTAGCTAGTTGGTGAGGTAACGGCTCACCAAGGCAACGATACATAGCCGACCTGAGAGGGTGATCGGCCACACTGGGACTGAGACACGGCCCAGACTCCTACGGGAGGCAGCAGTAGGGAATCTTCGGCAATGGACGGAAGTCTGACCGAGCAACGC…	0	0	0	0	0	0	104	74	0	0	24	53	0	0	0	0	0	0	0	0	11	0	0	0	0	0	0	0	0	0	0	0	0	0	0	0	0	0	0	0	0	0	0	0	0	0	0	0
ASV623	AGAGTTCGATCCTGGCTCAGGACGAACGCTGGCGGCGTGCCTAATACATGCAAGTAGAACGCACAGTTTATACCGTAGCTTGCTACACCATAGACTGTGAGTTGCGAACGGGTGAGTAACGCGTAGGTAACCTGCCTGGTAGCGGGGGATAACTATTGGAAACGATAGCTAATACCGCATAATATTAATTATTGCATGATAATTAATTGAAAGGTGCAATTGCACCACTACCAGATGGACCTGCGTTGTATTAGCTAGTAGGTGAGGTAACGGCTCACCTAGGCGACGATACATAGCCGACCTGAGAGGGTGATCGGCCACACTGGGACTGAGACACGGCCCAGACTCCTACGGGAGGCAGCAGTAGGGAATCTTCGGCAATGGACGAAAGTCTGACCG…	0	0	0	0	0	0	0	0	0	0	73	55	0	0	0	0	0	0	0	0	0	0	0	0	0	32	0	0	0	0	0	0	0	0	0	0	0	0	0	0	0	0	20	0	0	0	0	0
ASV624	AGAGTTTGATTCTGGCTCAGGACGAACGCTGGCGGCGTGCTTAACACATGCAAGTCGAACGATGAAGCCTAGCTTGCTAGGTGGATTAGTGGCGAACGGGTGAGTAATACGTGAGTAACCTACCTTTAACTCTGGGATAAGCCTGGGAAACTGGGTCTAATACCGGATACGACCAATCTCCGCATGGGGTGTTGGTGGAAAGCGTTATGTAGTGGTTATAGATGGGCTCACGGCCTATCAGCTTGTTGGTGAGGTAACGGCTCACCAAGGCGACGACGGGTAGCCGGCCTGAGAGGGTGACCGGCCACACTGGGACTGAGACACGGCCCAGACTCCTACGGGAGGCAGCAGTGGGGAATATTGCACAATGGGCGCAAGCCTGATGCAGCGACGCCGCGT…	0	0	0	0	0	0	0	0	0	0	0	0	0	39	0	0	0	0	0	0	0	0	0	0	0	0	0	84	0	0	0	0	124	19	0	0	0	0	0	0	0	0	0	0	0	0	0	0
ASV625	AGAATTTGATCTTGGTTCAGGACGAACGCTGGCGGCGTGCTTAACACATGCAAGTCGAACGGGATCCTCTCCAGCTTGCTGGGGGGGTGAGAGTGGCGAACGGGTGAGTAATGCGTGACTAACCTGCCTCATGGTCTGGAATAGCTCCTGGAAACGGGTGGTAATGCCGGATGGTCCAACTTTCCGCATGGTTTGTTGGGAAAGCTTTTGCGCCATGGGATGGGGTCGCGTCCTATCAGCTTGTTGGTGGGGTGTTGGCCTACCAAGGCTTCGACGGGTAGCCGGCCTAAGAGGGCGACCGGCCACATTGGGACTGAGATACGGCCCAGACTCCTACGGGAGGCAGCAGTGGGGAATATTGCACAATGGGGGGAACCCTGATGCAGCGACGCCGCGTGC…	0	0	0	0	0	0	0	0	0	0	0	0	0	0	0	0	0	0	0	0	0	0	94	172	0	0	0	0	0	0	0	0	0	0	0	0	0	0	0	0	0	0	0	0	0	0	0	0
ASV626	AGGGTTTGATCCTGGCTCAGATTGAACGCTGGCGGCATGCTTTACACATGCAAGTCGGACGGCAGCACAGAGAAGCTTGCTTCTTGGGTGGCGAGTGGCGAACGGGTGAGTAACATATCGGAACGTACCGAGCAGTGGGGGATAACTAATCGAAAGATTAGCTAATACCGCATATATTCTGAGGAAGAAAGCAGGGGACCATTTGGCCTTGCGCTGTTTGAGCGGCCGATATCTGATTAGCTAGTTGGTGGGGTAAAGGCCTACCAAGGCGACGATCAGTAGCGGGTCTGAGAGGATGATCCGCCACACTGGGACTGAGACACGGCCCAGACTCCTACGGGAGGCAGCAGTGGGGAATTTTGGACAATGGGCGCAAGCCTGATCCAGCCATGCCGCGTG…	0	0	0	0	0	0	0	0	0	0	0	0	0	0	0	0	0	0	0	0	0	0	0	0	0	0	0	0	0	0	0	67	0	0	0	0	0	0	0	0	0	0	162	37	0	0	0	0
ASV627	AGAGTTTGATCCTAGCTCAGGACGAACGCTGGCGGCGTGCCTAATACATGCAAGTAGAACGCTGAAGAGAGGAGCTTGCTCTTCTTGGATGAGTTGCGAACGGGTGAGTAACGCGTAGGTAACCTGCCTGGTAGCGGGGGATAACTATTGGAAACGATAGCTAATACCGCATGATATTAATTGTCGCATGATAATTAATTGAAAGATGCAATTGCATCACTACCAGATGGACCTGCGTTGTATTAGCTAGTTGGTGAGGTAACGGCTCACCAAGGCGACGATACATAGCCGACCTGAGAGGGTGATCGGCCACACTGGGACTGAGACACGGCCCAGACTCCTACGGGAGGCAGCAGTAGGGAATCTTCGGCAATGGGGGGAACCCTGACCGAGCAACGC…	0	0	0	0	0	0	0	0	0	0	0	0	0	0	0	0	0	0	0	0	0	0	0	0	0	0	0	0	0	0	0	8	0	0	0	0	0	0	0	0	137	67	0	0	0	0	0	0
ASV628	AGAGTTTGATTCTGGCTCAGGACGAACGCTGGCGGCGTGCCTAATACATGCAAGTAGGACGCACAGTTTATACCGTAGCTTGCTACACCATAGACTGTGAGTTGCGAACGGGTGAGTAACGCGTAGGTAACCTGCCTATTAGAGGGGGATAACTATTGGAAACGATAGCTAATACCGCATAACAGTATGTAACACATGTTAGATGCTTGAAAGATGCAATTGCATCGCTAGTAGATGGACCTGCGTTGTATTAGCTAGTAGGTAGGGTAAAGGCCTACCTAGGCAACGATACATAGCCGACCTGAGAGGGTGATCGGCCACACTGGGACTGAGACACGGCCCAGACTCCTACGGGAGGCAGCAGTAGGGAATCTTCGGCAATGGGGGGAACCCTGACCG…	0	0	0	0	0	0	0	0	0	0	0	0	0	0	0	0	0	0	0	0	0	0	0	0	0	0	0	0	0	0	0	0	0	0	0	0	0	0	0	0	0	0	0	0	32	234	0	0
ASV629	AGAGTTTGATTCTGGCTCAGGACGAACGCTGGCGGCGTGCTTAACACATGCAAGTCGAACGGTGAAGGGATCAGCTTGCTGGTTCTGGATGAGTGGCGAACGGGTGAGTAACACGTGAGTAACCTGCCCCCTTCTTCTGGATAACCGCATGAAAGTGTGGCTAATACGGGATATTCTGGGTCTGTCGCATGGCGGGCCCGGGAAAGATGCGCCTTTGGGTGTTTTTGGTGGGGGATGGGCTCGCGGCCTATCAGCTTGTTGGTGGGGTGATGGCCTACCAAGGCGGTGACGGGTAGCCGGCCTGAGAGGGTGGACGGTCACACTGGGACTGAGACACGGCCCAGACTCCTACGGGAGGCAGCAGTGGGGAATATTGCACAATGGGCGCAAGCCTGATGC…	0	0	0	0	0	0	0	0	0	0	0	0	0	0	0	0	0	0	0	0	0	0	0	0	0	0	0	0	0	0	0	0	0	0	0	0	0	0	0	0	0	0	0	0	0	0	73	193
ASV630	AGGGTTTGATCCTGGCTCAGGACGAACGCTGGCGGCGTGCTTAACACATGCAAGTCGAACGCTGAAGCCTAGCTTTTGTTGGGTGGATGAGTGGCGAACGGGTGAGTAACACGTGAGTAACCTGCCCCCTTCTTTGGGATAACGCCCGGAAACGGGTGCTAATACTGGATATTCACTGATCTTCGCATGGGGGTTGGTGGAAAGGTTTTTTCTGGTGGGGGATGGGCTCGCGGCCTATCAGCTTGTTGGTGGGGTGATGGCCTACCAAGGCTTTGACGGGTAGCCGGCCTGAGAGGGTGACCGGTCACATTGGGACTGAGATACGGCCCAGACTCCTACGGGAGGCAGCAGTGGGGAATATTGCACAATGGGCGAAAGCCTGATGCAGCGACGCCGCGT…	0	0	23	24	0	0	0	0	0	0	0	0	0	0	0	0	0	0	0	0	0	0	0	0	0	0	0	0	0	0	0	0	0	0	0	0	0	0	0	0	96	100	0	0	0	0	22	0
ASV631	AGGGTTTGATTATGGCTCAGGACGAACGCTGGCGGCGTGCCTAATACATGCAAGTAGAACGCTGAAGAGAGGAGCTTGCTCTTCTTGGATGAGTTGCGAACGGGTGAGTAACGCGTAGGTAACCTGCCTGGTAGCGGGGGATAACTATTGGAAACGATAGCTAATACCGCATAATAGTAGATGTTGCATGACATTTGCTTAAAAGGTGCAATTGCATCACTACCAGATGGACCTGCGTTGTATTAGCTAGTTGGTGAGGTAACGGCTCACCAAGGCAACGATACATAGCCGACCTGAGAGGGTGATCGGCCACACTGGGACTGAGACACGGCCCAGACTCCTACGGGAGGCAGCAGTAGGGAATCTTCGGCAATGGACGGAAGTCTGACCGAGCAACGC…	0	0	0	0	0	0	100	62	0	0	30	61	0	0	0	0	0	0	0	0	12	0	0	0	0	0	0	0	0	0	0	0	0	0	0	0	0	0	0	0	0	0	0	0	0	0	0	0
ASV632	AGAGTTCGATCCTGGCTCAGGACGAACGCTGGCGGCGTGCCTAATACATGCAAGTAGAACGCACAGTTTATACCGTAGCTTGCTACACCATAGACTGTGAGTTGCGAACGGGTGAGTAACGCGTAGGTAACCTGCCTGGTAGCGGGGGATAACTATTGGAAACGATAGCTAATACCGCATAATATTAATTATTGCATGATAATTAATTGAAAGGTGCAATTGCACCACTACCAGATGGACCTGCGTTGTATTAGCTAGTAGGTGAGGTAACGGCTCACCTAGGCGACGATACATAGCCGACCTGAGAGGGTGATCGGCCACACTGGGACTGAGACACGGCCCAGACTCCTACGGGAGGCAGCAGTAGGGAATCTTCGGCAATGGACGAAAGTCTGACCG…	0	0	0	0	0	0	0	0	0	0	35	64	0	0	0	0	0	0	0	0	0	0	0	0	40	52	0	0	0	0	0	0	0	0	0	0	0	0	0	0	0	0	12	0	0	0	0	0
ASV633	AGAGTTTGATCATGGCTCAGGACGAACGCTGGCGGCGTGCTTAACACATGCAAGTCGAACGGTGAAGGGATCAGCTTGCTGGTTCTGGATGAGTGGCGAACGGGTGAGTAACACGTGAGTAACCTGCCCCCTTCTTCTGGATAACCGCATGAAAGTGTGGCTAATACGGGATATTCTGGGTCTGTCGCATGGCGGGCCCGGGAAAGATGCGCCTTTGGGTGTTTTTGGTGGGGGATGGGCTCGCGGCCTATCAGCTTGTTGGTGGGGTGATGGCCTACCAAGGCGGTGACGGGTAGCCGGCCTGAGAGGGTGGACGGTCACACTGGGACTGAGACACGGCCCAGACTCCTACGGGAGGCAGCAGTGGGGAATATTGCACAATGGGCGCAAGCCTGATGC…	0	0	0	0	0	0	0	0	0	0	0	0	0	0	0	0	0	0	0	0	0	0	0	0	0	0	0	0	0	0	0	0	0	0	0	0	0	0	0	0	0	0	0	0	0	0	91	174
ASV634	AGAGTTTGATTATGGCTCAGGACGAACGCTGGCGGCGTGCTTAACACATGCAAGTCGAACGGTGAAGCGCCTTCCTTTTGGTGGGTGTGGATGAGTGGCGAACGGGTGAGTAACACGTGAGTAACCTGCCCCCTTCTTCTGGATAACCGCATGAAAGTGTGGCTAATACGGGATATTCTGCGCCTGCTGCATGGTGGGTGTGGGAAAGATATTGTTTCGGTGGGGGATGGGCTCGCGGCCTATCAGCTTGTTGGTGGGGTGATGGCCTACCAAGGCGGTGACGGGTAGCCGGCCTGAGAGGGTGGACGGTCACACTGGGACTGAGACACGGCCCAGACTCCTACGGGAGGCAGCAGTGGGGAATATTGCACAATGGGCGCAAGCCTGATGCAGCGACGC…	140	124	0	0	0	0	0	0	0	0	0	0	0	0	0	0	0	0	0	0	0	0	0	0	0	0	0	0	0	0	0	0	0	0	0	0	0	0	0	0	0	0	0	0	0	0	0	0
ASV635	AGAGTTCGATCCTGGCTCAGGACGAACGCTGGCGGCGTGCTTAACACATGCAAGTCGAACGAAGAGCGATGGAAGCTTGCTTCTATCAATCTTAGTGGCGAACGGGTGAGTAACGCGTAATCAACCTGCCCTTCAGAGGGGGACAACAGTTGGAAACGACTGCTAATACCGCATACGATCTAATCTCGGCATCGAGGATAGATGAAAGGTGGCCTCTACATGTAAGCTATCACTGAAGGAGGGGATTGCGTCTGATTAGCTAGTTGGAGGGGTAACGGCCCACCAAGGCGATGATCAGTAGCCGGTCTGAGAGGATGAACGGCCACATTGGGACTGAGACACGGCCCAGACTCCTACGGGAGGCAGCAGTGGGGAATCTTCCGCAATGGACGAAAGTCT…	5	24	16	20	0	0	0	0	0	0	0	0	0	0	0	0	0	39	0	0	0	0	0	0	0	0	0	0	0	0	0	0	0	0	0	35	0	0	0	0	0	0	78	39	0	8	0	0
ASV636	AGAGTTTGATCCTGGCTCAGGACGAACGCTGGCGGCGTGCTTAACACATGCAAGTCGAACGCTGAAGCCTAGCTTTTGTTGGGTGGATGAGTGGCGAACGGGTGAGTAACACGTGAGTAACCTGCCCCCTTCTTTGGGATAACGCCCGGAAACGGGTGCTAATACTGGATATTCACTGATCTTCGCATGGGGGTTGGTGGAAAGGTTTTTTCTGGTGGGGGATGGGCTCGCGGCCTATCAGCTTGTTGGTGGGGTGATGGCCTACCAAGGCTTTGACGGGTAGCCGGCCTGAGAGGGTGACCGGTCACATTGGGACTGAGATACGGCCCAGACTCCTACGGGAGGCAGCAGTGGGGAATATTGCACAATGGGCGAAAGCCTGATGCAGCGACGCCGCGT…	0	0	31	30	0	0	0	0	0	0	0	0	0	0	0	0	0	0	0	0	0	0	0	0	0	0	0	0	0	0	0	0	0	0	0	0	0	0	0	0	76	101	0	0	0	0	26	0
ASV637	AGAGTTTGATCATGGCTCAGGACGAACGCTGGCGGCGTGCCTAATACATGCAAGTAGAACGCTGAAGGAGGAGCTTGCTTCTCCGGATGAGTTGCGAACGGGTGAGTAACGCGTAGGTAACCTGCCTGGTAGCGGGGGATAACTATTGGAAACGATAGCTAATACCGCATAAGAGTAGATGTTGCATGACATTTGCTTAAAAGGTGCAATTGCATCACTACCAGATGGACCTGCGTTGTATTAGCTAGTTGGTGGGGTAACGGCTCACCAAGGCGACGATACATAGCCGACCTGAGAGGGTGATCGGCCACACTGGGACTGAGACACGGCCCAGACTCCTACGGGAGGCAGCAGTAGGGAATCTTCGGCAATGGACGGAAGTCTGACCGAGCAACGCCG…	0	0	0	0	17	0	9	51	0	20	0	0	22	49	0	0	0	0	0	0	0	0	0	0	0	0	0	0	0	0	0	0	46	28	0	0	0	0	22	0	0	0	0	0	0	0	0	0
ASV638	AGGGTTCGATTCTGGCTCAGGACGAACGCTGGCGGCGTGCCTAATACATGCAAGTAGAACGCTGAAGAGAGGAGCTTGCTCTTCTTGGATGAGTTGCGAACGGGTGAGTAACGCGTAGGTAACCTGCCTTGTAGCGGGGGATAACTATTGGAAACGATAGCTAATACCGCATAACAATGGATGACACATGTCATTTATTTGAAAGGGGCAATTGCTCCACTACAAGATGGACCTGCGTTGTATTAGCTAGTAGGTGAGGTAACGGCTCACCTAGGCGACGATACATAGCCGACCTGAGAGGGTGATCGGCCACACTGGGACTGAGACACGGCCCAGACTCCTACGGGAGGCAGCAGTAGGGAATCTTCGGCAATGGGGGCAACCCTGACCGAGCAACGC…	0	0	0	0	0	31	0	0	0	0	0	0	0	0	12	0	0	0	118	51	0	0	0	0	0	0	0	0	0	0	0	0	0	0	0	0	0	0	0	0	0	0	0	0	34	18	0	0
ASV639	AGGGTTTGATTATGGCTCAGGACGAACGCTGGCGGCGTGCCTAATACATGCAAGTAGAACGCTGAAGAGAGGAGCTTGCTCTTCTTGGATGAGTTGCGAACGGGTGAGTAACGCGTAGGTAACCTGCCTTGTAGCGGGGGATAACTATTGGAAACGATAGCTAATACCGCATAACAATGGATGACACATGTCATTTATTTGAAAGGGGCAATTGCTCCACTACAAGATGGACCTGCGTTGTATTAGCTAGTAGGTGAGGTAACGGCTCACCTAGGCGACGATACATAGCCGACCTGAGAGGGTGATCGGCCACACTGGGACTGAGACACGGCCCAGACTCCTACGGGAGGCAGCAGTAGGGAATCTTCGGCAATGGGGGCAACCCTGACCGAGCAACGC…	0	0	0	0	0	26	0	0	0	0	0	0	0	0	11	0	0	0	99	76	0	0	0	0	0	0	0	0	0	0	0	0	0	0	0	0	0	0	0	0	0	0	0	0	29	23	0	0
ASV640	AGGGTTTGATTATGGCTCAGGACGAACGCTGGCGGCGTGCCTAATACATGCAAGTAGAACGCTGAAGAGAGGAGCTTGCTCTTCTTGGATGAGTTGCGAACGGGTGAGTAACGCGTAGGTAACCTGCCTGGTAGCGGGGGATAACTATTGGAAACGATAGCTAATACCGCATAATAGTAGATGTTGCATGACATTTGCTTAAAAGGTGCAATTGCATCACTACCAGATGGACCTGCGTTGTATTAGCTAGTTGGTGAGGTAACGGCTCACCAAGGCAACGATACATAGCCGACCTGAGAGGGTGATCGGCCACACTGGGACTGAGACACGGCCCAGACTCCTACGGGAGGCAGCAGTAGGGAATCTTCGGCAATGGACGGAAGTCTGACCGAGCAACGC…	0	0	0	0	0	0	110	74	0	0	0	75	0	0	0	0	0	0	0	0	5	0	0	0	0	0	0	0	0	0	0	0	0	0	0	0	0	0	0	0	0	0	0	0	0	0	0	0
ASV641	AGAGTTTGATCATGGCTCAGGACGAACGCTGGCGGCGTGCTTAACACATGCAAGTCGAACGCTGAAGCCTGGCTTTTGTTGGGTGGATGAGTGGCGAACGGGTGAGTAACACGTGAGTAACCTGCCCCCTTCTTTGGGATAACGCCCGGAAACGGGTGCTAATACTGGATATTCACTGGTCTTCGCATGGGGGTTGGTGGAAAGGGTTTTCTGGTGGGGGATGGGCTCGCGGCCTATCAGCTTGTTGGTGGGGTGATGGCCTACCAAGGCTTTGACGGGTAGCCGGCCTGAGAGGGTGACCGGTCACATTGGGACTGAGATACGGCCCAGACTCCTACGGGAGGCAGCAGTGGGGAATATTGCACAATGGGCGCAAGCCTGATGCAGCGACGCCGCGTG…	0	0	0	0	0	0	0	0	0	0	0	0	0	0	0	0	0	0	0	0	0	0	54	121	0	0	0	53	0	0	0	0	0	0	0	0	0	0	0	0	0	0	0	36	0	0	0	0
ASV642	AGAGTTTGATTATGGCTCAGGACGAACGCTGGCGGCGTGCTTAACACATGCAAGTCGAACGCTGAAGCTCAGCTTTTGTTGGGTGGATGAGTGGCGAACGGGTGAGTAACACGTGAGTAACCTGCCCCCTTCTTTGGGATAACGCCCGGAAACGGGTGCTAATACTGGATATTCACTGGTCTTCGCATGGGGGTTGGTGGAAAGGGTTTTTCTGGTGGGGGATGGGCTCGCGGCCTATCAGCTTGTTGGTGGGGTGATGGCCTACCAAGGCTTTGACGGGTAGCCGGCCTGAGAGGGTGACCGGTCACATTGGGACTGAGATACGGCCCAGACTCCTACGGGAGGCAGCAGTGGGGAATATTGCACAATGGGCGCAAGCCTGATGCAGCGACGCCGCGT…	0	0	0	0	0	0	0	0	0	0	0	0	0	0	0	0	0	0	0	0	0	0	0	0	0	0	0	0	0	0	161	0	0	0	0	0	0	0	0	0	0	0	0	0	63	40	0	0
ASV643	AGGGTTTGATTATGGCTCAGGACGAACGCTGGCGGCGTGCTTAACACATGCAAGTCGAACGGTGAAGCGCCTTCCTTTGTGGTGGGTGTGGATGAGTGGCGAACGGGTGAGTAACACGTGAGTAACCTGCCCCCTTCTTCTGGATAACCGCATGAAAGTGTGGCTAATACGGGATATTCTGTGCCTGCTGCATGGTGGGTGTGGGAAAGATTGCGCCTTTGGGTGTTTTTGGTGGGGGATGGGCTCGCGGCCTATCAGCTTGTTGGTGGGGTGATGGCCTACCAAGGCGGTGACGGGTAGCCGGCCTGAGAGGGTGGACGGTCACACTGGGACTGAGACACGGCCCAGACTCCTACGGGAGGCAGCAGTGGGGAATATTGCACAATGGGCGCAAGCCTG…	0	0	0	0	0	0	0	0	0	0	125	138	0	0	0	0	0	0	0	0	0	0	0	0	0	0	0	0	0	0	0	0	0	0	0	0	0	0	0	0	0	0	0	0	0	0	0	0
ASV644	AGGGTTTGATTCTGGCTCAGGACGAACGCTGGCGGCGTGCTTAACACATGCAAGTCGAACGGTGAAGCGCCTTCCTTTTGGTGGGTGTGGATGAGTGGCGAACGGGTGAGTAACACGTGAGTAACCTGCCCCCTTCTTCTGGATAACCGCATGAAAGTGTGGCTAATACGGGATATTCTGCGCCTGCTGCATGGTGGGTGTGGGAAAGATATTGTTTCGGTGGGGGATGGGCTCGCGGCCTATCAGCTTGTTGGTGGGGTGATGGCCTACCAAGGCGGTGACGGGTAGCCGGCCTGAGAGGGTGGACGGTCACACTGGGACTGAGACACGGCCCAGACTCCTACGGGAGGCAGCAGTGGGGAATATTGCACAATGGGCGCAAGCCTGATGCAGCGACGC…	114	148	0	0	0	0	0	0	0	0	0	0	0	0	0	0	0	0	0	0	0	0	0	0	0	0	0	0	0	0	0	0	0	0	0	0	0	0	0	0	0	0	0	0	0	0	0	0
ASV645	AGAGTTTGATCCTGGCTCAGGACGAACGCTGGCGGCGTGCTTAACACATGCAAGTCGAACGCTGAAGCCTAGCTTTTGTTGGGTGGATGAGTGGCGAACGGGTGAGTAACACGTGAGTAACCTGCCCCCTTCTTTGGGATAACGCCCGGAAACGGGTGCTAATACTGGATATTCACTGATCTTCGCATGGGGGTTGGTGGAAAGGTTTTTTCTGGTGGGGGATGGGCTCGCGGCCTATCAGCTTGTTGGTGGGGTGATGGCCTACCAAGGCTTTGACGGGTAGCCGGCCTGAGAGGGTGACCGGTCACATTGGGACTGAGATACGGCCCAGACTCCTACGGGAGGCAGCAGTGGGGAATATTGCACAATGGGCGAAAGCCTGATGCAGCGACGCCGCGT…	0	0	25	57	0	0	0	0	0	0	0	0	0	0	0	0	0	0	0	0	0	0	0	0	0	0	0	0	0	0	0	0	0	0	0	0	0	0	0	0	72	88	0	0	0	0	20	0
ASV646	AGGGTTTGATTCTGGCTCAGGATGAACGCTGACAGAATGCTTAACACATGCAAGTCAACTTGAATTTGGGTTTTTAACTTAGGTTTGGGTGGCGGACGGGTGAGTAACGCGTAAAGAACTTGCCTCACAGCTAGGGACAACATTTGGAAACGAATGCTAATACCTAATATTATGATAATAGGGCATCCTATAATTATGAAAGCTATAAGCGCTGTGAGAGAGCTTTGCGTCCCATTAGCTAGTTGGAGAGGTAACGGCTCACCAAGGCGATGATGGGTAGCCGGCCTGAGAGGGTGATCGGCCACAAGGGGACTGAGACACGGCCCTTACTCCTACGGGAGGCAGCAGTGGGGAATATTGGACAATGGACCAAGAGTCTGATCCAGCAATTCTGTGTGC…	0	0	0	0	0	0	0	0	181	81	0	0	0	0	0	0	0	0	0	0	0	0	0	0	0	0	0	0	0	0	0	0	0	0	0	0	0	0	0	0	0	0	0	0	0	0	0	0
ASV647	AGAGTTTGATTATGGCTCAGGACGAACGCTGGCGGTGTGCTTAACACATGCAAGTCGAACGGTAAGGCCCTTTCGGGGGTACACGAGTGGCGAACGGGTGAGTAACACGTGAGTAACCTGCCCTCATCTCTGGGATAACAGTCGGAAACGGTTGCTAATACTGGATATGAGCTTGCAAGGCATCTTGTGGGTTGGAAAGATATTTTTTGGTTGGGGATGGACTCGCGGCCTATCAGCTTGTTGGTGAGGTAGTGGCTCACCAAGGCTTCGACGGGTAGCCGGCCTGAGAGGGCGACCGGCCACATTGGGACTGAGATACGGCCCAGACTCCTACGGGAGGCAGCAGTGGGGAATATTGCACAATGGACGGAAGTCTGATGCAGCAACGCCGCGTGCGGG…	0	0	0	0	0	0	0	0	0	0	0	0	0	0	0	0	0	0	0	0	0	0	0	0	0	0	0	0	0	0	0	0	0	0	0	0	0	0	0	262	0	0	0	0	0	0	0	0
ASV648	AGAGTTCGATCCTGGCTCAGGATGAACGCTGACAGAATGCTTAACACATGCAAGTCAACTTGAACTTCGGTTTGGGTGGCGGACGGGTGAGTAACGCGTAAAGAACTTGCCTCACAGATAGGGACAACATTTGGAAACGAATGCTAATACCTGATATTATGATTTTAGGGCATCCTAGGATTATGAAAGCTATATGCGCTGTGAGAGAGCTTTGCGTCCCATTAGCTAGTTGGAGAGGTAACGGCTCACCAAGGCGATGATGGGTAGCCGGCCTGAGAGGGTGATCGGCCACAAGGGGACTGAGACACGGCCCTTACTCCTACGGGAGGCAGCAGTGGGGAATATTGGACAATGGACCAAGAGTCTGATCCAGCAATTCTGTGTGCACGATGAAGTTTT…	0	19	0	0	0	0	0	0	0	0	19	36	0	0	0	0	0	72	0	0	0	0	0	0	0	0	0	0	0	0	0	0	0	0	0	0	0	25	0	0	0	29	0	44	0	0	0	0
ASV649	AGGGTTTGATTATGGCTCAGGACGAACGCTGGCGGCGTGCCTAATACATGCAAGTAGAACGCTGAAGGAGGAGCTTGCTTCTCCGGATGAGTTGCGAACGGGTGAGTAACGCGTAGGTAACCTGCCTGGTAGTGGGGGATAACTATTGGAAACGATAGCTAATACCGCATAAGAGTAGATGTTGCATGACATTTGCTTAAAAGGTGCAATTGCATCACTACCAGATGGACCTGCGTTGTATTAGCTAGTTGGTGGGGTAACGGCTCACCAAGGCGACGATACATAGCCGACCTGAGAGGGTGATCGGCCACACTGGGACTGAGACACGGCCCAGACTCCTACGGGAGGCAGCAGTAGGGAATCTTCGGCAATGGACGGAAGTCTGACCGAGCAACGCCG…	0	0	0	0	0	0	0	0	0	0	0	0	108	153	0	0	0	0	0	0	0	0	0	0	0	0	0	0	0	0	0	0	0	0	0	0	0	0	0	0	0	0	0	0	0	0	0	0
ASV650	AGAGTTTGATTCTGGCTCAGGACGAACGCTGGCGGCGTGCCTAATACATGCAAGTAGAACGCTGAAGAGAGGAGCTTGCTCTTCTTGGATGAGTTGCGAACGGGTGAGTAACGCGTAGGTAACCTGCCTGGTAGCGGGGGATAACTATTGGAAACGATAGCTAATACCGCATGATATTAATTGTCGCATGATAATTAATTGAAAGATGCAATTGCATCACTACCAGATGGACCTGCGTTGTATTAGCTAGTTGGTGAGGTAACGGCTCACCAAGGCGACGATACATAGCCGACCTGAGAGGGTGATCGGCCACACTGGGACTGAGACACGGCCCAGACTCCTACGGGAGGCAGCAGTAGGGAATCTTCGGCAATGGGGGGAACCCTGACCGAGCAACGC…	0	0	0	0	0	0	0	0	0	0	0	0	0	0	0	0	0	0	0	0	0	0	0	0	0	0	0	0	0	0	0	11	0	0	0	0	0	0	0	0	116	91	0	0	0	0	0	0
ASV651	AGGGTTTGATCCTGGCTCAGGACGAACGCTGGCGGTGTGCTTAACACATGCAAGTCGAACGGTAAGGCCCTTTCGGGGGTACACGAGTGGCGAACGGGTGAGTAACACGTGAGTAACCTGCCCTCATCTCTGGGATAACAGTCGGAAACGGTTGCTAATACTGGATATGAGCTTGCAAGGCATCTTGTGGGTTGGAAAGATATTTTTTGGTTGGGGATGGACTCGCGGCCTATCAGCTTGTTGGTGAGGTAGTGGCTCACCAAGGCTTCGACGGGTAGCCGGCCTGAGAGGGCGACCGGCCACATTGGGACTGAGATACGGCCCAGACTCCTACGGGAGGCAGCAGTGGGGAATATTGCACAATGGACGGAAGTCTGATGCAGCAACGCCGCGTGCGGG…	0	0	0	0	0	0	0	0	0	0	0	0	0	0	0	0	0	0	0	0	0	0	0	0	0	0	0	0	0	0	0	0	0	0	0	0	0	0	0	261	0	0	0	0	0	0	0	0
ASV652	AGGGTTTGATCCTGGCTCAGGACGAACGCTGGCGGCGTGCCTAATACATGCAAGTAGAACGCACAGGATGCACCGTAGTTTACTACACCGTATTCTGTGAGTTGCGAACGGGTGAGTAACGCGTAGGTAACCTGCCTGGTAGCGGGGGATAACTATTGGAAACGATAGCTAATACCGCATAAGAACATTTACTGCATGGTAGATGTTTAAAAGGTGCAAATGCATCACTACCAGATGGACCTGCGTTGTATTAGCTAGTAGGTGAGGTAACGGCTCACCTAGGCGACGATACATAGCCGACCTGAGAGGGTGATCGGCCACACTGGGACTGAGACACGGCCCAGACTCCTACGGGAGGCAGCAGTAGGGAATCTTCGGCAATGGGGGGAACCCTGACCG…	0	40	0	88	0	0	0	0	0	0	0	0	0	0	0	0	0	0	0	0	0	0	0	0	0	0	0	0	0	0	0	0	0	0	0	0	0	0	0	132	0	0	0	0	0	0	0	0
ASV653	AGAGTTTGATTCTGGCTCAGGACGAACGCTGGCGGCGTGCCTAATACATGCAAGTAGAACGCTGAAGCTTGGTGCTTGCACCGAGCGGATGAGTTGCGAACGGGTGAGTAACGCGTAGGTAACCTGCCTGGTAGCGGGGGATAACTATTGGAAACGATAGCTAATACCGCATAATAGTAGATGTTGCATGACATTTGCTTAAAAGGTGCAATTGCATCACTACCAGATGGACCTGCGTTGTATTAGCTAGTTGGTGAGGTAACGGCTCACCAAGGCAACGATACATAGCCGACCTGAGAGGGTGATCGGCCACACTGGGACTGAGACACGGCCCAGACTCCTACGGGAGGCAGCAGTAGGGAATCTTCGGCAATGGACGGAAGTCTGACCGAGCAACGC…	0	0	44	57	0	0	48	53	0	0	0	0	0	0	0	0	0	0	0	0	0	0	0	0	18	0	0	0	0	0	0	0	0	0	0	0	40	0	0	0	0	0	0	0	0	0	0	0
ASV654	AGGGTTTGATCATGGCTCAGGACGAACGCTGGCGGCGTGCCTAATACATGCAAGTCGAACGAGAGCGACCGGTGCTTGCACTGGTCAATCTAGTGGCGAACGGGTGAGTAACACGTGGGTAACCTGCCCATCAGAGGGGGATAACATCCGGAAACGGATGCTAAAACCGCATAGGTCTTCGAACCGCATGGTTTGAAGAGGAAAAGAGGCGCAAGCTTCTGCTGATGGATGGACCCGCGGTGCATTAGCTAGTTGGTGAGGTAACGGCTCACCAAGGCCGTGATGCATAGCCGACCTGAGAGGGTGATCGGCCACATTGGGACTGAGACACGGCCCAAACTCCTACGGGAGGCAGCAGTAGGGAATCTTCCGCAATGGACGCAAGTCTGACGGAGCAAC…	0	0	0	0	25	16	0	0	0	0	0	0	0	0	0	0	0	0	0	0	0	0	0	0	0	0	0	0	0	0	0	0	0	0	0	0	0	0	0	0	0	0	0	0	0	0	219	0
ASV655	AGGGTTTGATTATGGCTCAGGACGAACGCTGGCGGCGTGCCTAATACATGCAAGTAGAACGCTGAAGGAGGAGCTTGCTTCTCTGGATGAGTTGCGAACGGGTGAGTAACGCGTAGGTAACCTGCCTGGTAGCGGGGGATAACTATTGGAAACGATAGCTAATACCGCATAATAGTAGATGTTGCATGACATTTGCTTAAAAGGTGCAATTGCATCACTACCAGATGGACCTGCGTTGTATTAGCTAGTTGGTGAGGTAACGGCTCACCAAGGCAACGATACATAGCCGACCTGAGAGGGTGATCGGCCACACTGGGACTGAGACACGGCCCAGACTCCTACGGGAGGCAGCAGTAGGGAATCTTCGGCAATGGACGGAAGTCTGACCGAGCAACGCCG…	0	0	0	0	0	0	0	0	0	0	0	0	0	0	0	0	0	0	0	0	67	35	0	0	0	0	0	0	64	94	0	0	0	0	0	0	0	0	0	0	0	0	0	0	0	0	0	0
ASV656	AGAATTTGATCTTGGTTCAGGACGAACGCTGGCGGCGTGCCTAATACATGCAAGTAGAACGCTGAAGAGAGGAGCTTGCTCTTCTTGGATGAGTTGCGAACGGGTGAGTAACGCGTAGGTAACCTGCCTGGTAGCGGGGGATAACTATTGGAAACGATAGCTAATACCGCATGATATTAATTGTCGCATGATAATTAATTGAAAGATGCAATTGCATCACTACCAGATGGACCTGCGTTGTATTAGCTAGTTGGTGAGGTAACGGCTCACCAAGGCGACGATACATAGCCGACCTGAGAGGGTGATCGGCCACACTGGGACTGAGACACGGCCCAGACTCCTACGGGAGGCAGCAGTAGGGAATCTTCGGCAATGGGGGGAACCCTGACCGAGCAACGC…	0	0	0	0	0	0	0	0	0	0	0	0	0	0	0	0	0	0	0	0	0	0	0	0	0	0	0	0	0	0	0	8	0	0	0	0	0	0	0	0	125	72	0	0	0	0	0	0
ASV657	AGGGTTTGATTCTGGCTCAGATTGAACGCTGGCGGCAGGCTTAACACATGCAAGTCGAACGATGACTCTCTAGCTTGCTAGAGAAGATTAGTGGCGGACGGGTGAGTAACATTTAGGAATCTGCCTAGTAGTGGGGGATAGCTCGGGGAAACTCGAATTAATACCGCATACGACCTACGGGTGAAAGGGGGCGCAAGCTCTTGCTATTAGATGAGCCTAAATCAGATTAGCTAGTTGGTGGGGTAAAGGCCCACCAAGGCGACGATCTGTAACTGGTCTGAGAGGATGATCAGTCACACCGGAACTGAGACACGGTCCGGACTCCTACGGGAGGCAGCAGTGGGGAATATTGGACAATGGGGGCAACCCTGATCCAGCCATGCCGCGTGTGTGAAGAAG…	0	0	0	0	0	0	0	0	0	0	0	0	0	0	0	0	0	0	0	0	0	0	0	0	0	0	0	0	0	0	0	0	48	212	0	0	0	0	0	0	0	0	0	0	0	0	0	0
ASV658	AGGGTTTGATCCTGGCTCAGATTGAACGCTGGCGGCATGCTTTACACATGCAAGTCGAACGGCAGCGCGGGCTTCGGCCTGGCGGCGAGTGGCGAACGGGTGAGTAATACATCGGAACGTGCCCAGTAGTGGGGGATAGCTCGGCGAAAGCCGGATTAATACCGCATACGACCTGAGGGTGAAAGCGGGGGATCTTCGGACCTCGCGCTATTGGAGCGGCCGATGGCAGATTAGCTAGTTGGTGGGGTAAAGGCCTACCAAGGCGACGATCTGTAGCTGGTCTGAGAGGACGACCAGCCACACTGGGACTGAGACACGGCCCAGACTCCTACGGGAGGCAGCAGTGGGGAATTTTGGACAATGGGCGAAAGCCTGATCCAGCAATGCCGCGTGTGTGAT…	0	0	0	0	0	0	0	0	0	0	0	0	0	0	0	0	0	0	0	0	0	0	0	0	0	0	0	0	0	0	0	0	0	0	0	0	0	14	0	0	129	117	0	0	0	0	0	0
ASV659	AGGGTTCGATTCTGGCTCAGGACGAACGCTGGCGGCGTGCTTAACACATGCAAGTCGAACGAAGAGCGATGGAAGCTTGCTTCTATCAATCTTAGTGGCGAACGGGTGAGTAACGCGTAATCAACCTGCCCTTCAGAGGGGGACAACAGTTGGAAACGACTGCTAATACCGCATACGATCTAATCTCGGCATCGAGGATAGATGAAAGGTGGCCTCTACATGTAAGCTATCACTGAAGGAGGGGATTGCGTCTGATTAGCTAGTTGGAGGGGTAACGGCCCACCAAGGCGATGATCAGTAGCCGGTCTGAGAGGATGAACGGCCACATTGGGACTGAGACACGGCCCAGACTCCTACGGGAGGCAGCAGTGGGGAATCTTCCGCAATGGACGAAAGTCT…	0	0	17	19	0	0	41	0	0	0	0	0	0	0	0	0	0	38	0	41	0	0	0	0	0	0	0	0	0	0	0	0	0	0	0	0	0	0	0	65	0	0	22	16	0	0	0	0
ASV660	AGGGTTTGATTATGGCTCAGGACGAACGCTGGCGGCGTGCCTAATACATGCAAGTAGAACGCTGAAGGAGGAGCTTGCTTCTCCGGATGAGTTGCGAACGGGTGAGTAACGCGTAGGTAACCTGCCTGGTAGCGGGGGATAACTATTGGAAACGATAGCTAATACCGCATAAGAGTAGATGTTGCATGACATTTGCTTAAAAGGTGCAATTGCATCACTACCAGATGGACCTGCGTTGTATTAGCTAGTTGGTGGGGTAACGGCTCACCAAGGCGACGATACATAGCCGACCTGAGAGGGTGATCGGCCACACTGGGACTGAGACACGGCCCAGACTCCTACGGGAGGCAGCAGTAGGGAATCTTCGGCAATGGACGGAAGTCTGACCGAGCAACGCCG…	0	0	0	0	4	0	29	49	0	30	0	0	23	37	0	0	0	0	0	0	0	0	0	0	0	0	0	0	0	0	0	0	22	26	0	0	0	26	13	0	0	0	0	0	0	0	0	0
ASV661	AGGGTTTGATCATGGCTCAGGATGAACGCTGACAGAATGCTTAACACATGCAAGTCAACTTGAATTTGGGTTTTTAACTTAGGTTTGGGTGGCGGACGGGTGAGTAACGCGTAAAGAACTTGCCTCACAGCTAGGGACAACATTTGGAAACGAATGCTAATACCTAATATTATGATAATAGGGCATCCTATAATTATGAAAGCTATAAGCGCTGTGAGAGAGCTTTGCGTCCCATTAGCTAGTTGGAGAGGTAACGGCTCACCAAGGCGATGATGGGTAGCCGGCCTGAGAGGGTGATCGGCCACAAGGGGACTGAGACACGGCCCTTACTCCTACGGGAGGCAGCAGTGGGGAATATTGGACAATGGACCAAGAGTCTGATCCAGCAATTCTGTGTGC…	0	0	0	0	0	0	0	0	150	87	0	0	0	0	0	0	0	0	0	0	0	0	0	0	0	0	0	0	0	0	0	0	0	0	0	0	22	0	0	0	0	0	0	0	0	0	0	0
ASV662	AGAGTTTGATCATGGCTCAGATTGAACGCTGGCGGCATGCTTTACACATGCAAGTCGAACGGCAGCGCGGGCTTCGGCCTGGCGGCGAGTGGCGAACGGGTGAGTAATACATCGGAACGTGCCCAGTAGTGGGGGATAGCTCGGCGAAAGCCGGATTAATACCGCATACGACCTGAGGGTGAAAGCGGGGGATCTTCGGACCTCGCGCTATTGGAGCGGCCGATGGCAGATTAGCTAGTTGGTGGGGTAAAGGCCTACCAAGGCGACGATCTGTAGCTGGTCTGAGAGGACGACCAGCCACACTGGGACTGAGACACGGCCCAGACTCCTACGGGAGGCAGCAGTGGGGAATTTTGGACAATGGGCGAAAGCCTGATCCAGCAATGCCGCGTGTGTGAT…	0	0	0	0	0	0	0	0	0	0	0	0	0	0	0	0	0	0	0	0	0	0	0	0	0	0	0	0	0	0	0	0	0	0	0	0	0	27	0	0	121	111	0	0	0	0	0	0
ASV663	AGGGTTTGATCCTGGCTCAGATTGAACGCTGGCGGCAGGCTTAACACATGCAAGTCGAACGGTAACATAAAGAAGCTTGCTTCTTTGATGACGAGTGGCGGACGGGTGAGTAATGCTTGGGAATCTAGCTTATGGAGGGGGATAACTACGGGAAACTGTAGCTAATACCGCGTAGAATCGAGAGATGAAAGTGTGGGACCTTCGGGCCACATGCCATAGGATGAGCCCAAGTGGGATTAGGTAGTTGGTGAGGTAAAGGCTCACCAAGCCGACGATCTCTAGCTGGTCTGAGAGGATGACCAGCCACACTGGGACTGAGACACGGCCCAGACTCCTACGGGAGGCAGCAGTGGGGAATATTGCGCAATGGGGGCAACCCTGACGCAGCCATGCCGCGTG…	0	0	0	0	0	0	0	0	0	0	0	0	0	0	0	0	0	0	0	0	0	0	0	0	0	0	0	0	0	0	0	0	0	0	0	0	0	0	0	0	52	172	0	0	0	0	0	0
ASV664	AGGGTTTGATTATGGCTCAGGACGAACGCTGGCGGCGTGCCTAATACATGCAAGTAGAACGCACAGGATGCACCGTAGTTTACTACACCGTATTCTGTGAGTTGCGAACGGGTGAGTAACGCGTAGGTAACCTGCCTGGTAGCGGGGGATAACTATTGGAAACGATAGCTAATACCGCATAAGAACATTTACTGCATGGTAGATGTTTAAAAGGTGCAAATGCATCACTACCAGATGGACCTGCGTTGTATTAGCTAGTAGGTGAGGTAACGGCTCACCTAGGCGACGATACATAGCCGACCTGAGAGGGTGATCGGCCACACTGGGACTGAGACACGGCCCAGACTCCTACGGGAGGCAGCAGTAGGGAATCTTCGGCAATGGGGGGAACCCTGACCG…	0	53	0	77	0	0	0	0	0	0	0	0	0	0	0	0	0	0	0	0	0	0	0	0	0	0	0	0	0	0	0	0	0	0	0	0	0	0	0	128	0	0	0	0	0	0	0	0
ASV665	AGGGTTTGATTCTGGCTCAGGACGAACGCTGGCGGCGTGCCTAATACATGCAAGTCGAACGAGAGCGACCGGTGCTTGCACTGGTCAATCTAGTGGCGAACGGGTGAGTAACACGTGGGTAACCTGCCCATCAGAGGGGGATAACATCCGGAAACGGATGCTAAAACCGCATAGGTCTTCGAACCGCATGGTTTGAAGAGGAAAAGAGGCGCAAGCTTCTGCTGATGGATGGACCCGCGGTGCATTAGCTAGTTGGTGAGGTAACGGCTCACCAAGGCCGTGATGCATAGCCGACCTGAGAGGGTGATCGGCCACATTGGGACTGAGACACGGCCCAAACTCCTACGGGAGGCAGCAGTAGGGAATCTTCCGCAATGGACGCAAGTCTGACGGAGCAAC…	0	0	0	0	23	69	0	55	0	0	0	0	0	0	0	0	0	0	0	0	0	111	0	0	0	0	0	0	0	0	0	0	0	0	0	0	0	0	0	0	0	0	0	0	0	0	0	0
ASV666	AGGGTTTGATTATGGCTCAGGATGAACGCTGACAGAATGCTTAACACATGCAAGTCTTTGGCGAAGCTGTGCTTGCACAGCCTAGCCAAGGCGGACGGGTGAGTAACGCGTAAGGGACTTGCCCTGCAGTCAGGGATAACAGACGGAAACGACTGATAAGACCTGGTAAAGTCAGGCGGACTCATGTCCAGCCTGATGAAAAGGAATGCTGCAGGAGAGCCTTGCGTCCTATTAGCTTGTTGGTGGGGTAACGGCCCACCAAGGCGATGATAGGTAGCCGGCCTGAGAGGGTGGACGGCCACAAGGGGACTGAGATACGGCCCTTACTCCTACGGGAGGCAGCAGTGGGGAATATTGGACAATGGGGGCAACCCTGATCCAGCAATTCTGTGTGCACGA…	0	183	0	0	0	0	0	0	0	0	0	0	0	0	0	0	0	0	0	0	0	0	0	0	0	0	0	0	0	0	74	0	0	0	0	0	0	0	0	0	0	0	0	0	0	0	0	0
ASV667	AGAGTTTGATCCTGGCTCAGGACGAACGCTGGCGGCGTGCCTAATACATGCAAGTAGAACGCTGAAGGAGGAGCTTGCTTCTCTGGATGAGTTGCGAACGGGTGAGTAACGCGTAGGTAACCTGCCTGGTAGCGGGGGATAACTATTGGAAACGATAGCTAATACCGCATAATAGTAGATGTTGCATGACATTTGCTTAAAAGGTGCAATTGCATCACTACCAGATGGACCTGCGTTGTATTAGCTAGTTGGTGAGGTAACGGCTCACCAAGGCAACGATACATAGCCGACCTGAGAGGGTGATCGGCCACACTGGGACTGAGACACGGCCCAGACTCCTACGGGAGGCAGCAGTAGGGAATCTTCGGCAATGGACGGAAGTCTGACCGAGCAACGCCG…	0	0	0	0	0	0	0	0	0	0	0	0	0	0	0	0	0	0	0	0	47	45	0	0	0	0	0	0	53	85	0	0	0	0	0	0	27	0	0	0	0	0	0	0	0	0	0	0
ASV668	AGAGTTTGATTATGGCTCAGGACGAACGCTGGCGGCGTGCCTAATACATGCAAGTAGAACGCTGAAGCTTGGTGCTTGCACCGAGCGGATGAGTTGCGAACGGGTGAGTAACGCGTAGGTAACCTGCCTGGTAGCGGGGGATAACTATTGGAAACGATAGCTAATACCGCATAATAGTAGATGTTGCATGACATTTGCTTAAAAGGTGCAATTGCATCACTACCAGATGGACCTGCGTTGTATTAGCTAGTTGGTGAGGTAACGGCTCACCAAGGCAACGATACATAGCCGACCTGAGAGGGTGATCGGCCACACTGGGACTGAGACACGGCCCAGACTCCTACGGGAGGCAGCAGTAGGGAATCTTCGGCAATGGACGGAAGTCTGACCGAGCAACGC…	0	0	52	64	0	0	49	46	0	0	0	0	0	0	0	0	0	0	0	0	0	0	0	0	35	0	0	0	0	0	0	0	0	0	0	0	0	0	0	0	0	0	10	0	0	0	0	0
ASV669	AGGGTTTGATTATGGCTCAGGACGAACGCTGGCGGCGTGCTTAACACATGCAAGTCGAACGATGAAGCCTAGCTTGCTAGGTGGATTAGTGGCGAACGGGTGAGTAATACGTGAGTAACCTACCTTTAACTCTGGGATAAGCCTGGGAAACTGGGTCTAATACCGGATACGACCAATCTCCGCATGGGGTGTTGGTGGAAAGCGTTATGTAGTGGTTATAGATGGGCTCACGGCCTATCAGCTTGTTGGTGAGGTAACGGCTCACCAAGGCGACGACGGGTAGCCGGCCTGAGAGGGTGACCGGCCACACTGGGACTGAGACACGGCCCAGACTCCTACGGGAGGCAGCAGTGGGGAATATTGCACAATGGGCGCAAGCCTGATGCAGCGACGCCGCGT…	0	0	0	0	0	0	0	0	0	0	0	0	0	47	0	0	0	0	0	0	0	0	0	0	0	0	0	91	0	0	0	0	105	13	0	0	0	0	0	0	0	0	0	0	0	0	0	0
ASV670	AGAGTTTGATTATGGCTCAGGACGAACGCTGGCGGCGTGCTTAACACATGCAAGTCGAACGGGTCTGCCCTGTTTTTTGCGGGGTGGGTCAGTGGCGAACGGGTGAGTAACACGTGAGTAACCTGCCCCTCACTTCTGGATAACCGCTTGAAAGGGTGGCTAATACGGGGTGTTCTGGCTGTGCCGCATGGTGTGGCTGGGAAAGATTCACTTTTGTGGTGTTTTGGTGGGGGATGGGCTCGCGGCCTATCAGCTTGTTGGTGGGGTGATGGCCTGCCAAGGCTTTGACGGGTAGCCGGCCTGAGAGGGTGGGCGGTCACACTGGGACTGAGATACGGCCCAGACTCCTGCGGGAGGCAGCAGTGGGGGGTATTGCACAATGGGCGGAAGCCTGATGCA…	0	0	0	0	0	0	0	0	0	0	0	0	0	0	0	0	0	0	0	0	0	0	0	0	0	0	0	0	0	0	0	0	0	0	156	100	0	0	0	0	0	0	0	0	0	0	0	0
ASV671	AGGGTTTGATTCTGGCTCAGATTGAACGCTGGCGGCATGCTTTACACATGCAAGTCGAACGGCAGCGCGGGCTTCGGCCTGGCGGCGAGTGGCGAACGGGTGAGTAATACATCGGAACGTGCCCAGTAGTGGGGGATAGCTCGGCGAAAGCCGGATTAATACCGCATACGACCTGAGGGTGAAAGCGGGGGATCTTCGGACCTCGCGCTATTGGAGCGGCCGATGGCAGATTAGCTAGTTGGTGGGGTAAAGGCCTACCAAGGCGACGATCTGTAGCTGGTCTGAGAGGACGACCAGCCACACTGGGACTGAGACACGGCCCAGACTCCTACGGGAGGCAGCAGTGGGGAATTTTGGACAATGGGCGAAAGCCTGATCCAGCAATGCCGCGTGTGTGAT…	0	0	0	0	0	0	0	0	0	0	0	0	0	0	0	0	0	0	0	0	0	0	0	0	0	0	0	0	0	0	0	0	0	0	0	0	0	25	0	0	124	107	0	0	0	0	0	0
ASV672	AGAGTTTGATTATGGCTCAGGACGAACGCTGGCGGCGTGCTTAACACATGCAAGTCGAACGATGAAGCCTAGCTTGCTAGGTGGATTAGTGGCGAACGGGTGAGTAATACGTGAGTAACCTACCTTTAACTCTGGGATAAGCCTGGGAAACTGGGTCTAATACCGGATACGACCAATCTCCGCATGGAGTGTTGGTGGAAAGCGTTATGTAGTGGTTATAGATGGGCTCACGGCCTATCAGCTTGTTGGTGAGGTAACGGCTCACCAAGGCGACGACGGGTAGCCGGCCTGAGAGGGTGACCGGCCACACTGGGACTGAGACACGGCCCAGACTCCTACGGGAGGCAGCAGTGGGGAATATTGCACAATGGGCGCAAGCCTGATGCAGCGACGCCGCGT…	0	0	0	0	0	0	0	0	0	0	0	0	0	0	0	0	0	0	0	0	0	0	0	0	0	0	0	0	0	0	0	0	0	0	0	0	0	0	193	63	0	0	0	0	0	0	0	0
ASV673	AGGGTTTGATCATGGCTCAGGACGAACGCTGGCGGCGTGCCTAATACATGCAAGTAGGACGCACAGTTTATACCGTAGCTTGCTACACCATAGACTGTGAGTTGCGAACGGGTGAGTAACGCGTAGGTAACCTGCCTATTAGAGGGGGATAACTATTGGAAACGATAGCTAATACCGCATAACAGTATGTAACACATGTTAGATGCTTGAAAGATGCAATTGCATCGCTAGTAGATGGACCTGCGTTGTATTAGCTAGTAGGTAGGGTAAAGGCCTACCTAGGCAACGATACATAGCCGACCTGAGAGGGTGATCGGCCACACTGGGACTGAGACACGGCCCAGACTCCTACGGGAGGCAGCAGTAGGGAATCTTCGGCAATGGGGGGAACCCTGACCG…	0	0	0	0	0	0	0	0	0	0	0	0	0	0	0	0	0	0	0	0	0	0	0	0	0	0	0	0	0	0	0	0	0	0	0	0	0	0	0	0	0	0	0	0	47	209	0	0
ASV674	AGGGTTTGATCATGGCTCAGGACGAACGCTGGCGGCGTGCTTAACACATGCAAGTCGAACGCTGAAGCCTAGCTTTTGTTGGGTGGATGAGTGGCGAACGGGTGAGTAACACGTGAGTAACCTGCCCCCTTCTTTGGGATAACGCCCGGAAACGGGTGCTAATACTGGATATTCACTGATCTTCGCATGGGGGTTGGTGGAAAGGTTTTTTCTGGTGGGGGATGGGCTCGCGGCCTATCAGCTTGTTGGTGGGGTGATGGCCTACCAAGGCTTTGACGGGTAGCCGGCCTGAGAGGGTGACCGGTCACATTGGGACTGAGATACGGCCCAGACTCCTACGGGAGGCAGCAGTGGGGAATATTGCACAATGGGCGAAAGCCTGATGCAGCGACGCCGCGT…	0	0	28	18	0	0	0	0	0	0	0	0	0	0	0	0	0	0	0	0	0	0	0	0	0	0	0	0	0	0	0	0	0	0	0	0	0	0	0	0	76	113	0	0	0	0	20	0
ASV675	AGGGTTTGATCCTGGCTCAGGATGAACGCTGACAGAATGCTTAACACATGCAAGTCTTTGGCGAAGCTGTGCTTGCACAGCCTAGCCAAGGCGGACGGGTGAGTAACGCGTAAGGAACTTGCCCTGCAGTCAGGGATAACAGACGGAAACGACTGATAAGACCTGGTAAAGTCAGGCGGACTCATGTCCAGCCTGATGAAAAGAGATGCTGCAGGAGAGCCTTGCGTCCTATTAGCTTGTTGGTGGGGTAACGGCCCACCAAGGCGATGATAGGTAGCCGGCCTGAGAGGGTGGACGGCCACAAGGGGACTGAGATACGGCCCTTACTCCTACGGGAGGCAGCAGTGGGGAATATTGGACAATGGGGGCAACCCTGATCCAGCAATTCTGTGTGCACGA…	0	0	0	0	190	0	0	0	0	0	0	0	0	0	0	0	0	0	0	0	0	0	0	0	0	0	0	0	0	0	0	0	0	0	0	0	0	0	0	0	0	0	0	0	65	0	0	0
ASV676	AGAGTTTGATTATGGCTCAGATTGAACGCTGGCGGCAGGCTTAACACATGCAAGTCGAACGGTAACATAAAGAAGCTTGCTTCTTTGATGACGAGTGGCGGACGGGTGAGTAATGCTTGGGAATCTAGCTTATGGAGGGGGATAACTACGGGAAACTGTAGCTAATACCGCGTAGAATCGGGAGATGAAAGTGTGGGACCTTCGGGCCACATGCCATAGGATGAGCCCAAGTGGGATTAGGTAGTTGGTGAGGTAAAGGCTCACCAAGCCGACGATCTCTAGCTGGTCTGAGAGGATGACCAGCCACACTGGGACTGAGACACGGCCCAGACTCCTACGGGAGGCAGCAGTGGGGAATATTGCGCAATGGGGGCAACCCTGACGCAGCCATGCCGCGTG…	0	0	0	0	0	0	0	0	0	0	90	165	0	0	0	0	0	0	0	0	0	0	0	0	0	0	0	0	0	0	0	0	0	0	0	0	0	0	0	0	0	0	0	0	0	0	0	0
ASV677	AGGGTTTGATTCTGGCTCAGGACGAACGCTGGCGGCGTGCCTAATACATGCAAGTAGGACGCACAGTTTATACCGTAGCTTGCTACACCATAGACTGTGAGTTGCGAACGGGTGAGTAACGCGTAGGTAACCTGCCTATTAGAGGGGGATAACTATTGGAAACGATAGCTAATACCGCATAACAGTATGTAACACATGTTAGATGCTTGAAAGATGCAATTGCATCGCTAGTAGATGGACCTGCGTTGTATTAGCTAGTAGGTAGGGTAAAGGCCTACCTAGGCAACGATACATAGCCGACCTGAGAGGGTGATCGGCCACACTGGGACTGAGACACGGCCCAGACTCCTACGGGAGGCAGCAGTAGGGAATCTTCGGCAATGGGGGGAACCCTGACCG…	0	0	0	0	0	0	0	0	0	0	0	0	0	0	0	0	0	0	0	0	0	0	0	0	0	0	0	0	0	0	0	0	0	0	0	0	0	0	0	0	0	0	0	0	36	219	0	0
ASV678	AGGGTTCGATTCTGGCTCAGGATGAACGCTAGCTACAGGCTTAACACATGCAAGTCGCGGGGCAGCATGGGGGTTGCTTGCAATCCCTGATGGCGACCGGCGCACGGGTGAGTAACGCGTATCCAACCTGCCCTTCACCACGGGATAACCCGGCGAAAGTCGGACTAATACCGTATGTTGTCCATTGACGGCATCCGATTTGGACGAAAGGCTTAGCGGTGAGGGATGGGGATGCGTCCGATTAGCTCGACGGCGGGGTAACGGCCCACCGTGGCAACGATCGGTAGGGGTTCTGAGAGGAAGGTCCCCCACACTGGAACTGAGACACGGTCCAGACTCCTACGGGAGGCAGCAGTGAGGAATATTGGTCAATGGGCGGAAGCCTGAACCAGCCAAGTA…	0	0	0	0	0	0	0	0	254	0	0	0	0	0	0	0	0	0	0	0	0	0	0	0	0	0	0	0	0	0	0	0	0	0	0	0	0	0	0	0	0	0	0	0	0	0	0	0
ASV679	AGAGTTTGATCATGGCTCAGGACGAACGCTGGCGGCGTGCCTAATACATGCAAGTAGAACGCTGAAGAGAGGAGCTTGCTCTTCTTGGATGAGTTGCGAACGGGTGAGTAACGCGTAGGTAACCTGCCTGGTAGCGGGGGATAACTATTGGAAACGATAGCTAATACCGCATGATATTAATTGTCGCATGATAATTAATTGAAAGATGCAATTGCATCACTACCAGATGGACCTGCGTTGTATTAGCTAGTTGGTGAGGTAACGGCTCACCAAGGCGACGATACATAGCCGACCTGAGAGGGTGATCGGCCACACTGGGACTGAGACACGGCCCAGACTCCTACGGGAGGCAGCAGTAGGGAATCTTCGGCAATGGGGGGAACCCTGACCGAGCAACGC…	0	0	0	0	0	0	0	0	0	0	0	0	0	0	0	0	0	0	0	0	0	0	0	0	0	0	0	0	0	0	13	0	0	0	0	0	0	0	0	0	96	95	0	0	0	0	0	0
ASV680	AGAGTTTGATTCTGGCTCAGGACGAACGCTGGCGGCGTGCTTAACACATGCAAGTCGAACGCTGAAGCCTGGCTTTTGTTGGGTGGATGAGTGGCGAACGGGTGAGTAACACGTGAGTAACCTGCCCCCTTCTTTGGGATAACGCCCGGAAACGGGTGCTAATACTGGATATTCACTGGTCTTCGCATGGGGGTTGGTGGAAAGGGTTTTCTGGTGGGGGATGGGCTCGCGGCCTATCAGCTTGTTGGTGGGGTGATGGCCTACCAAGGCTTTGACGGGTAGCCGGCCTGAGAGGGTGACCGGTCACATTGGGACTGAGATACGGCCCAGACTCCTACGGGAGGCAGCAGTGGGGAATATTGCACAATGGGCGCAAGCCTGATGCAGCGACGCCGCGTG…	0	0	0	0	0	0	0	0	0	0	0	0	0	0	0	0	0	0	0	0	0	0	0	0	0	0	0	0	0	0	0	0	0	0	111	143	0	0	0	0	0	0	0	0	0	0	0	0
ASV681	AGGGTTTGATCATGGCTCAGATTGAACGCTGGCGGCAGGCTTAACACATGCAAGTCGAACGATGACTCTCTAGCTTGCTAGAGATGATTAGTGGCGGACGGGTGAGTAACATTTAGGAATCTGCCTAGTAGTGGGGGATAGCTCGGGGAAACTCGAATTAATACCGCATACGACCTACGGGTGAAAGGGGGCGCAAGCTCTTGCTATTAGATGAGCCTAAATCAGATTAGCTAGTTGGTGGGGTAAAGGCCCACCAAGGCGACGATCTGTAACTGGTCTGAGAGGATGATCAGTCACACCGGAACTGAGACACGGTCCGGACTCCTACGGGAGGCAGCAGTGGGGAATATTGGACAATGGGGGCAACCCTGATCCAGCCATGCCGCGTGTGTGAAGAAG…	0	0	0	13	0	0	0	0	0	0	0	0	0	0	0	0	0	0	0	10	0	0	0	0	0	0	0	0	0	0	0	0	35	180	0	0	0	0	15	0	0	0	0	0	0	0	0	0
ASV682	AGGGTTTGATCCTGGCTCAGGACGAACGCTGGCGGCGTGCCTAATACATGCAAGTAGAACGCTGAAGAGAGGAGCTTGCTCTTCTTGGATGAGTTGCGAACGGGTGAGTAACGCGTAGGTAACCTGCCTGGTAGCGGGGGATAACTATTGGAAACGATAGCTAATACCGCATAAAATTGATTATTGCATGATAATTAATTGAAAGATGCAATTGCATCACTACCAGATGGACCTGCGTTGTATTAGCTAGTTGGTGAGGTAACGGCTCACCAAGGCGACGATACATAGCCGACCTGAGAGGGTGATCGGCCACACTGGGACTGAGACACGGCCCAGACTCCTACGGGAGGCAGCAGTAGGGAATCTTCGGCAATGGGGGGAACCCTGACCGAGCAACGC…	0	0	0	0	64	0	0	0	0	0	0	0	0	0	0	0	0	0	0	0	0	0	0	0	0	0	34	81	0	0	30	31	0	0	0	0	0	13	0	0	0	0	0	0	0	0	0	0
ASV683	AGGGTTTGATTATGGCTCAGGACGAACGCTGGCGGCGTGCCTAATACATGCAAGTCGAGCGAAGTTTTTCTGGTGCTTGCACCGGAAAAACTTAGCGGCGAACGGGTGAGTAACACGTAAAGAACCTGCCTCATAGACTGGGACAACTATTGGAAACGATAGCTAATACCGGATAACAGCATTAACTGCATGGTTGATGTTTAAAAGTTGGTTTTGCTAACACTATGAGATGGCTTTGCGGTGCATTAGCTAGTTGGTGGGGTAAAGGCCTACCAAGGCGACGATGCATAGCCGACCTGAGAGGGTGATCGGCCACACTGGGACTGAGACACGGCCCAGACTCCTACGGGAGGCAGCAGTAGGGAATCTTCCGCAATGGGCGAAAGCCTGACGGAGCAA…	0	0	0	0	0	0	0	0	142	0	0	0	0	0	0	0	0	0	0	0	0	0	0	0	0	0	0	0	0	0	0	0	50	0	0	0	22	39	0	0	0	0	0	0	0	0	0	0
ASV684	AGGGTTTGATCCTGGCTCAGGACGAACGCTGGCGGCGTGCTTAACACATGCAAGTCGAACGGGATCCTCTCCAGCTTGCTGGGGGGGTGAGAGTGGCGAACGGGTGAGTAATGCGTGACTAACCTGCCTCATGGTCTGGAATAGCTCCTGGAAACGGGTGGTAATGCCGGATGGTCCAACTTTCCGCATGGTTTGTTGGGAAAGCTTTTGCGCCATGGGATGGGGTCGCGTCCTATCAGCTTGTTGGTGGGGTGTTGGCCTACCAAGGCTTCGACGGGTAGCCGGCCTAAGAGGGCGACCGGCCACATTGGGACTGAGATACGGCCCAGACTCCTACGGGAGGCAGCAGTGGGGAATATTGCACAATGGGGGGAACCCTGATGCAGCGACGCCGCGTGC…	0	0	0	0	0	0	0	0	0	0	0	0	0	0	0	0	0	0	0	0	0	0	76	177	0	0	0	0	0	0	0	0	0	0	0	0	0	0	0	0	0	0	0	0	0	0	0	0
ASV685	AGAGTTTGATTCTGGCTCAGGACGAACGCTGGCGGCGTGCTTAACACATGCAAGTCGAACGAAGAGCGATGGAAGCTTGCTTCTATCAATCTTAGTGGCGAACGGGTGAGTAACGCGTAATCAACCTGCCCTTCAGAGGGGGACAACAGTTGGAAACGACTGCTAATACCGCATACGATCTAACCTCGGCATCGAGGATGGATGAAAGGTGGCCTCTATTTATAAGCTATCACTGAAGGAGGGGATTGCGTCTGATTAGCTAGTTGGAGGGGTAACGGCCCACCAAGGCGATGATCAGTAGCCGGTCTGAGAGGATGAACGGCCACATTGGGACTGAGACACGGCCCAGACTCCTACGGGAGGCAGCAGTGGGGAATCTTCCGCAATGGACGAAAGTCT…	80	70	0	0	102	0	0	0	0	0	0	0	0	0	0	0	0	0	0	0	0	0	0	0	0	0	0	0	0	0	0	0	0	0	0	0	0	0	0	0	0	0	0	0	0	0	0	0
ASV686	AGAGTTTGATTATGGCTCAGGACGAACGCTGGCGGCGTGCCTAATACATGCAAGTAGAACGCTGAAGAGAGGAGCTTGCTCTTCTTGGATGAGTTGCGAACGGGTGAGTAACGCGTAGGTAACCTGCCTGGTAGCGGGGGATAACTATTGGAAACGATAGCTAATACCGCATAAAATTGATTATTGCATGATAATTAATTGAAAGATGCAATTGCATCACTACCAGATGGACCTGCGTTGTATTAGCTAGTTGGTGAGGTAACGGCTCACCAAGGCGACGATACATAGCCGACCTGAGAGGGTGATCGGCCACACTGGGACTGAGACACGGCCCAGACTCCTACGGGAGGCAGCAGTAGGGAATCTTCGGCAATGGGGGGAACCCTGACCGAGCAACGC…	0	0	0	0	59	17	0	0	0	0	0	0	0	0	0	0	0	0	0	0	0	0	0	0	0	0	33	76	0	0	0	40	0	0	0	0	0	27	0	0	0	0	0	0	0	0	0	0
ASV687	AGGGTTTGATTATGGCTCAGGACGAACGCTGGCGGCGTGCCTAATACATGCAAGTAGAACGCTGAAGAGAGGAGCTTGCTCTTCTTGGATGAGTTGCGAACGGGTGAGTAACGCGTAGGTAACCTGCCTTGTAGCGGGGGATAACTATTGGAAACGATAGCTAATACCGCATAACAATGGATGACACATGTCATTTATTTGAAAGGGGCAATTGCTCCACTACAAGATGGACCTGCGTTGTATTAGCTAGTAGGTGAGGTAACGGCTCACCTAGGCGACGATACATAGCCGACCTGAGAGGGTGATCGGCCACACTGGGACTGAGACACGGCCCAGACTCCTACGGGAGGCAGCAGTAGGGAATCTTCGGCAATGGGGGCAACCCTGACCGAGCAACGC…	0	0	0	0	0	18	0	11	0	0	0	0	0	0	8	0	0	0	71	70	0	0	0	0	0	0	0	0	0	0	0	0	0	0	14	0	0	0	0	0	0	0	0	0	41	19	0	0
ASV688	AGGGTTCGATTCTGGCTCAGGACGAACGCTGGCGGCGTGCCTAATACATGCAAGTAGAACGCTGAAGGAGGAGCTTGCTTCTCTGGATGAGTTGCGAACGGGTGAGTAACGCGTAGGTAACCTGCCTGGTAGCGGGGGATAACTATTGGAAACGATAGCTAATACCGCATAAGAGTAGATGTTGCATGACATTTACTTAAAAGGTGCAATTGCATCACTACCAGATGGACCTGCGTTGTATTAGCTAGTTGGTGGGGTAACGGCTCACCAAGGCGACGATACATAGCCGACCTGAGAGGGTGATCGGCCACACTGGGACTGAGACACGGCCCAGACTCCTACGGGAGGCAGCAGTAGGGAATCTTCGGCAATGGACGGAAGTCTGACCGAGCAACGCCG…	0	0	0	0	0	0	0	13	0	0	0	0	0	0	0	0	0	0	0	0	0	0	0	0	0	0	0	0	0	0	0	0	0	0	0	0	96	143	0	0	0	0	0	0	0	0	0	0
ASV689	AGGGTTTGATTATGGCTCAGGACGAACGCTGGCGGCGTGCTTAACACATGCAAGTCGAACGGTGAAGCGCCTTCCTTTGTGGTGGGTGTGGATGAGTGGCGAACGGGTGAGTAACACGTGAGTAACCTGCCCCCTTCTTCTGGATAACCGCATGAAAGTGTGGCTAATACGGGATATTCTGTGCCTGCTGCATGGTGGGTGTGGGAAAGATTGCGCCTTTGGGTGTTTTTGGTGGGGGATGGGCTCGCGGCCTATCAGCTTGTTGGTGGGGTGATGGCCTACCAAGGCGGTGACGGGTAGCCGGCCTGAGAGGGTGGACGGTCACACTGGGACTGAGACACGGCCCAGACTCCTACGGGAGGCAGCAGTGGGGAATATTGCACAATGGGCGCAAGCCTG…	0	0	0	0	0	0	0	0	0	0	130	122	0	0	0	0	0	0	0	0	0	0	0	0	0	0	0	0	0	0	0	0	0	0	0	0	0	0	0	0	0	0	0	0	0	0	0	0
ASV690	AGAGTTTGATCATGGCTCAGGACGAACGCTGGCGGCGTGCTTAACACATGCAAGTCGAACGATGAAGCCTAGCTTGCTAGGTGGATTAGTGGCGAACGGGTGAGTAATACGTGAGTAACCTACCTTTAACTCTGGGATAAGCCTGGGAAACTGGGTCTAATACCGGATACGACCAATCTCCGCATGGGGTGTTGGTGGAAAGCGTTATGTAGTGGTTATAGATGGGCTCACGGCCTATCAGCTTGTTGGTGAGGTAACGGCTCACCAAGGCGACGACGGGTAGCCGGCCTGAGAGGGTGACCGGCCACACTGGGACTGAGACACGGCCCAGACTCCTACGGGAGGCAGCAGTGGGGAATATTGCACAATGGGCGCAAGCCTGATGCAGCGACGCCGCGT…	0	0	0	0	0	0	0	0	0	0	0	0	0	42	0	0	0	0	0	0	0	0	0	0	0	0	0	92	0	0	0	0	103	15	0	0	0	0	0	0	0	0	0	0	0	0	0	0
ASV691	AGAGTTTGATTATGGCTCAGGACGAACGCTGGCGGCGTGCCTAATACATGCAAGTCGAGCGAAGTTTTTCTGGTGCTTGCACCGGAAAAACTTAGCGGCGAACGGGTGAGTAACACGTAAAGAACCTGCCTCATAGACTGGGACAACTATTGGAAACGATAGCTAATACCGGATAACAGCATTAACTGCATGGTTGATGTTTAAAAGTTGGTTTTGCTAACACTATGAGATGGCTTTGCGGTGCATTAGCTAGTTGGTGGGGTAAAGGCCTACCAAGGCGACGATGCATAGCCGACCTGAGAGGGTGATCGGCCACACTGGGACTGAGACACGGCCCAGACTCCTACGGGAGGCAGCAGTAGGGAATCTTCCGCAATGGGCGAAAGCCTGACGGAGCAA…	0	0	0	0	0	0	0	0	0	0	0	0	0	0	0	0	0	0	0	0	0	0	0	0	0	0	0	0	0	0	0	0	55	124	0	0	31	42	0	0	0	0	0	0	0	0	0	0
ASV692	AGGGTTTGATCATGGCTCAGATTGAACGCTGGCGGCAGGCTTAACACATGCAAGTCGAACGATGACTCTCTAGCTTGCTAGAGAAGATTAGTGGCGGACGGGTGAGTAACATTTAGGAATCTGCCTAGTAGTGGGGGATAGCTCGGGGAAACTCGAATTAATACCGCATACGACCTACGGGTGAAAGGGGGCGCAAGCTCTTGCTATTAGATGAGCCTAAATCAGATTAGCTAGTTGGTGGGGTAAAGGCCCACCAAGGCGACGATCTGTAACTGGTCTGAGAGGATGATCAGTCACACCGGAACTGAGACACGGTCCGGACTCCTACGGGAGGCAGCAGTGGGGAATATTGGACAATGGGGGCAACCCTGATCCAGCCATGCCGCGTGTGTGAAGAAG…	0	0	0	0	0	0	0	0	0	0	0	0	0	0	0	0	0	0	0	0	0	0	0	0	0	0	0	0	0	0	0	0	52	200	0	0	0	0	0	0	0	0	0	0	0	0	0	0
ASV693	AGGGTTTGATCCTGGCTCAGGACGAACGCTGGCGGCGTGCCTAATACATGCAAGTAGGACGCACAGTTTATACCGTAGCTTGCTACACCATAGACTGTGAGTTGCGAACGGGTGAGTAACGCGTAGGTAACCTGCCTATTAGAGGGGGATAACTATTGGAAACGATAGCTAATACCGCATAACAGTATGTAACACATGTTAGATGCTTGAAAGATGCAATTGCATCGCTAGTAGATGGACCTGCGTTGTATTAGCTAGTAGGTAGGGTAAAGGCCTACCTAGGCAACGATACATAGCCGACCTGAGAGGGTGATCGGCCACACTGGGACTGAGACACGGCCCAGACTCCTACGGGAGGCAGCAGTAGGGAATCTTCGGCAATGGGGGGAACCCTGACCG…	0	0	0	0	0	0	0	0	0	0	0	0	0	0	0	0	0	0	0	0	0	0	0	0	0	0	0	0	0	0	0	0	0	0	0	0	0	0	0	0	0	0	0	0	34	218	0	0
ASV694	AGGGTTTGATTCTGGCTCAGGATGAACGCTGACAGAATGCTTAACACATGCAAGTCTTTGGCGAAGCTGTGCTTGCACAGCCTAGCCAAGGCGGACGGGTGAGTAACGCGTAAGGGACTTGCCCTGCAGTCAGGGATAACAGACGGAAACGACTGATAAGACCTGGTAAAGTCAGGCGGACTCATGTCCAGCCTGATGAAAAGGAATGCTGCAGGAGAGCCTTGCGTCCTATTAGCTTGTTGGTGGGGTAACGGCCCACCAAGGCGATGATAGGTAGCCGGCCTGAGAGGGTGGACGGCCACAAGGGGACTGAGATACGGCCCTTACTCCTACGGGAGGCAGCAGTGGGGAATATTGGACAATGGGGGCAACCCTGATCCAGCAATTCTGTGTGCACGA…	116	52	0	0	0	0	0	0	0	0	0	0	0	0	0	0	0	0	0	0	0	0	0	0	0	0	0	0	0	0	83	0	0	0	0	0	0	0	0	0	0	0	0	0	0	0	0	0
ASV695	AGGGTTTGATCCTGGCTCAGGACGAACGCTGGCGGCGTGCTTAACACATGCAAGTCGAACGGTGAAGCGCCTTCCTTTGTGGTGGGTGTGGATGAGTGGCGAACGGGTGAGTAACACGTGAGTAACCTGCCCCCTTCTTCTGGATAACCGCATGAAAGTGTGGCTAATACGGGATATTCTGTGCCTGCTGCATGGTGGGTGTGGGAAAGATTGCGCCTTTGGGTGTTTTTGGTGGGGGATGGGCTCGCGGCCTATCAGCTTGTTGGTGGGGTGATGGCCTACCAAGGCGGTGACGGGTAGCCGGCCTGAGAGGGTGGACGGTCACACTGGGACTGAGACACGGCCCAGACTCCTACGGGAGGCAGCAGTGGGGAATATTGCACAATGGGCGCAAGCCTG…	0	0	0	0	0	0	0	0	0	0	114	137	0	0	0	0	0	0	0	0	0	0	0	0	0	0	0	0	0	0	0	0	0	0	0	0	0	0	0	0	0	0	0	0	0	0	0	0
ASV696	AGGGTTTGATCATGGCTCAGATTGAACGCTGGCGGCAGGCTTAACACATGCAAGTCGAGCGGGGAGATGTAGCTTGCTACATTTCCTAGCGGCGGACGGGTGAGTAATGCTTAGGAATCTGCCTATTAGTGGGGGACAACATTCCGAAAGGAATGCTAATACCGCATACGCCCTACGGGGGAAAGCAGGGGATCTTCGGACCTTGCGCTAATAGATGAGCCTAAGTCAGATTAGCTAGTTGGTGGGGTAAAGGCCTACCAAGGCGACGATCTGTAGCGGGTCTGAGAGGATGATCCGCCACACTGGGACTGAGACACGGCCCAGACTCCTACGGGAGGCAGCAGTGGGGAATATTGGACAATGGGCGCAAGCCTGATCCAGCCATGCCGCGTGTGTGAA…	0	0	0	0	0	0	0	0	0	0	0	45	0	0	0	0	0	0	0	158	0	0	0	0	0	0	0	0	0	0	0	0	0	48	0	0	0	0	0	0	0	0	0	0	0	0	0	0
ASV697	AGGGTTTGATCATGGCTCAGGACGAACGCTGGCGGCGTGCTTAACACATGCAAGTCGAACGATGAAGCCTAGCTTGCTAGGTGGATTAGTGGCGAACGGGTGAGTAATACGTGAGTAACCTACCTTTAACTCTGGGATAAGCCTGGGAAACTGGGTCTAATACCGGATACGACCAATCTCCGCATGGGGTGTTGGTGGAAAGCGTTATGTAGTGGTTATAGATGGGCTCACGGCCTATCAGCTTGTTGGTGAGGTAACGGCTCACCAAGGCGACGACGGGTAGCCGGCCTGAGAGGGTGACCGGCCACACTGGGACTGAGACACGGCCCAGACTCCTACGGGAGGCAGCAGTGGGGAATATTGCACAATGGGCGCAAGCCTGATGCAGCGACGCCGCGT…	0	0	0	0	0	0	0	0	0	0	0	0	0	57	0	0	0	0	0	0	0	0	0	0	0	0	0	77	0	0	0	0	99	18	0	0	0	0	0	0	0	0	0	0	0	0	0	0
ASV698	AGGGTTTGATTATGGCTCAGGACGAACGCTGGCGGCGTGCCTAATACATGCAAGTCGAACGAGAGCGACCGGTGCTTGCACTGGTCAATCTAGTGGCGAACGGGTGAGTAACACGTGGGTAACCTGCCCATCAGAGGGGGATAACATCCGGAAACGGATGCTAAAACCGCATAGGTCTTCGAACCGCATGGTTTGAAGAGGAAAAGAGGCGCAAGCTTCTGCTGATGGATGGACCCGCGGTGCATTAGCTAGTTGGTGAGGTAACGGCTCACCAAGGCCGTGATGCATAGCCGACCTGAGAGGGTGATCGGCCACATTGGGACTGAGACACGGCCCAAACTCCTACGGGAGGCAGCAGTAGGGAATCTTCCGCAATGGACGCAAGTCTGACGGAGCAAC…	129	0	0	0	24	11	0	0	0	0	0	0	0	0	0	0	0	0	0	0	0	0	0	0	0	0	0	0	28	0	0	0	0	0	0	58	0	0	0	0	0	0	0	0	0	0	0	0
ASV699	AGAGTTTGATCATGGCTCAGGACGAACGCTGGCGGCGTGCTTAACACATGCAAGTCGAACGGTGAAGCGCCTTCCTTTGTGGTGGGTGTGGATGAGTGGCGAACGGGTGAGTAACACGTGAGTAACCTGCCCCCTTCTTCTGGATAACCGCATGAAAGTGTGGCTAATACGGGATATTCTGTGCCTGCTGCATGGTGGGTGTGGGAAAGATTGCGCCTTTGGGTGTTTTTGGTGGGGGATGGGCTCGCGGCCTATCAGCTTGTTGGTGGGGTGATGGCCTACCAAGGCGGTGACGGGTAGCCGGCCTGAGAGGGTGGACGGTCACACTGGGACTGAGACACGGCCCAGACTCCTACGGGAGGCAGCAGTGGGGAATATTGCACAATGGGCGCAAGCCTG…	0	0	0	0	0	0	0	0	0	0	117	133	0	0	0	0	0	0	0	0	0	0	0	0	0	0	0	0	0	0	0	0	0	0	0	0	0	0	0	0	0	0	0	0	0	0	0	0
ASV700	AGGGTTTGATTATGGCTCAGGACGAACGCTGGCGGCGTGCTTAACACATGCAAGTCGAACGGGATCCTCTCCAGCTTGCTGGGGGGGTGAGAGTGGCGAACGGGTGAGTAATGCGTGACTAACCTGCCTCATGGTCTGGAATAGCTCCTGGAAACGGGTGGTAATGCCGGATGGTCCAACTTTCCGCATGGTTTGTTGGGAAAGCTTTTGCGCCATGGGATGGGGTCGCGTCCTATCAGCTTGTTGGTGGGGTGTTGGCCTACCAAGGCTTCGACGGGTAGCCGGCCTAAGAGGGCGACCGGCCACATTGGGACTGAGATACGGCCCAGACTCCTACGGGAGGCAGCAGTGGGGAATATTGCACAATGGGGGGAACCCTGATGCAGCGACGCCGCGTGC…	0	0	0	0	0	0	0	0	0	0	0	0	0	0	0	0	0	0	0	0	0	0	76	174	0	0	0	0	0	0	0	0	0	0	0	0	0	0	0	0	0	0	0	0	0	0	0	0
ASV701	AGAGTTTGATCATGGCTCAGGACGAACGCTGGCGGCGTGCTTAACACATGCAAGTCGAACGGTGAAGGGATCAGCTTGCTGGTTCTGGATGAGTGGCGAACGGGTGAGTAACACGTGAGTAACCTGCCCCCTTCTTCTGGATAACCGCATGAAAGTGTGGCTAATACGGGATATTCTGGGTCTGTCGCATGGCGGGCCCGGGAAAGATGCGCCTTTGGGTGTTTTTGGTGGGGGATGGGCTCGCGGCCTATCAGCTTGTTGGTGGGGTGATGGCCTACCAAGGCGGTGACGGGTAGCCGGCCTGAGAGGGTGGACGGTCACACTGGGACTGAGACACGGCCCAGACTCCTACGGGAGGCAGCAGTGGGGAATATTGCACAATGGGCGCAAGCCTGATGC…	0	0	0	0	0	0	0	0	0	0	0	0	0	0	0	0	0	0	0	0	0	0	0	0	0	0	0	0	0	71	0	0	0	0	0	0	0	0	0	0	0	0	0	0	0	0	53	126
ASV702	AGGGTTTGATTATGGCTCAGGACGAACGCTGGCGGCGTGCTTAACACATGCAAGTCGAACGCTGAAGCTCAGCTTTTGTTGGGTGGATGAGTGGCGAACGGGTGAGTAACACGTGAGTAACCTGCCCCCTTCTTTGGGATAACGCCCGGAAACGGGTGCTAATACTGGATATTCACTGGTCTTCGCATGGGGGTTGGTGGAAAGGGTTTTTCTGGTGGGGGATGGGCTCGCGGCCTATCAGCTTGTTGGTGGGGTGATGGCCTACCAAGGCTTTGACGGGTAGCCGGCCTGAGAGGGTGACCGGTCACATTGGGACTGAGATACGGCCCAGACTCCTACGGGAGGCAGCAGTGGGGAATATTGCACAATGGGCGCAAGCCTGATGCAGCGACGCCGCGT…	0	0	0	0	0	0	0	0	0	0	0	0	0	0	0	0	0	0	0	0	0	0	0	0	0	0	0	0	0	0	133	0	0	0	0	0	0	0	0	0	0	0	0	0	66	51	0	0
ASV703	AGAGTTTGATTATGGCTCAGGACGAACGCTGGCGGCGTGCCTAATACATGCAAGTAGAACGCTGAAGGAGGAGCTTGCTTCTCTGGATGAGTTGCGAACGGGTGAGTAACGCGTAGGTAACCTGCCTGGTAGCGGGGGATAACTATTGGAAACGATAGCTAATACCGCATAATAGTAGATGTTGCATGACATTTGCTTAAAAGGTGCAATTGCATCACTACCAGATGGACCTGCGTTGTATTAGCTAGTTGGTGAGGTAACGGCTCACCAAGGCAACGATACATAGCCGACCTGAGAGGGTGATCGGCCACACTGGGACTGAGACACGGCCCAGACTCCTACGGGAGGCAGCAGTAGGGAATCTTCGGCAATGGACGGAAGTCTGACCGAGCAACGCCG…	0	0	0	19	0	0	0	0	0	0	0	0	0	0	0	0	0	0	0	0	66	24	0	0	0	0	0	0	27	94	0	0	0	0	0	0	19	0	0	0	0	0	0	0	0	0	0	0
ASV704	AGAGTTTGATTATGGCTCAGGACGAACGCTGGCGGCGTGCCTAATACATGCAAGTAGAACGCTGAAGAGAGGAGCTTGCTCTTCTCTGGATGAGTTGCGAACGGGTGAGTAACGCGTAGGTAACCTGCCTGGTAGCGGGGGATAACTATTGGAAACGATAGCTAATACCGCATAATAGTAGATGTTGCATGACATTTGCTTAAAAGGTGCAATTGCATCACTACCAGATGGACCTGCGTTGTATTAGCTAGTTGGTGGGGTAACGGCTCACCAAGGCAACGATACATAGCCGACCTGAGAGGGTGATCGGCCACACTGGGACTGAGACACGGCCCAGACTCCTACGGGAGGCAGCAGTAGGGAATCTTCGGCAATGGACGGAAGTCTGACCGAGCAACG…	0	0	0	0	0	0	149	100	0	0	0	0	0	0	0	0	0	0	0	0	0	0	0	0	0	0	0	0	0	0	0	0	0	0	0	0	0	0	0	0	0	0	0	0	0	0	0	0
ASV705	AGGGTTTGATCCTGGCTCAGGACGAACGCTGGCGGCGTGCTTAACACATGCAAGTCGAACGGTGAAGCGCCTTCCTTTGTGGTGGGTGTGGATGAGTGGCGAACGGGTGAGTAACACGTGAGTAACCTGCCCCCTTCTTCTGGATAACCGCATGAAAGTGTGGCTAATACGGGATATTCTGTGCCTGCTGCATGGTGGGTGTGGGAAAGATTGCGCCTTTGGGTGTTTTTGGTGGGGGATGGGCTCGCGGCCTATCAGCTTGTTGGTGGGGTGATGGCCTACCAAGGCGGTGACGGGTAGCCGGCCTGAGAGGGTGGACGGTCACACTGGGACTGAGACACGGCCCAGACTCCTACGGGAGGCAGCAGTGGGGAATATTGCACAATGGGCGCAAGCCTG…	0	0	0	0	0	0	0	0	0	0	139	110	0	0	0	0	0	0	0	0	0	0	0	0	0	0	0	0	0	0	0	0	0	0	0	0	0	0	0	0	0	0	0	0	0	0	0	0
ASV706	AGGGTTTGATCCTGGCTCAGATTGAACGCTGGCGGCAGGCTTAACACATGCAAGTCGAACGATGACTCTCTAGCTTGCTAGAGATGATTAGTGGCGGACGGGTGAGTAACATTTAGGAATCTACCTAGTAGTGGGGGATAGCTCGGGGAAACTCGAATTAATACCGCATACGACCTACGGGTGAAAGGGGGCGCAAGCTCTTGCTATTAGATGAGCCTAAATCAGATTAGCTAGTTGGTGGGGTAAAGGCCCACCAAGGCGACGATCTGTAACTGGTCTGAGAGGATGATCAGTCACACCGGAACTGAGACACGGTCCGGACTCCTACGGGAGGCAGCAGTGGGGAATATTGGACAATGGGGGCAACCCTGATCCAGCCATGCCGCGTGTGTGAAGAAG…	0	0	0	0	0	0	0	0	0	0	0	98	0	0	0	0	0	125	0	26	0	0	0	0	0	0	0	0	0	0	0	0	0	0	0	0	0	0	0	0	0	0	0	0	0	0	0	0
ASV707	AGGGTTCGATTCTGGCTCAGGACGAACGCTGGCGGCGTGCCTAATACATGCAAGTAGAACGCTGAAGAGAGGAGCTTGCTCTTCTTGGATGAGTTGCGAACGGGTGAGTAACGCGTAGGTAACCTGCCTGGTAGCGGGGGATAACTATTGGAAACGATAGCTAATACCGCATGATATTAATTGTCGCATGATAATTAATTGAAAGATGCAATTGCATCACTACCAGATGGACCTGCGTTGTATTAGCTAGTTGGTGAGGTAACGGCTCACCAAGGCGACGATACATAGCCGACCTGAGAGGGTGATCGGCCACACTGGGACTGAGACACGGCCCAGACTCCTACGGGAGGCAGCAGTAGGGAATCTTCGGCAATGGGGGGAACCCTGACCGAGCAACGC…	0	0	0	0	0	0	0	0	0	0	0	0	0	0	0	0	0	0	0	0	0	0	0	0	0	0	0	0	0	0	0	15	0	0	0	0	0	0	0	0	102	80	0	0	0	0	0	0
ASV708	AGAGTTTGATCCTGGCTCAGGACGAACGCTGGCGGCGTGCCTAATACATGCAAGTAGGACGCACAGTTTATACCGTAGCTTGCTACACCATAGACTGTGAGTTGCGAACGGGTGAGTAACGCGTAGGTAACCTGCCTATTAGAGGGGGATAACTATTGGAAACGATAGCTAATACCGCATAACAGTATGTAACACATGTTAGATGCTTGAAAGATGCAATTGCATCGCTAGTAGATGGACCTGCGTTGTATTAGCTAGTAGGTAGGGTAAAGGCCTACCTAGGCAACGATACATAGCCGACCTGAGAGGGTGATCGGCCACACTGGGACTGAGACACGGCCCAGACTCCTACGGGAGGCAGCAGTAGGGAATCTTCGGCAATGGGGGGAACCCTGACCG…	0	0	0	0	0	0	0	0	0	0	0	0	0	0	0	0	0	0	0	0	0	0	0	0	0	0	0	0	0	0	0	0	0	0	0	0	0	0	0	0	0	0	0	0	39	210	0	0
ASV709	AGAGTTTGATTATGGCTCAGATTGAACGCTGGCGGCATGCTTTACACATGCAAGTCGAACGGCAGCACGAAAGAGCTTGCTCTTTTGGTGGCGAGTGGCGAACGGGTGAGTAATGCATCGGAACGTACCGAGTAATGGGGGATAACTATCCGAAAGGATAGCTAATACCGCATACGCTTTGAGAAGGAAAGTGGGGGCTCTTCGGACCTCACGTTATTCGAGCGGCCGATGTCTGATTAGCTAGTTGGTGGGGTAAAGGCCTACCAAGGCGACGATCAGTAGCGGGTCTGAGAGGATGATCCGCCACACTGGGACTGAGACACGGCCCAGACTCCTACGGGAGGCAGCAGTGGGGAATTTTGGACAATGGGCGCAAGCCTGATCCAGCCATGCCGCGTG…	0	0	0	0	0	0	0	0	0	0	0	0	0	0	0	0	0	0	0	0	0	0	0	0	0	0	0	0	0	0	0	0	0	0	104	144	0	0	0	0	0	0	0	0	0	0	0	0
ASV710	AGGGTTTGATCCTGGCTCAGGACGAACGCTGGCGGCGTGCTTAACACATGCAAGTCGAACGATGAAGCCTAGCTTGCTAGGTGGATTAGTGGCGAACGGGTGAGTAATACGTGAGTAACCTACCTTTAACTCTGGGATAAGCCTGGGAAACTGGGTCTAATACCGGATACGACCAATCTCCGCATGGAGTGTTGGTGGAAAGCGTTATGTAGTGGTTATAGATGGGCTCACGGCCTATCAGCTTGTTGGTGAGGTAACGGCTCACCAAGGCGACGACGGGTAGCCGGCCTGAGAGGGTGACCGGCCACACTGGGACTGAGACACGGCCCAGACTCCTACGGGAGGCAGCAGTGGGGAATATTGCACAATGGGCGCAAGCCTGATGCAGCGACGCCGCGT…	0	0	0	0	0	0	0	0	0	0	0	0	0	0	0	0	0	0	0	0	0	0	0	0	0	0	0	0	0	0	0	0	0	0	0	0	0	0	111	23	0	0	0	0	114	0	0	0
ASV711	AGGGTTTGATTATGGCTCAGGACGAACGCTGGCGGTGTGCTTAACACATGCAAGTCGAACGGTAAGGCCCTTTCGGGGGTACACGAGTGGCGAACGGGTGAGTAACACGTGAGTAACCTGCCCTCATCTCTGGGATAACAGTCGGAAACGGTTGCTAATACTGGATATGAGCTTGCAAGGCATCTTGTGGGTTGGAAAGATATTTTTTGGTTGGGGATGGACTCGCGGCCTATCAGCTTGTTGGTGAGGTAGTGGCTCACCAAGGCTTCGACGGGTAGCCGGCCTGAGAGGGCGACCGGCCACATTGGGACTGAGATACGGCCCAGACTCCTACGGGAGGCAGCAGTGGGGAATATTGCACAATGGACGGAAGTCTGATGCAGCAACGCCGCGTGCGGG…	0	0	0	0	0	0	0	0	0	0	0	0	0	0	0	0	0	0	0	0	0	0	0	0	0	0	0	0	0	0	0	0	0	0	0	0	0	0	0	248	0	0	0	0	0	0	0	0
ASV712	AGGGTTTGATCCTGGCTCAGGACGAACGCTGGCGGCGTGCCTAATACATGCAAGTAGAACGCTGAAGAGAGGAGCTTGCTCTTCTTGGATGAGTTGCGAACGGGTGAGTAACGCGTAGGTAACCTGCCTGGTAGCGGGGGATAACTATTGGAAACGATAGCTAATACCGCATGATATTAATTGTCGCATGATAATTAATTGAAAGATGCAATTGCATCACTACCAGATGGACCTGCGTTGTATTAGCTAGTTGGTGAGGTAACGGCTCACCAAGGCGACGATACATAGCCGACCTGAGAGGGTGATCGGCCACACTGGGACTGAGACACGGCCCAGACTCCTACGGGAGGCAGCAGTAGGGAATCTTCGGCAATGGGGGGAACCCTGACCGAGCAACGC…	0	0	0	0	0	0	0	0	0	0	0	0	0	0	0	0	0	0	0	0	0	0	0	0	0	0	0	0	0	0	0	0	0	0	0	0	0	0	0	0	114	88	0	0	0	0	0	0
ASV713	AGGGTTCGATTCTGGCTCAGGACGAACGCTGGCGGCGTGCTTAACACATGCAAGTCGAACGAAGAGCGATGGAAGCTTGCTTCTATCAATCTTAGTGGCGAACGGGTGAGTAACGCGTAATCAACCTGCCCTTCAGAGGGGGACAACAGTTGGAAACGACTGCTAATACCGCATACGATCTAATCTCGGCATCGAGGATAGATGAAAGGTGGCCTCTACATGTAAGCTATCACTGAAGGAGGGGATTGCGTCTGATTAGCTAGTTGGAGGGGTAACGGCCCACCAAGGCGATGATCAGTAGCCGGTCTGAGAGGATGAACGGCCACATTGGGACTGAGACACGGCCCAGACTCCTACGGGAGGCAGCAGTGGGGAATCTTCCGCAATGGACGAAAGTCT…	0	2	0	0	0	0	0	0	0	0	0	0	0	0	0	0	0	35	0	0	0	0	0	0	0	0	0	0	71	0	0	0	0	0	1	4	0	0	0	0	0	131	0	0	0	3	0	0
ASV714	AGGGTTTGATTATGGCTCAGGACGAACGCTGGCGGCGTGCTTAACACATGCAAGTCGAACGAAGAGCGATGGAAGCTTGCTTCTATCAATCTTAGTGGCGAACGGGTGAGTAACGCGTAATCAACCTGCCCTTCAGAGGGGGACAACAGTTGGAAACGACTGCTAATACCGCATACGATCTAATCTCGGCATCGAGGATAGATGAAAGGTGGCCTCTACATGTAAGCTATCACTGAAGGAGGGGATTGCGTCTGATTAGCTAGTTGGAGGGGTAACGGCCCACCAAGGCGATGATCAGTAGCCGGTCTGAGAGGATGAACGGCCACATTGGGACTGAGACACGGCCCAGACTCCTACGGGAGGCAGCAGTGGGGAATCTTCCGCAATGGACGAAAGTCT…	0	0	22	16	0	0	60	0	0	0	0	0	0	0	0	0	0	38	0	52	0	0	0	0	0	0	0	0	0	0	0	0	0	0	0	0	0	0	0	0	0	0	27	32	0	0	0	0
ASV715	AGAGTTTGATTATGGCTCAGATTGAACGCTGGCGGCAGGCTTAACACATGCAAGTCGAACGGTAACATAAAGAAGCTTGCTTCTTTGATGACGAGTGGCGGACGGGTGAGTAATGCTTGGGAATCTAGCTTATGGAGGGGGATAACTACGGGAAACTGTAGCTAATACCGCGTAGAATCGGGAGATGAAAGTGTGGGACCTTCGGGCCACATGCCATAGGATGAGCCCAAGTGGGATTAGGTAGTTGGTGAGGTAAAGGCTCACCAAGCCGACGATCTCTAGCTGGTCTGAGAGGATGACCAGCCACACTGGGACTGAGACACGGCCCAGACTCCTACGGGAGGCAGCAGTGGGGAATATTGCGCAATGGGGGCAACCCTGACGCAGCCATGCCGCGTG…	0	0	0	0	0	0	0	0	0	0	91	156	0	0	0	0	0	0	0	0	0	0	0	0	0	0	0	0	0	0	0	0	0	0	0	0	0	0	0	0	0	0	0	0	0	0	0	0
ASV716	AGGGTTTGATTATGGCTCAGGACGAACGCTGGCGGCGTGCCTAATACATGCAAGTAGAACGCTGAAGAGAGGAGCTTGCTCTTCTTGGATGAGTTGCGAACGGGTGAGTAACGCGTAGGTAACCTGCCTGGTAGCGGGGGATAACTATTGGAAACGATAGCTAATACCGCATGATATTAATTGTCGCATGATAATTAATTGAAAGATGCAATTGCATCACTACCAGATGGACCTGCGTTGTATTAGCTAGTTGGTGAGGTAACGGCTCACCAAGGCGACGATACATAGCCGACCTGAGAGGGTGATCGGCCACACTGGGACTGAGACACGGCCCAGACTCCTACGGGAGGCAGCAGTAGGGAATCTTCGGCAATGGGGGGAACCCTGACCGAGCAACGC…	0	0	0	0	0	0	0	0	0	0	0	0	0	0	0	0	0	0	0	0	0	0	0	0	0	0	0	0	0	0	0	9	0	0	0	0	0	0	0	0	114	79	0	0	0	0	0	0
ASV717	AGAGTTTGATCATGGCTCAGGACGAACGCTGGCGGCGTGCTTAACACATGCAAGTCGAACGAAGAGCGATGGAAGCTTGCTTCTATCAATCTTAGTGGCGAACGGGTGAGTAACGCGTAATCAACCTGCCCTTCAGAGGGGGACAACAGTTGGAAACGACTGCTAATACCGCATACGATCTAACCTCGGCATCGAGGATGGATGAAAGGTGGCCTCTATTTATAAGCTATCACTGAAGGAGGGGATTGCGTCTGATTAGCTAGTTGGAGGGGTAACGGCCCACCAAGGCGATGATCAGTAGCCGGTCTGAGAGGATGAACGGCCACATTGGGACTGAGACACGGCCCAGACTCCTACGGGAGGCAGCAGTGGGGAATCTTCCGCAATGGACGAAAGTCT…	63	89	0	0	0	0	0	0	0	0	0	0	94	0	0	0	0	0	0	0	0	0	0	0	0	0	0	0	0	0	0	0	0	0	0	0	0	0	0	0	0	0	0	0	0	0	0	0
ASV718	AGAGTTTGATCCTGGCTCAGGACGAACGCTGGCGGCGTGCCTAATACATGCAAGTAGAACGCACAGTTTATACCGTAGCTTGCTACACCATAGACTGTGAGTTGCGAACGGGTGAGTAACGCGTAGGTAACCTGCCTGGTAGCGGGGGATAACTATTGGAAACGATAGCTAATACCGCATAATATTAATTATTGCATGATAATTGATTGAAAGGTGCAATTGCACCACTACCAGATGGACCTGCGTTGTATTAGCTAGTAGGTGAGGTAACGGCTCACCTAGGCGACGATACATAGCCGACCTGAGAGGGTGATCGGCCACACTGGGACTGAGACACGGCCCAGACTCCTACGGGAGGCAGCAGTAGGGAATCTTCGGCAATGGACGAAAGTCTGACCG…	37	65	42	49	0	0	0	0	0	0	0	0	0	0	0	0	0	0	0	0	0	0	0	0	0	0	0	0	0	0	0	0	0	0	0	0	53	0	0	0	0	0	0	0	0	0	0	0
ASV719	AGAGTTTGATTATGGCTCAGGACGAACGCTGGCGGCGTGCCTAATACATGCAAGTCGAACGAGAGCGACCGGTGCTTGCACTGGTCAATCTAGTGGCGAACGGGTGAGTAACACGTGGGTAACCTGCCCATCAGAGGGGGATAACATCCGGAAACGGATGCTAAAACCGCATAGGTCTTCGAACCGCATGGTTTGAAGAGGAAAAGAGGCGCAAGCTTCTGCTGATGGATGGACCCGCGGTGCATTAGCTAGTTGGTGAGGTAACGGCTCACCAAGGCCGTGATGCATAGCCGACCTGAGAGGGTGATCGGCCACATTGGGACTGAGACACGGCCCAAACTCCTACGGGAGGCAGCAGTAGGGAATCTTCCGCAATGGACGCAAGTCTGACGGAGCAAC…	0	0	0	0	31	0	0	92	0	0	0	0	0	0	0	0	0	0	0	0	0	0	0	0	0	0	0	0	0	0	0	0	0	0	0	0	0	0	0	0	0	0	0	123	0	0	0	0
ASV720	AGAGTTTGATTATGGCTCAGGACGAACGCTGGCGGCGTGCTTAACACATGCAAGTCGAACGCTGAAGCCTGGCTTTTGTTGGGTGGATGAGTGGCGAACGGGTGAGTAACACGTGAGTAACCTGCCCCCTTCTTTGGGATAACGCCCGGAAACGGGTGCTAATACTGGATATTCACTGGTCTTCGCATGGGGGTTGGTGGAAAGGGTTTTTCTGGTGGGGGATGGGCTCGCGGCCTATCAGCTTGTTGGTGGGGTGATGGCCTACCAAGGCTTTGACGGGTAGCCGGCCTGAGAGGGTGACCGGTCACATTGGGACTGAGATACGGCCCAGACTCCTACGGGAGGCAGCAGTGGGGAATATTGCACAATGGGCGCAAGCCTGATGCAGCGACGCCGCGT…	0	0	0	0	0	0	0	0	0	0	0	0	0	0	0	0	0	0	0	0	0	0	0	0	0	0	0	0	0	0	0	0	0	0	0	0	0	0	0	0	0	0	0	0	145	101	0	0
ASV721	AGGGTTTGATTATGGCTCAGGACGAACGCTGGCGGCGTGCCTAATACATGCAAGTAGAACGCTGAAGAGAGGAGCTTGCTCTTCTCTGGATGAGTTGCGAACGGGTGAGTAACGCGTAGGTAACCTGCCTGGTAGCGGGGGATAACTATTGGAAACGATAGCTAATACCGCATAATAGTAGATGTTGCATGACATTTGCTTAAAAGGTGCAATTGCATCACTACCAGATGGACCTGCGTTGTATTAGCTAGTTGGTGGGGTAACGGCTCACCAAGGCAACGATACATAGCCGACCTGAGAGGGTGATCGGCCACACTGGGACTGAGACACGGCCCAGACTCCTACGGGAGGCAGCAGTAGGGAATCTTCGGCAATGGACGGAAGTCTGACCGAGCAACG…	0	0	0	0	0	0	137	108	0	0	0	0	0	0	0	0	0	0	0	0	0	0	0	0	0	0	0	0	0	0	0	0	0	0	0	0	0	0	0	0	0	0	0	0	0	0	0	0
ASV722	AGAGTTTGATCCTGGCTCAGGACGAACGCTGGCGGCGTGCCTAATACATGCAAGTAGGACGCACAGTTTATACCGTAGCTTGCTACACCATAGACTGTGAGTTGCGAACGGGTGAGTAACGCGTAGGTAACCTGCCTATTAGAGGGGGATAACTATTGGAAACGATAGCTAATACCGCATAACAGTATGTAACACATGTTAGATGCTTGAAAGATGCAATTGCATCGCTAGTAGATGGACCTGCGTTGTATTAGCTAGTAGGTAGGGTAATGGCCTACCTAGGCGACGATACATAGCCGACCTGAGAGGGTGATCGGCCACACTGGGACTGAGACACGGCCCAGACTCCTACGGGAGGCAGCAGTAGGGAATCTTCGGCAATGGGGGGAACCCTGACCG…	0	0	0	0	0	0	0	0	117	35	0	0	0	0	0	0	93	0	0	0	0	0	0	0	0	0	0	0	0	0	0	0	0	0	0	0	0	0	0	0	0	0	0	0	0	0	0	0
ASV723	AGAGTTTGATCATGGCTCAGGACGAACGCTGGCGGCGTGCCTAATACATGCAAGTAGAACGCTGAAGGAGGAGCTTGCTTCTCCGGATGAGTTGCGAACGGGTGAGTAACGCGTAGGTAACCTGCCTGGTAGTGGGGGATAACTATTGGAAACGATAGCTAATACCGCATAAGAGTAGATGTTGCATGACATTTGCTTAAAAGGTGCAATTGCATCACTACCAGATGGACCTGCGTTGTATTAGCTAGTTGGTGGGGTAACGGCTCACCAAGGCGACGATACATAGCCGACCTGAGAGGGTGATCGGCCACACTGGGACTGAGACACGGCCCAGACTCCTACGGGAGGCAGCAGTAGGGAATCTTCGGCAATGGACGGAAGTCTGACCGAGCAACGCCG…	0	0	0	0	0	0	0	0	0	0	0	0	81	164	0	0	0	0	0	0	0	0	0	0	0	0	0	0	0	0	0	0	0	0	0	0	0	0	0	0	0	0	0	0	0	0	0	0
ASV724	AGAGTTTGATTATGGCTCAGGACGAACGCTGGCGGCGTGCTTAACACATGCAAGTCGAACGGGATCCTCTCCAGCTTGCTGGGGGGGTGAGAGTGGCGAACGGGTGAGTAATGCGTGACTAACCTGCCTCATGGTCTGGAATAGCTCCTGGAAACGGGTGGTAATGCCGGATGGTCCAACTTTCCGCATGGTTTGTTGGGAAAGCTTTTGCGCCATGGGATGGGGTCGCGTCCTATCAGCTTGTTGGTGGGGTGTTGGCCTACCAAGGCTTCGACGGGTAGCCGGCCTAAGAGGGCGACCGGCCACATTGGGACTGAGATACGGCCCAGACTCCTACGGGAGGCAGCAGTGGGGAATATTGCACAATGGGGGGAACCCTGATGCAGCGACGCCGCGTGC…	0	0	0	0	0	0	0	0	0	0	0	0	0	0	0	0	0	0	0	0	0	0	83	162	0	0	0	0	0	0	0	0	0	0	0	0	0	0	0	0	0	0	0	0	0	0	0	0
ASV725	AGAGTTTGATTCTGGCTCAGGACGAACGCTGGCGGCGTGCTTAACACATGCAAGTCGAACGCTGAAGCCTGGCTTTTGTTGGGTGGATGAGTGGCGAACGGGTGAGTAACACGTGAGTAACCTGCCCCCTTCTTTGGGATAACGCCCGGAAACGGGTGCTAATACTGGATATTCACTGGTCTTCGCATGGGGGTTGGTGGAAAGGGTTTTCTGGTGGGGGATGGGCTCGCGGCCTATCAGCTTGTTGGTGGGGTGATGGCCTACCAAGGCTTTGACGGGTAGCCGGCCTGAGAGGGTGACCGGTCACATTGGGACTGAGATACGGCCCAGACTCCTACGGGAGGCAGCAGTGGGGAATATTGCACAATGGGCGCAAGCCTGATGCAGCGACGCCGCGTG…	0	0	0	0	0	0	0	0	0	0	0	0	0	0	0	0	0	0	0	0	0	0	59	106	0	0	0	41	0	0	0	0	0	0	0	0	0	0	0	0	0	0	0	39	0	0	0	0
ASV726	AGGGTTTGATTATGGCTCAGGACGAACGCTGGCGGCGTGCTTAACACATGCAAGTCGAACGGGATCCTCTCCAGCTTGCTGGGGGGGTGAGAGTGGCGAACGGGTGAGTAATGCGTGACTAACCTGCCTCATGGTCTGGAATAGCTCCTGGAAACGGGTGGTAATGCCGGATGGTCCAACTTTCCGCATGGTTTGTTGGGAAAGCTTTTGCGCCATGGGATGGGGTCGCGTCCTATCAGCTTGTTGGTGGGGTGTTGGCCTACCAAGGCTTCGACGGGTAGCCGGCCTAAGAGGGCGACCGGCCACATTGGGACTGAGATACGGCCCAGACTCCTACGGGAGGCAGCAGTGGGGAATATTGCACAATGGGGGGAACCCTGATGCAGCGACGCCGCGTGC…	0	0	0	0	0	0	0	0	0	0	0	0	0	0	0	0	0	0	0	0	0	0	75	169	0	0	0	0	0	0	0	0	0	0	0	0	0	0	0	0	0	0	0	0	0	0	0	0
ASV727	AGAGTTTGATTATGGCTCAGATTGAACGCTGGCGGCATGCTTTACACATGCAAGTCGGACGGCAGCACAGAGAAGCTTGCTTCTTGGGTGGCGAGTGGCGAACGGGTGAGTAACATATCGGAACGTACCGAGCAGTGGGGGATAACTAATCGAAAGATTAGCTAATACCGCATATATTCTGAGGAAGAAAGCAGGGGACCATTTGGCCTTGCGCTGTTTGAGCGGCCGATATCTGATTAGCTAGTTGGTGGGGTAAAGGCCTACCAAGGCGACGATCAGTAGCGGGTCTGAGAGGATGATCCGCCACACTGGGACTGAGACACGGCCCAGACTCCTACGGGAGGCAGCAGTGGGGAATTTTGGACAATGGGCGCAAGCCTGATCCAGCCATGCCGCGTG…	0	0	0	0	0	0	0	0	0	0	0	0	0	0	0	0	0	0	0	0	0	0	0	0	0	0	0	0	0	0	0	100	0	0	0	0	0	0	0	0	0	0	119	25	0	0	0	0
ASV728	AGAGTTTGATTCTGGCTCAGGACGAACGCTGGCGGTGTGCTTAACACATGCAAGTCGAACGGTAAGGCCCTTTCGGGGGTACACGAGTGGCGAACGGGTGAGTAACACGTGAGTAACCTGCCCTCATCTCTGGGATAACAGTCGGAAACGGTTGCTAATACTGGATATGAGCTTGCAAGGCATCTTGTGGGTTGGAAAGATATTTTTTGGTTGGGGATGGACTCGCGGCCTATCAGCTTGTTGGTGAGGTAGTGGCTCACCAAGGCTTCGACGGGTAGCCGGCCTGAGAGGGCGACCGGCCACATTGGGACTGAGATACGGCCCAGACTCCTACGGGAGGCAGCAGTGGGGAATATTGCACAATGGACGGAAGTCTGATGCAGCAACGCCGCGTGCGGG…	0	0	0	0	0	0	0	0	0	0	0	0	0	0	0	0	0	0	0	0	0	0	0	0	0	0	0	0	0	0	0	0	0	0	0	0	0	0	0	244	0	0	0	0	0	0	0	0
ASV729	AGAGTTTGATTATGGCTCAGGACGAACGCTGGCGGCGTGCCTAATACATGCAAGTAGAACGCTGAAGGAGGAGCTTGCTTCTCTGGATGAGTTGCGAACGGGTGAGTAACGCGTAGGTAACCTGCCTGGTAGCGGGGGATAACTATTGGAAACGATAGCTAATACCGCATAAGAGTAGATGTTGCATGACATTTGCTTAAAAGGTGCAATTGCATCACTACCAGATGGACCTGCGTTGTATTAGCTAGTTGGTGAGGTAACGGCTCACCAAGGCAACGATACATAGCCGACCTGAGAGGGTGATCGGCCACACTGGGACTGAGACACGGCCCAGACTCCTACGGGAGGCAGCAGTAGGGAATCTTCGGCAATGGACGGAAGTCTGACCGAGCAACGCCG…	0	0	67	52	0	0	0	0	0	0	0	0	0	0	0	0	0	0	0	0	19	0	0	0	0	0	0	0	0	0	0	0	64	41	0	0	0	0	0	0	0	0	0	0	0	0	0	0
ASV730	AGGGTTTGATTCTGGCTCAGGACGAACGCTGGCGGCGTGCCTAATACATGCAAGTAGAACGCTGAAGCTTGGTGCTTGCACCGAGCGGATGAGTTGCGAACGGGTGAGTAACGCGTAGGTAACCTGCCTGGTAGCGGGGGATAACTATTGGAAACGATAGCTAATACCGCATAATAGTAGATGTTGCATGACATTTGCTTAAAAGGTGCAATTGCATCACTACCAGATGGACCTGCGTTGTATTAGCTAGTTGGTGAGGTAACGGCTCACCAAGGCAACGATACATAGCCGACCTGAGAGGGTGATCGGCCACACTGGGACTGAGACACGGCCCAGACTCCTACGGGAGGCAGCAGTAGGGAATCTTCGGCAATGGACGGAAGTCTGACCGAGCAACGC…	0	0	46	49	0	0	46	52	0	0	0	0	0	0	0	0	0	0	0	0	0	0	0	0	29	0	0	0	21	0	0	0	0	0	0	0	0	0	0	0	0	0	0	0	0	0	0	0
ASV731	AGGGTTTGATCATGGCTCAGGACGAACGCTGGCGGCGTGCCTAATACATGCAAGTAGAACGCTGAAGGAGGAGCTTGCTTCTCCGGATGAGTTGCGAACGGGTGAGTAACGCGTAGGTAACCTGCCTGGTAGTGGGGGATAACTATTGGAAACGATAGCTAATACCGCATAAGAGTAGATGTTGCATGACATTTGCTTAAAAGGTGCAATTGCATCACTACCAGATGGACCTGCGTTGTATTAGCTAGTTGGTGGGGTAACGGCTCACCAAGGCGACGATACATAGCCGACCTGAGAGGGTGATCGGCCACACTGGGACTGAGACACGGCCCAGACTCCTACGGGAGGCAGCAGTAGGGAATCTTCGGCAATGGACGGAAGTCTGACCGAGCAACGCCG…	0	0	0	0	0	0	0	0	0	0	0	0	84	159	0	0	0	0	0	0	0	0	0	0	0	0	0	0	0	0	0	0	0	0	0	0	0	0	0	0	0	0	0	0	0	0	0	0
ASV732	AGGGTTTGATTCTGGCTCAGGATGAACGCTGGCGGCGCGCCTAACACATGCAAGTCGAACGATTAAAGCACCTTCGGGTGTGTATAAAGTGGCGAACGGCTGAGTAACACGTGGGCAACCTGCCCCTCTCATTGGGATAGCCACGGGAAACCGTGGATAATACCGAATACTTCGAGACTTCCGCATGGAAGACTCGAGAAAGCTCCGGCGGAGAGGGATGGGCCCGCGGCCTGTTAGCTTGTTGGTGGGGTAACGGCCTACCAAGGCAATGATGGGTAGCTGGGTTGAGAGACCGACCAGCCAGATTGGGACTGAGACACGGCCCAGACTCCTACGGGAGGCAGCAGTGGGGAATCTTGCACAATGGGCGAAAGCCTGATGCAGCGACGCCGCGTGCGG…	0	0	0	0	0	0	0	0	0	0	0	0	0	0	96	85	0	0	0	0	0	0	0	0	0	0	0	0	0	0	0	0	0	0	62	0	0	0	0	0	0	0	0	0	0	0	0	0
ASV733	AGAGTTTGATCCTAGCTCAGGACGAACGCTGGCGGCGTGCCTAATACATGCAAGTAGAACGCTGAAGAGAGGAGCTTGCTCTTCTTGGATGAGTTGCGAACGGGTGAGTAACGCGTAGGTAACCTGCCTGGTAGCGGGGGATAACTATTGGAAACGATAGCTAATACCGCATGATATTAATTGTCGCATGATAATTAATTGAAAGATGCAATTGCATCACTACCAGATGGACCTGCGTTGTATTAGCTAGTTGGTGAGGTAACGGCTCACCAAGGCGACGATACATAGCCGACCTGAGAGGGTGATCGGCCACACTGGGACTGAGACACGGCCCAGACTCCTACGGGAGGCAGCAGTAGGGAATCTTCGGCAATGGGGGGAACCCTGACCGAGCAACGC…	0	0	0	0	0	0	0	0	0	0	0	0	0	0	0	0	0	0	0	0	0	0	0	0	0	0	0	0	0	0	0	10	0	0	0	0	0	0	0	0	105	92	0	0	0	0	0	0
ASV734	AGGGTTTGATTATGGCTCAGGACGAACGCTGGCGGCGTGCTTAACACATGCAAGTCGAACGCTGAAGCCTGGCTTTTGTTGGGTGGATGAGTGGCGAACGGGTGAGTAACACGTGAGTAACCTGCCCCCTTCTTTGGGATAACGCCCGGAAACGGGTGCTAATACTGGATATTCACTGGTCTTCGCATGGGGGTTGGTGGAAAGGGTTTTCTGGTGGGGGATGGGCTCGCGGCCTATCAGCTTGTTGGTGGGGTGATGGCCTACCAAGGCTTTGACGGGTAGCCGGCCTGAGAGGGTGACCGGTCACATTGGGACTGAGATACGGCCCAGACTCCTACGGGAGGCAGCAGTGGGGAATATTGCACAATGGGCGCAAGCCTGATGCAGCGACGCCGCGTG…	0	0	0	0	0	0	0	0	0	0	0	0	0	0	0	0	0	0	0	0	0	0	0	0	0	0	0	0	0	0	0	0	0	0	94	149	0	0	0	0	0	0	0	0	0	0	0	0
ASV735	AGGGTTTGATTCTGGCTCAGGACGAACGCTGGCGGCGTGCTTAACACATGCAAGTCGAACGCTGAAGCCTAGCTTTTGTTGGGTGGATGAGTGGCGAACGGGTGAGTAACACGTGAGTAACCTGCCCCCTTCTTTGGGATAACGCCCGGAAACGGGTGCTAATACTGGATATTCACTGATCTTCGCATGGGGGTTGGTGGAAAGGTTTTTTCTGGTGGGGGATGGGCTCGCGGCCTATCAGCTTGTTGGTGGGGTGATGGCCTACCAAGGCTTTGACGGGTAGCCGGCCTGAGAGGGTGACCGGTCACATTGGGACTGAGATACGGCCCAGACTCCTACGGGAGGCAGCAGTGGGGAATATTGCACAATGGGCGAAAGCCTGATGCAGCGACGCCGCGT…	0	0	24	14	0	0	0	0	0	0	0	0	0	0	0	0	0	0	0	0	0	0	0	0	0	0	0	0	0	0	0	0	0	0	0	0	0	0	0	0	84	102	0	0	0	0	18	0
ASV736	AGGGTTTGATCCTGGCTCAGGACGAACGCTGGCGGCGTGCTTAACACATGCAAGTCGAACGGGTCTGCCTTGTTTTTTGCGGGGTGGGTCAGTGGCGAACGGGTGAGTAACACGTGAGTAACCTGCCCCTCACTTCTGGATAACCGCTTGAAAGGGTGGCTAATACGGGGTGTTCTGGCCGTGCCGCATGGTGTGGCTGGGAAAGATTCACTTTTGTGGTGTTTTGGTGGGGGATGGGCTCGCGGCCTATCAGCTTGTTGGTGGGGTGATGGCCTGCCAAGGCTTTGACGGGTAGCCGGCCTGAGAGGGTGGGCGGTCACACTGGGACTGAGATACGGCCCAGACTCCTGCGGGAGGCAGCAGTGGGGGGTATTGCACAATGGGCGGAAGCCTGATGCA…	0	0	0	0	0	0	0	0	242	0	0	0	0	0	0	0	0	0	0	0	0	0	0	0	0	0	0	0	0	0	0	0	0	0	0	0	0	0	0	0	0	0	0	0	0	0	0	0
ASV737	AGAGTTTGATTCTGGCTCAGGACGAACGCTGGCGGCGTGCCTAATACATGCAAGTAGAACGCTGAAGGAGGAGCTTGCTTCTCTGGATGAGTTGCGAACGGGTGAGTAACGCGTAGGTAACCTGCCTGGTAGCGGGGGATAACTATTGGAAACGATAGCTAATACCGCATAATAGTAGATGTTGCATGACATTTGCTTAAAAGGTGCAATTGCATCACTACCAGATGGACCTGCGTTGTATTAGCTAGTTGGTGAGGTAACGGCTCACCAAGGCAACGATACATAGCCGACCTGAGAGGGTGATCGGCCACACTGGGACTGAGACACGGCCCAGACTCCTACGGGAGGCAGCAGTAGGGAATCTTCGGCAATGGACGGAAGTCTGACCGAGCAACGCCG…	0	0	0	0	0	0	0	0	0	0	0	0	0	0	0	0	0	0	0	0	41	38	0	0	0	0	0	0	47	96	0	0	0	0	0	0	20	0	0	0	0	0	0	0	0	0	0	0
ASV738	AGGGTTTGATTCTGGCTCAGGACGAACGCTGGCGGCGTGCTTAACACATGCAAGTCGAACGCTGAAGCTCAGCTTTTGTTGGGTGGATGAGTGGCGAACGGGTGAGTAACACGTGAGTAACCTGCCCCCTTCTTTGGGATAACGCCCGGAAACGGGTGCTAATACTGGATATTCACTGGTCTTCGCATGGGGGTTGGTGGAAAGGGTTTTTCTGGTGGGGGATGGGCTCGCGGCCTATCAGCTTGTTGGTGGGGTGATGGCCTACCAAGGCTTTGACGGGTAGCCGGCCTGAGAGGGTGACCGGTCACATTGGGACTGAGATACGGCCCAGACTCCTACGGGAGGCAGCAGTGGGGAATATTGCACAATGGGCGCAAGCCTGATGCAGCGACGCCGCGT…	0	0	0	0	0	0	0	0	0	0	0	0	0	0	0	0	0	0	0	0	0	0	0	0	0	0	0	0	0	0	146	0	0	0	0	0	0	0	0	0	0	0	0	0	48	48	0	0
ASV739	AGAGTTTGATTATGGCTCAGATTGAACGCTGGCGGCATGCTTTACACATGCAAGTCGAACGGCAGCGCGGGCTTCGGCCTGGCGGCGAGTGGCGAACGGGTGAGTAATACATCGGAACGTGCCCAGTAGTGGGGGATAGCTCGGCGAAAGCCGGATTAATACCGCATACGACCTGAGGGTGAAAGCGGGGGATCTTCGGACCTCGCGCTATTGGAGCGGCCGATGGCAGATTAGCTAGTTGGTGGGGTAAAGGCCTACCAAGGCGACGATCTGTAGCTGGTCTGAGAGGACGACCAGCCACACTGGGACTGAGACACGGCCCAGACTCCTACGGGAGGCAGCAGTGGGGAATTTTGGACAATGGGCGAAAGCCTGATCCAGCAATGCCGCGTGTGTGAT…	0	0	0	0	0	0	0	0	0	0	0	0	0	0	0	0	0	0	0	0	0	0	0	0	0	0	0	0	0	0	0	0	0	0	0	0	0	26	0	0	102	114	0	0	0	0	0	0
ASV740	AGAGTTTGATTCTGGCTCAGGACGAACGCTGGCGGCGTGCCTAATACATGCAAGTAGAACGCTGAAGGAGGAGCTTGCTTCTCTGGATGAGTTGCGAACGGGTGAGTAACGCGTAGGTAACCTGCCTGGTAGCGGGGGATAACTATTGGAAACGATAGCTAATACCGCATAAGAGTAGATGTTGCATGACATTTGCTTAAAAGGTGCAATTGCACCACTACCAGATGGACCTGCGTTGTATTAGCTAGTTGGTGAGGTAACGGCTCACCAAGGCGACGATACATAGCCGACCTGAGAGGGTGATCGGCCACACTGGGACTGAGACACGGCCCAGACTCCTACGGGAGGCAGCAGTAGGGAATCTTCGGCAATGGACGGAAGTCTGACCGAGCAACGCCG…	0	0	0	0	107	87	0	0	0	0	0	0	0	0	0	0	0	0	0	0	0	0	0	0	0	0	0	0	0	0	0	0	0	47	0	0	0	0	0	0	0	0	0	0	0	0	0	0
ASV741	AGAGTTTGATCATGGCTCAGATTGAACGCTGGCGGCAGGCTTAACACATGCAAGTCGAACGGTAACATAAAGAAGCTTGCTTCTTTGATGACGAGTGGCGGACGGGTGAGTAATGCTTGGGAATCTAGCTTATGGAGGGGGATAACTACGGGAAACTGTAGCTAATACCGCGTAGAATCGAGAGATGAAAGTGTGGGACCTTCGGGCCACATGCCATAGGATGAGCCCAAGTGGGATTAGGTAGTTGGTGAGGTAAAGGCTCACCAAGCCGACGATCTCTAGCTGGTCTGAGAGGATGACCAGCCACACTGGGACTGAGACACGGCCCAGACTCCTACGGGAGGCAGCAGTGGGGAATATTGCGCAATGGGGGCAACCCTGACGCAGCCATGCCGCGTG…	0	0	0	0	0	0	0	133	0	0	0	0	0	0	0	0	0	0	0	0	0	0	0	0	0	0	0	0	0	0	0	0	0	0	0	0	0	0	0	0	82	0	0	0	0	0	0	0
ASV742	AGAGTTTGATTCTGGCTCAGAACGAACGCTGGCGGCAGGCTTAACACATGCAAGTCGAACGCCCCGCAAGGGGAGTGGCAGACGGGTGAGTAACGCGTGGGAACATACCCTTTCCTGCGGAATAGCTCTGGGAAACTGGAATTAATACCGCATACGCCCTACGGGGGAAAGATTTATCGGGGAAGGATTGGCCCGCGTTGGATTAGCTAGTTGGTGGGGTAAAGGCCTACCAAGGCGACGATCCATAGCTGGTCTGAGAGGATGATCAGCCACATTGGGACTGAGACACGGCCCAAACTCCTACGGGAGGCAGCAGTGGGGAATATTGGACAATGGGCGCAAGCCTGATCCAGCCATGCCGCGTGAGTGATGAAGGCCTTAGGGTTGTAAAGCTCTTTC…	0	0	0	0	0	0	0	0	0	0	0	0	0	0	0	0	0	0	241	0	0	0	0	0	0	0	0	0	0	0	0	0	0	0	0	0	0	0	0	0	0	0	0	0	0	0	0	0
ASV743	AGGGTTTGATCCTGGCTCAGGACGAACGCTGGCGGCGTGCCTAATACATGCAAGTAGAACGCTGAAGGAGGAGCTTGCTTCTCTGGATGAGTTGCGAACGGGTGAGTAACGCGTAGGTAACCTGCCTGGTAGCGGGGGATAACTATTGGAAACGATAGCTAATACCGCATAATAGTAGATGTTGCATGACATTTGCTTAAAAGGTGCAATTGCATCACTACCAGATGGACCTGCGTTGTATTAGCTAGTTGGTGAGGTAACGGCTCACCAAGGCAACGATACATAGCCGACCTGAGAGGGTGATCGGCCACACTGGGACTGAGACACGGCCCAGACTCCTACGGGAGGCAGCAGTAGGGAATCTTCGGCAATGGACGGAAGTCTGACCGAGCAACGCCG…	0	0	0	0	0	0	0	0	0	0	0	0	0	0	0	0	0	0	0	0	45	25	0	0	0	0	0	0	54	104	0	0	0	0	0	0	13	0	0	0	0	0	0	0	0	0	0	0
ASV744	AGAGTTTGATCCTGGCTCAGGACGAACGCTGGCGGCGTGCTTAACACATGCAAGTCGAACGCTGAAGCTCAGCTTTTGTTGGGTGGATGAGTGGCGAACGGGTGAGTAACACGTGAGTAACCTGCCCCCTTCTTTGGGATAACGCCCGGAAACGGGTGCTAATACTGGATATTCACTGGTCTTCGCATGGGGGTTGGTGGAAAGGGTTTTTCTGGTGGGGGATGGGCTCGCGGCCTATCAGCTTGTTGGTGGGGTGATGGCCTACCAAGGCTTTGACGGGTAGCCGGCCTGAGAGGGTGACCGGTCACATTGGGACTGAGATACGGCCCAGACTCCTACGGGAGGCAGCAGTGGGGAATATTGCACAATGGGCGCAAGCCTGATGCAGCGACGCCGCGT…	0	0	0	0	0	0	0	0	0	0	0	0	0	0	0	0	0	0	0	0	0	0	0	0	0	0	0	0	0	0	136	0	0	0	0	0	0	0	0	0	0	0	0	0	61	44	0	0
ASV745	AGAGTTCGATCCTGGCTCAGGACGAACGCTGGCGGCGTGCCTAATACATGCAAGTAGAACGCTGAAGGAGGAGCTTGCTTCTCCGGATGAGTTGCGAACGGGTGAGTAACGCGTAGGTAACCTGCCTGGTAGCGGGGGATAACTATTGGAAACGATAGCTAATACCGCATAAGAGTAGATGTTGCATGACATTTGCTTAAAAGGTGCAATTGCATCACTACCAGATGGACCTGCGTTGTATTAGCTAGTTGGTGGGGTAACGGCTCACCAAGGCGACGATACATAGCCGACCTGAGAGGGTGATCGGCCACACTGGGACTGAGACACGGCCCAGACTCCTACGGGAGGCAGCAGTAGGGAATCTTCGGCAATGGACGGAAGTCTGACCGAGCAACGCCG…	0	0	0	11	0	0	31	39	0	0	0	0	29	33	0	0	0	0	0	0	0	0	0	0	0	0	0	0	0	0	0	0	19	0	0	0	0	22	9	15	0	0	0	0	32	0	0	0
ASV746	AGAGTTTGATTCTGGCTCAGGACGAACGCTGGCGGCGTGCCTAATACATGCAAGTAGAACGCTGAAGGAGGAGCTTGCTTCTCCGGATGAGTTGCGAACGGGTGAGTAACGCGTAGGTAACCTGCCTGGTAGCGGGGGATAACTATTGGAAACGATAGCTAATACCGCATAAGAGTAGATGTTGCATGACATTTGCTTAAAAGGTGCAATTGCATCACTACCAGATGGACCTGCGTTGTATTAGCTAGTTGGTGGGGTAACGGCTCACCAAGGCGACGATACATAGCCGACCTGAGAGGGTGATCGGCCACACTGGGACTGAGACACGGCCCAGACTCCTACGGGAGGCAGCAGTAGGGAATCTTCGGCAATGGACGGAAGTCTGACCGAGCAACGCCG…	0	0	0	0	0	0	15	49	0	25	0	0	35	44	0	0	0	0	0	0	0	0	0	0	0	0	0	0	0	0	0	0	31	19	0	0	0	0	22	0	0	0	0	0	0	0	0	0
ASV747	AGAGTTTGATCCTAGCTCAGGACGAACGCTGGCGGCGTGCCTAATACATGCAAGTAGAACGCTGAAGGAGGAGCTTGCTTCTCTGGATGAGTTGCGAACGGGTGAGTAACGCGTAGGTAACCTGCCTGGTAGCGGGGGATAACTATTGGAAACGATAGCTAATACCGCATAAGAGTAGATGTTGCATGACATTTACTTAAAAGGTGCAATTGCATCACTACCAGATGGACCTGCGTTGTATTAGCTAGTTGGTGGGGTAACGGCTCACCAAGGCGACGATACATAGCCGACCTGAGAGGGTGATCGGCCACACTGGGACTGAGACACGGCCCAGACTCCTACGGGAGGCAGCAGTAGGGAATCTTCGGCAATGGACGGAAGTCTGACCGAGCAACGCCG…	0	0	0	0	0	0	0	16	0	0	0	0	0	0	0	0	0	0	0	0	0	0	0	0	0	0	0	0	0	0	0	0	0	0	0	0	82	142	0	0	0	0	0	0	0	0	0	0
ASV748	AGGGTTTGATCATGGCTCAGATTGAACGCTGGCGGCAGGCTTAACACATGCAAGTCGAACGGTAACATAAAGAAGCTTGCTTCTTTGATGACGAGTGGCGGACGGGTGAGTAATGCTTGGGAATCTAGCTTATGGAGGGGGATAACTACGGGAAACTGTAGCTAATACCGCGTAGAATCGGGAGATGAAAGTGTGGGACCTTCGGGCCACATGCCATAGGATGAGCCCAAGTGGGATTAGGTAGTTGGTGAGGTAAAGGCTCACCAAGCCGACGATCTCTAGCTGGTCTGAGAGGATGACCAGCCACACTGGGACTGAGACACGGCCCAGACTCCTACGGGAGGCAGCAGTGGGGAATATTGCGCAATGGGGGCAACCCTGACGCAGCCATGCCGCGTG…	0	0	0	0	0	0	0	0	0	0	66	145	0	0	0	0	0	0	0	0	0	0	0	0	0	0	0	0	0	0	0	0	29	0	0	0	0	0	0	0	0	0	0	0	0	0	0	0
ASV749	AGGGTTTGATCCTGGCTCAGGACGAACGCTGGCGGCGTGCTTAACACATGCAAGTCGAACGAAGAGCGATGGAAGCTTGCTTCTATCAATCTTAGTGGCGAACGGGTGAGTAACGCGTAATCAACCTGCCCTTCAGAGGGGGACAACAGTTGGAAACGACTGCTAATACCGCATACGATCTAATCTCGGCATCGAGGATAGATGAAAGGTGGCCTCTACATGTAAGCTATCACTGAAGGAGGGGATTGCGTCTGATTAGCTAGTTGGAGGGGTAACGGCCCACCAAGGCGATGATCAGTAGCCGGTCTGAGAGGATGAACGGCCACATTGGGACTGAGACACGGCCCAGACTCCTACGGGAGGCAGCAGTGGGGAATCTTCCGCAATGGACGAAAGTCT…	0	0	0	0	0	0	0	0	0	0	0	26	0	0	0	0	0	0	0	0	0	0	0	0	0	0	0	0	0	0	0	0	0	0	18	66	0	0	0	0	0	0	51	53	0	11	0	15
ASV750	AGGGTTTGATCATGGCTCAGGACGAACGCTGGCGGCGTGCCTAATACATGCAAGTAGAACGCTGAAGAGAGGAGCTTGCTCTTCTTGGATGAGTTGCGAACGGGTGAGTAACGCGTAGGTAACCTGCCTGGTAGCGGGGGATAACTATTGGAAACGATAGCTAATACCGCATGAAATTGCTTATCGCATGATAATTAATTGAAAGATGCAATTGCATCACTACCAGATGGACCTGCGTTGTATTAGCTAGTTGGTGAGGTAACGGCTCACCAAGGCGACGATACATAGCCGACCTGAGAGGGTGATCGGCCACACTGGGACTGAGACACGGCCCAGACTCCTACGGGAGGCAGCAGTAGGGAATCTTCGGCAATGGGGGGAACCCTGACCGAGCAACGC…	0	0	0	0	0	0	0	0	0	0	0	0	0	0	0	0	0	0	0	0	0	0	0	0	0	0	0	0	0	0	44	134	62	0	0	0	0	0	0	0	0	0	0	0	0	0	0	0
ASV751	AGAGTTTGATCATGGCTCAGGACGAACGCTGGCGGTGTGCTTAACACATGCAAGTCGAACGGTAAGGCCCTTTCGGGGGTACACGAGTGGCGAACGGGTGAGTAACACGTGAGTAACCTGCCCTCATCTCTGGGATAACAGTCGGAAACGGTTGCTAATACTGGATATGAGCTTGCAAGGCATCTTGTGGGTTGGAAAGATATTTTTTGGTTGGGGATGGACTCGCGGCCTATCAGCTTGTTGGTGAGGTAGTGGCTCACCAAGGCTTCGACGGGTAGCCGGCCTGAGAGGGCGACCGGCCACATTGGGACTGAGATACGGCCCAGACTCCTACGGGAGGCAGCAGTGGGGAATATTGCACAATGGACGGAAGTCTGATGCAGCAACGCCGCGTGCGGG…	0	0	0	0	0	0	0	0	0	0	0	0	0	0	0	0	0	0	0	0	0	0	0	0	0	0	0	0	0	0	0	0	0	0	0	0	0	0	0	240	0	0	0	0	0	0	0	0
ASV752	AGAGTTTGATTCTGGCTCAGGACGAACGCTGGCGGCGTGCCTAATACATGCAAGTAGAACGCACAGGATGCACCGTAGTTTACTACACCGTATTCTGTGAGTTGCGAACGGGTGAGTAACGCGTAGGTAACCTGCCTGGTAGCGGGGGATAACTATTGGAAACGATAGCTAATACCGCATAAGAACATTTACTGCATGGTAGATGTTTAAAAGGTGCAAATGCATCACTACCAGATGGACCTGCGTTGTATTAGCTAGTAGGTGAGGTAACGGCTCACCTAGGCGACGATACATAGCCGACCTGAGAGGGTGATCGGCCACACTGGGACTGAGACACGGCCCAGACTCCTACGGGAGGCAGCAGTAGGGAATCTTCGGCAATGGGGGGAACCCTGACCG…	41	40	0	32	0	0	0	0	0	0	0	0	0	0	0	0	0	0	0	0	0	0	0	0	0	0	0	0	0	0	0	0	0	0	0	0	0	0	0	126	0	0	0	0	0	0	0	0
ASV753	AGGGTTCGATTCTGGCTCAGGACGAACGCTGGCGGCGTGCCTAATACATGCAAGTAGAACGCTGAAGCTTGGTGCTTGCACCGAGCGGATGAGTTGCGAACGGGTGAGTAACGCGTAGGTAACCTGCCTGGTAGCGGGGGATAACTATTGGAAACGATAGCTAATACCGCATAATAGTAGATGTTGCATGACATTTGCTTAAAAGGTGCAATTGCATCACTACCAGATGGACCTGCGTTGTATTAGCTAGTTGGTGAGGTAACGGCTCACCAAGGCAACGATACATAGCCGACCTGAGAGGGTGATCGGCCACACTGGGACTGAGACACGGCCCAGACTCCTACGGGAGGCAGCAGTAGGGAATCTTCGGCAATGGACGGAAGTCTGACCGAGCAACGC…	0	0	50	52	0	0	65	36	0	0	0	0	0	0	0	0	0	0	0	0	0	0	0	0	36	0	0	0	0	0	0	0	0	0	0	0	0	0	0	0	0	0	0	0	0	0	0	0
ASV754	AGAGTTTGATTCTGGCTCAGGATGAACGCTGACAGAATGCTTAACACATGCAAGTCAACTTGAATTTGGGTTTTTAACTTAGGTTTGGGTGGCGGACGGGTGAGTAACGCGTAAAGAACTTGCCTCACAGCTAGGGACAACATTTGGAAACGAATGCTAATACCTAATATTATGATAATAGGGCATCCTATAATTATGAAAGCTATAAGCGCTGTGAGAGAGCTTTGCGTCCCATTAGCTAGTTGGAGAGGTAACGGCTCACCAAGGCGATGATGGGTAGCCGGCCTGAGAGGGTGATCGGCCACAAGGGGACTGAGACACGGCCCTTACTCCTACGGGAGGCAGCAGTGGGGAATATTGGACAATGGACCAAGAGTCTGATCCAGCAATTCTGTGTGC…	0	0	0	0	0	0	0	0	151	65	0	0	0	0	0	0	0	0	0	0	0	0	0	0	0	0	0	0	0	0	0	0	0	0	0	0	23	0	0	0	0	0	0	0	0	0	0	0
ASV755	AGGGTTTGATTATGGCTCAGATTGAACGCTGGCGGCAGGCTTAACACATGCAAGTCGAACGGTAACATAAAGAAGCTTGCTTCTTTGATGACGAGTGGCGGACGGGTGAGTAATGCTTGGGAATCTAGCTTATGGAGGGGGATAACTACGGGAAACTGTAGCTAATACCGCGTAGAATCGGGAGATGAAAGTGTGGGACCTTCGGGCCACATGCCATAGGATGAGCCCAAGTGGGATTAGGTAGTTGGTGAGGTAAAGGCTCACCAAGCCGACGATCTCTAGCTGGTCTGAGAGGATGACCAGCCACACTGGGACTGAGACACGGCCCAGACTCCTACGGGAGGCAGCAGTGGGGAATATTGCGCAATGGGGGCAACCCTGACGCAGCCATGCCGCGTG…	0	0	0	0	0	0	0	0	0	0	67	172	0	0	0	0	0	0	0	0	0	0	0	0	0	0	0	0	0	0	0	0	0	0	0	0	0	0	0	0	0	0	0	0	0	0	0	0
ASV756	AGAGTTTGATCATGGCTCAGGACGAACGCTGGCGGCGTGCTTAACACATGCAAGTCGAACGAAGAGCGATGGAAGCTTGCTTCTATCAATCTTAGTGGCGAACGGGTGAGTAACGCGTAATCAACCTGCCCTTCAGAGGGGGACAACAGTTGGAAACGACTGCTAATACCGCATACGATCTAATCTCGGCATCGAGGATAGATGAAAGGTGGCCTCTACATGTAAGCTATCACTGAAGGAGGGGATTGCGTCTGATTAGCTAGTTGGAGGGGTAACGGCCCACCAAGGCGATGATCAGTAGCCGGTCTGAGAGGATGAACGGCCACATTGGGACTGAGACACGGCCCAGACTCCTACGGGAGGCAGCAGTGGGGAATCTTCCGCAATGGACGAAAGTCT…	0	0	0	0	0	0	0	0	0	0	0	7	0	0	0	0	0	0	0	0	0	0	0	0	0	0	0	0	0	0	0	0	0	0	12	44	0	0	0	0	0	0	62	55	0	17	0	30
ASV757	AGGGTTCGATTCTGGCTCAGGACGAACGCTGGCGGCGTGCTTAACACATGCAAGTCGAACGGTGAAGCGCCTTCCTTTTGGTGGGTGTGGATGAGTGGCGAACGGGTGAGTAACACGTGAGTAACCTGCCCCCTTCTTCTGGATAACCGCATGAAAGTGTGGCTAATACGGGATATTCTGCGCCTGCTGCATGGTGGGTGTGGGAAAGATATTGTTTCGGTGGGGGATGGGCTCGCGGCCTATCAGCTTGTTGGTGGGGTGATGGCCTACCAAGGCGGTGACGGGTAGCCGGCCTGAGAGGGTGGACGGTCACACTGGGACTGAGACACGGCCCAGACTCCTACGGGAGGCAGCAGTGGGGAATATTGCACAATGGGCGCAAGCCTGATGCAGCGACGC…	120	118	0	0	0	0	0	0	0	0	0	0	0	0	0	0	0	0	0	0	0	0	0	0	0	0	0	0	0	0	0	0	0	0	0	0	0	0	0	0	0	0	0	0	0	0	0	0
ASV758	AGGGTTTGATCCTGGCTCAGGACGAACGCTGGCGGCGTGCCTAATACATGCAAGTAGAACGCTGAAGAGAGGAGCTTGCTCTTCTTGGATGAGTTGCGAACGGGTGAGTAACGCGTAGGTAACCTGCCTTGTAGCGGGGGATAACTATTGGAAACGATAGCTAATACCGCATAACAATGGATGACACATGTCATTTATTTGAAAGGGGCAATTGCTCCACTACAAGATGGACCTGCGTTGTATTAGCTAGTAGGTGAGGTAACGGCTCACCTAGGCGACGATACATAGCCGACCTGAGAGGGTGATCGGCCACACTGGGACTGAGACACGGCCCAGACTCCTACGGGAGGCAGCAGTAGGGAATCTTCGGCAATGGGGGCAACCCTGACCGAGCAACGC…	0	0	0	0	0	24	0	0	0	0	0	0	0	0	13	0	0	0	76	56	0	0	0	0	0	0	0	0	0	0	0	17	0	0	0	0	0	0	0	0	0	0	0	0	27	25	0	0
ASV759	AGAGTTTGATTCTGGCTCAGGACGAACGCTGGCGGCGTGCCTAATACATGCAAGTAGAACGCTGAAGAGAGGAGCTTGCTCTTCTTGGATGAGTTGCGAACGGGTGAGTAACGCGTAGGTAACCTGCCTGGTAGCGGGGGATAACTATTGGAAACGATAGCTAATACCGCATAATAGTAGATGTTGCATGACATTTGCTTAAAAGGTGCAATTGCATCACTACCAGATGGACCTGCGTTGTATTAGCTAGTTGGTGAGGTAACGGCTCACCAAGGCAACGATACATAGCCGACCTGAGAGGGTGATCGGCCACACTGGGACTGAGACACGGCCCAGACTCCTACGGGAGGCAGCAGTAGGGAATCTTCGGCAATGGACGGAAGTCTGACCGAGCAACGC…	0	0	0	0	0	0	86	62	0	0	26	54	0	0	0	0	0	0	0	0	10	0	0	0	0	0	0	0	0	0	0	0	0	0	0	0	0	0	0	0	0	0	0	0	0	0	0	0
ASV760	AGAGTTTGATCATGGCTCAGGACGAACGCTGGCGGCGTGCTTAACACATGCAAGTCGAACGCTGAAGCTCAGCTTTTGTTGGGTGGATGAGTGGCGAACGGGTGAGTAACACGTGAGTAACCTGCCCCCTTCTTTGGGATAACGCCCGGAAACGGGTGCTAATACTGGATATTCACTGGTCTTCGCATGGGGGTTGGTGGAAAGGGTTTTTCTGGTGGGGGATGGGCTCGCGGCCTATCAGCTTGTTGGTGGGGTGATGGCCTACCAAGGCTTTGACGGGTAGCCGGCCTGAGAGGGTGACCGGTCACATTGGGACTGAGATACGGCCCAGACTCCTACGGGAGGCAGCAGTGGGGAATATTGCACAATGGGCGCAAGCCTGATGCAGCGACGCCGCGT…	0	0	0	0	0	0	0	0	0	0	0	0	0	0	0	0	0	0	0	0	0	0	0	0	0	0	0	0	0	0	134	0	0	0	0	0	0	0	0	0	0	0	0	0	70	34	0	0
ASV761	AGAGTTTGATCATGGCTCAGGACGAACGCTGGCGGCGTGCCTAATACATGCAAGTAGAACGCTGAAGAGAGGAGCTTGCTCTTCTTGGATGAGTTGCGAACGGGTGAGTAACGCGTAGGTAACCTGCCTGGTAGCGGGGGATAACTATTGGAAACGATAGCTAATACCGCATGATATTAATTGTCGCATGATAATTAATTGAAAGATGCAATTGCATCACTACCAGATGGACCTGCGTTGTATTAGCTAGTTGGTGAGGTAACGGCTCACCAAGGCGACGATACATAGCCGACCTGAGAGGGTGATCGGCCACACTGGGACTGAGACACGGCCCAGACTCCTACGGGAGGCAGCAGTAGGGAATCTTCGGCAATGGGGGGAACCCTGACCGAGCAACGC…	0	0	0	0	0	0	0	0	0	0	0	0	0	0	0	0	0	0	0	0	0	0	0	0	0	0	0	0	0	0	16	0	0	0	0	0	0	0	0	0	87	93	0	0	0	0	0	0
ASV762	AGAGTTTGATCCTGGCTCAGGACGAACGCTGGCGGTGTGCTTAACACATGCAAGTCGAACGGTAAGGCCCTTTCGGGGGTACACGAGTGGCGAACGGGTGAGTAACACGTGAGTAACCTGCCCTCATCTCTGGGATAACAGTCGGAAACGGTTGCTAATACTGGATATGAGCTTGCAAGGCATCTTGTGGGTTGGAAAGATATTTTTTGGTTGGGGATGGACTCGCGGCCTATCAGCTTGTTGGTGAGGTAGTGGCTCACCAAGGCTTCGACGGGTAGCCGGCCTGAGAGGGCGACCGGCCACATTGGGACTGAGATACGGCCCAGACTCCTACGGGAGGCAGCAGTGGGGAATATTGCACAATGGACGGAAGTCTGATGCAGCAACGCCGCGTGCGGG…	0	0	0	0	0	0	0	0	0	0	0	0	0	0	0	0	0	0	0	0	0	0	0	0	0	0	0	0	0	0	0	0	0	0	0	0	0	0	0	238	0	0	0	0	0	0	0	0
ASV763	AGGGTTTGATCATGGCTCAGGACGAACGCTGGCGGCGTGCCTAATACATGCAAGTAGAACGCTGAAGCTTGGTGCTTGCACCGAGCGGATGAGTTGCGAACGGGTGAGTAACGCGTAGGTAACCTGCCTGGTAGCGGGGGATAACTATTGGAAACGATAGCTAATACCGCATAATAGTAGATGTTGCATGACATTTGCTTAAAAGGTGCAATTGCATCACTACCAGATGGACCTGCGTTGTATTAGCTAGTTGGTGAGGTAACGGCTCACCAAGGCAACGATACATAGCCGACCTGAGAGGGTGATCGGCCACACTGGGACTGAGACACGGCCCAGACTCCTACGGGAGGCAGCAGTAGGGAATCTTCGGCAATGGACGGAAGTCTGACCGAGCAACGC…	0	0	39	54	0	0	64	52	0	0	0	0	0	0	0	0	0	0	0	0	0	0	0	0	28	0	0	0	0	0	0	0	0	0	0	0	0	0	0	0	0	0	0	0	0	0	0	0
ASV764	AGAGTTTGATCATGGCTCAGGACGAACGCTGGCGGCGTGCTTAACACATGCAAGTCGAACGCTGAAGCCTAGCTTTTGTTGGGTGGATGAGTGGCGAACGGGTGAGTAACACGTGAGTAACCTGCCCCCTTCTTTGGGATAACGCCCGGAAACGGGTGCTAATACTGGATATTCACTGATCTTCGCATGGGGGTTGGTGGAAAGGTTTTTTCTGGTGGGGGATGGGCTCGCGGCCTATCAGCTTGTTGGTGGGGTGATGGCCTACCAAGGCTTTGACGGGTAGCCGGCCTGAGAGGGTGACCGGTCACATTGGGACTGAGATACGGCCCAGACTCCTACGGGAGGCAGCAGTGGGGAATATTGCACAATGGGCGAAAGCCTGATGCAGCGACGCCGCGT…	0	0	12	51	0	0	0	0	0	0	0	0	0	0	0	0	0	0	0	0	0	0	0	0	0	0	0	0	0	0	0	0	0	0	0	0	0	0	0	0	61	103	0	0	0	0	10	0
ASV765	AGAGTTTGATTATGGCTCAGGACGAACGCTGGCGGCGTGCCTAATACATGCAAGTAGAACGCTGAAGAGAGGAGCTTGCTCTTCTTGGATGAGTTGCGAACGGGTGAGTAACGCGTAGGTAACCTGCCTGGTAGCGGGGGATAACTATTGGAAACGATAGCTAATACCGCATAAAATTGATTATTGCATGATAATTAATTGAAAGATGCAATTGCATCACTACCAGATGGACCTGCGTTGTATTAGCTAGTTGGTGAGGTAACGGCTCACCAAGGCGACGATACATAGCCGACCTGAGAGGGTGATCGGCCACACTGGGACTGAGACACGGCCCAGACTCCTACGGGAGGCAGCAGTAGGGAATCTTCGGCAATGGGGGGAACCCTGACCGAGCAACGC…	0	0	0	0	56	0	0	0	0	0	0	0	0	0	0	0	0	52	0	0	0	0	0	0	0	0	0	73	0	0	0	33	0	0	0	0	0	23	0	0	0	0	0	0	0	0	0	0
ASV766	AGAGTTTGATCCTGGCTCAGGATGAACGCTGACAGAATGCTTAACACATGCAAGTCAACTTGAATTTGGGTTTTTAACTTAGGTTTGGGTGGCGGACGGGTGAGTAACGCGTAAAGAACTTGCCTCACAGCTAGGGACAACATTTGGAAACGAATGCTAATACCTAATATTATGATAATAGGGCATCCTATAATTATGAAAGCTATAAGCGCTGTGAGAGAGCTTTGCGTCCCATTAGCTAGTTGGAGAGGTAACGGCTCACCAAGGCGATGATGGGTAGCCGGCCTGAGAGGGTGATCGGCCACAAGGGGACTGAGACACGGCCCTTACTCCTACGGGAGGCAGCAGTGGGGAATATTGGACAATGGACCAAGAGTCTGATCCAGCAATTCTGTGTGC…	0	0	0	0	0	0	0	0	157	80	0	0	0	0	0	0	0	0	0	0	0	0	0	0	0	0	0	0	0	0	0	0	0	0	0	0	0	0	0	0	0	0	0	0	0	0	0	0
ASV767	AGGGTTTGATTATGGCTCAGGACGAACGCTGGCGGCGTGCCTAATACATGCAAGTAGGACGCACAGTTTATACCGTAGCTTGCTACACCATAGACTGTGAGTTGCGAACGGGTGAGTAACGCGTAGGTAACCTGCCTATTAGAGGGGGATAACTATTGGAAACGATAGCTAATACCGCATAACAGTATGTAACACATGTTAGATGCTTGAAAGATGCAATTGCATCGCTAGTAGATGGACCTGCGTTGTATTAGCTAGTAGGTAGGGTAATGGCCTACCTAGGCGACGATACATAGCCGACCTGAGAGGGTGATCGGCCACACTGGGACTGAGACACGGCCCAGACTCCTACGGGAGGCAGCAGTAGGGAATCTTCGGCAATGGGGGGAACCCTGACCG…	0	0	0	0	0	0	0	0	0	82	0	0	0	0	0	0	155	0	0	0	0	0	0	0	0	0	0	0	0	0	0	0	0	0	0	0	0	0	0	0	0	0	0	0	0	0	0	0
ASV768	AGAGTTTGATCCTGGCTTAGGACGAACGCTGGCGGCGTGCTTAACACATGCAAGTCGAACGATGAAGCCTAGCTTGCTAGGTGGATTAGTGGCGAACGGGTGAGTAATACGTGAGTAACCTACCTTTAACTCTGGGATAAGCCTGGGAAACTGGGTCTAATACCGGATACGACCAATCTCCGCATGGGGTGTTGGTGGAAAGCGTTATGTAGTGGTTATAGATGGGCTCACGGCCTATCAGCTTGTTGGTGAGGTAACGGCTCACCAAGGCGACGACGGGTAGCCGGCCTGAGAGGGTGACCGGCCACACTGGGACTGAGACACGGCCCAGACTCCTACGGGAGGCAGCAGTGGGGAATATTGCACAATGGGCGCAAGCCTGATGCAGCGACGCCGCGT…	0	0	0	0	0	0	0	0	0	0	0	0	0	49	0	0	0	0	0	14	0	0	0	0	0	0	23	77	0	0	0	0	74	0	0	0	0	0	0	0	0	0	0	0	0	0	0	0
ASV769	AGGGTTTGATCATGGCTCAGGACGAACGCTGGCGGCGTGCTTAACACATGCAAGTCGAACGGGATCCTCTCCAGCTTGCTGGGGGGGTGAGAGTGGCGAACGGGTGAGTAATGCGTGACTAACCTGCCTCATGGTCTGGAATAGCTCCTGGAAACGGGTGGTAATGCCGGATGGTCCAACTTTCCGCATGGTTTGTTGGGAAAGCTTTTGCGCCATGGGATGGGGTCGCGTCCTATCAGCTTGTTGGTGGGGTGTTGGCCTACCAAGGCTTCGACGGGTAGCCGGCCTAAGAGGGCGACCGGCCACATTGGGACTGAGATACGGCCCAGACTCCTACGGGAGGCAGCAGTGGGGAATATTGCACAATGGGGGGAACCCTGATGCAGCGACGCCGCGTGC…	0	0	0	0	0	0	0	0	0	0	0	0	0	0	0	0	0	0	0	0	0	0	73	164	0	0	0	0	0	0	0	0	0	0	0	0	0	0	0	0	0	0	0	0	0	0	0	0
ASV770	AGAGTTTGATTATGGCTCAGGACGAACGCTGGCGGCGTGCTTAACACATGCAAGTCGAACGGGATCCTCTCCAGCTTGCTGGGGGGGTGAGAGTGGCGAACGGGTGAGTAATGCGTGACTAACCTGCCTCATGGTCTGGAATAGCTCCTGGAAACGGGTGGTAATGCCGGATGGTCCAACTTTCCGCATGGTTTGTTGGGAAAGCTTTTGCGCCATGGGATGGGGTCGCGTCCTATCAGCTTGTTGGTGGGGTGTTGGCCTACCAAGGCTTCGACGGGTAGCCGGCCTAAGAGGGCGACCGGCCACATTGGGACTGAGATACGGCCCAGACTCCTACGGGAGGCAGCAGTGGGGAATATTGCACAATGGGGGGAACCCTGATGCAGCGACGCCGCGTGC…	0	0	0	0	0	0	0	0	0	0	0	0	0	0	0	0	0	0	0	0	0	0	67	170	0	0	0	0	0	0	0	0	0	0	0	0	0	0	0	0	0	0	0	0	0	0	0	0
ASV771	AGGGTTTGATTATGGCTCAGGACGAACGCTGGCGGCGTGCTTAACACATGCAAGTCGAACGATGAAGCCTAGCTTGCTAGGTGGATTAGTGGCGAACGGGTGAGTAATACGTGAGTAACCTACCTTTAACTCTGGGATAAGCCCGGGAAACTGGGTCTAATACCGGATACGACCAATCTCCGCATGGGGTGTTGGTGGAAAGCGTTATGTAGTGGTTATAGATGGGCTCACGGCCTATCAGCTTGTTGGTGAGGTAACGGCTCACCAAGGCGACGACGGGTAGCCGGCCTGAGAGGGTGACCGGCCACACTGGGACTGAGACACGGCCCAGACTCCTACGGGAGGCAGCAGTGGGGAATATTGCACAATGGGCGCAAGCCTGATGCAGCGACGCCGCGT…	0	0	0	0	0	0	0	0	0	0	0	0	0	0	0	0	0	0	0	0	0	0	0	0	0	0	0	0	0	0	0	0	0	0	0	0	0	0	196	41	0	0	0	0	0	0	0	0
ASV772	AGGGTTTGATCCTGGCTCAGGACGAACGCTGGCGGCGTGCCTAATACATGCAAGTAGAACGCTGAAGAGAGGAGCTTGCTCTTCTTGGATGAGTTGCGAACGGGTGAGTAACGCGTAGGTAACCTGCCTGGTAGCGGGGGATAACTATTGGAAACGATAGCTAATACCGCATGATATTAATTGTCGCATGATAATTAATTGAAAGATGCAATTGCATCACTACCAGATGGACCTGCGTTGTATTAGCTAGTTGGTGAGGTAACGGCTCACCAAGGCGACGATACATAGCCGACCTGAGAGGGTGATCGGCCACACTGGGACTGAGACACGGCCCAGACTCCTACGGGAGGCAGCAGTAGGGAATCTTCGGCAATGGGGGGAACCCTGACCGAGCAACGC…	0	0	0	0	0	0	0	0	0	0	0	0	0	0	0	0	0	0	0	0	0	0	0	0	0	0	0	0	0	0	0	0	0	0	0	0	0	0	0	0	97	85	0	0	0	0	0	0
ASV773	AGGGTTTGATTCTGGCTCAGGACGAACGCTGGCGGCGTGCCTAATACATGCAAGTAGAACGCTGAAGAGAGGAGCTTGCTCTTCTTGGATGAGTTGCGAACGGGTGAGTAACGCGTAGGTAACCTGCCTGGTAGCGGGGGATAACTATTGGAAACGATAGCTAATACCGCATAAAATTGATTATTGCATGATAATTAATTGAAAGATGCAATTGCATCACTACCAGATGGACCTGCGTTGTATTAGCTAGTTGGTGAGGTAACGGCTCACCAAGGCGACGATACATAGCCGACCTGAGAGGGTGATCGGCCACACTGGGACTGAGACACGGCCCAGACTCCTACGGGAGGCAGCAGTAGGGAATCTTCGGCAATGGGGGGAACCCTGACCGAGCAACGC…	0	0	0	0	34	0	0	0	0	0	0	0	0	0	0	0	0	0	0	0	0	0	0	0	0	0	34	75	0	0	0	26	0	0	0	0	50	17	0	0	0	0	0	0	0	0	0	0
ASV774	AGGGTTTGATCCTGGCTCAGGATGAACGCTGACAGAATGCTTAACACATGCAAGTCAACTTGAATTTGGGTTTTTAACTTAGGTTTGGGTGGCGGACGGGTGAGTAACGCGTAAAGAACTTGCCTCACAGCTAGGGACAACATTTGGAAACGAATGCTAATACCTAATATTATGATAATAGGGCATCCTATAATTATGAAAGCTATAAGCGCTGTGAGAGAGCTTTGCGTCCCATTAGCTAGTTGGAGAGGTAACGGCTCACCAAGGCGATGATGGGTAGCCGGCCTGAGAGGGTGATCGGCCACAAGGGGACTGAGACACGGCCCTTACTCCTACGGGAGGCAGCAGTGGGGAATATTGGACAATGGACCAAGAGTCTGATCCAGCAATTCTGTGTGC…	0	0	0	0	0	0	0	0	153	83	0	0	0	0	0	0	0	0	0	0	0	0	0	0	0	0	0	0	0	0	0	0	0	0	0	0	0	0	0	0	0	0	0	0	0	0	0	0
[truncated: 4,281 more rows]
[truncated: 2 more columns]
