# Supplementary material for: Correlation between pre-extraction periodontal diagnosis and peri-implant microbiome for patients treated with implant-retained overdenture – A retrospective cohort pilot study
Source: PLoS One. 2025 Jul 14;20(7):e0325711. doi: 10.1371/journal.pone.0325711 (PMC12258591; doi:10.1371/journal.pone.0325711)
Supplement: S5 Table — (XLSX) [file pone.0325711.s005.xlsx]

## Sheet: Sheet 1 - Peri-implant diagnosi
Peri-implant diagnosis_ANCOMBC
	Peri-implant mucositis...1	Peri-implant mucositis...2	Peri-implant mucositis...3	Peri-implant mucositis...4	Peri-implant mucositis...5	Peri-implant mucositis...6
1	Coefficients	Standard Errors	Test Statistics W	p Values	Adjusted p Values	Differential Abundance
Rothia dentocariosa (SP1)	-0.471395	1.02017	-0.462077	0.644026	1	FALSE
Capnocytophaga sputigena (SP100)	0.73628	0.71125	1.03519	0.300579	1	FALSE
Leptotrichia sp._HMT_212 (SP103)	-0.324089	0.523936	-0.618567	0.536201	1	FALSE
Actinomyces oris (SP109)	-1.1537	0.435965	-2.6463	0	0	TRUE
Leptotrichia wadei (SP110)	0.0665389	0.658901	0.100985	0.919563	1	FALSE
Novosphingobium silvae (SP12)	0.697517	0.606485	1.1501	0.250103	1	FALSE
Schaalia sp._HMT_180 (SP13)	0.765994	0.948404	0.807666	0.419283	1	FALSE
Gemella haemolysans (SP135)	-0.643143	0.703654	-0.914004	0.360715	1	FALSE
Gemella sanguinis (SP136)	-1.37929	0.41649	-3.31169	0	0	TRUE
Kingella oralis (SP152)	-0.095562	0.598976	-0.159542	0.873242	1	FALSE
Actinomyces sp._HMT_169 (SP16)	0.282855	0.900219	0.314208	0.753363	1	FALSE
Haemophilus parainfluenzae (SP19)	-1.06494	0.896055	-1.18847	0.234647	1	FALSE
Streptococcus gordonii (SP20)	-0.902302	0.963718	-0.936271	0.349134	1	FALSE
Veillonella parvula (SP21)	-0.441013	0.746164	-0.591041	0.554493	1	FALSE
Fusobacterium nucleatum (SP22)	0.461331	0.984361	0.46866	0.639313	1	FALSE
Eikenella corrodens (SP23)	-0.648024	0.534536	-1.21231	0.225394	1	FALSE
Lancefieldella parvula (SP24)	0.204787	0.576638	0.35514	0.722485	1	FALSE
Streptococcus sanguinis (SP25)	-0.668996	0.978247	-0.683872	0.494056	1	FALSE
Granulicatella adiacens (SP26)	0.541473	0.788899	0.686366	0.492482	1	FALSE
Campylobacter gracilis (SP28)	0.0357378	0.688661	0.0518946	0.958613	1	FALSE
Moraxella osloensis (SP29)	-0.878431	0.884202	-0.993473	0.320479	1	FALSE
Rothia mucilaginosa (SP30)	-1.13916	0.96855	-1.17615	0.239534	1	FALSE
Streptococcus sp._HMT_074 (SP31)	0.220226	0.445543	0.494287	0.621103	1	FALSE
Schaalia odontolytica (SP32)	-0.466317	0.855964	-0.544787	0.5859	1	FALSE
Neisseria sicca (SP34)	-0.547148	0.687074	-0.796344	0.425832	1	FALSE
Streptococcus anginosus (SP36)	0.883724	0.827703	1.06768	0.285664	1	FALSE
Acinetobacter johnsonii (SP37)	-0.482273	0.621858	-0.775535	0.438024	1	FALSE
Veillonella atypica (SP38)	0.569926	0.732249	0.778322	0.436379	1	FALSE
Streptococcus mitis (SP40)	-0.212657	0.82556	-0.257592	0.796722	1	FALSE
Campylobacter concisus (SP41)	0.836317	0.571604	1.4631	0.143439	1	FALSE
Streptococcus sp._HMT_064 (SP42)	-1.67202	0.857557	-1.94975	0.0512058	1	FALSE
Schaalia meyeri (SP46)	0.381297	0.774848	0.492093	0.622654	1	FALSE
Abiotrophia defectiva (SP49)	-1.13038	0.613043	-1.84389	0.0651989	1	FALSE
Streptococcus parasanguinis_clade_411 (SP5)	0.452332	0.797626	0.567097	0.570648	1	FALSE
Actinomyces sp._HMT_170 (SP51)	0.484441	0.733303	0.660628	0.508851	1	FALSE
Prevotella melaninogenica (SP53)	-0.510314	0.585607	-0.871427	0.383521	1	FALSE
Agrobacterium tumefaciens (SP55)	-0.201126	0.54863	-0.366596	0.71392	1	FALSE
Streptococcus parasanguinis (SP56)	-0.110433	0.677826	-0.162922	0.87058	1	FALSE
Bergeyella sp._HMT_322 (SP57)	0.0857906	0.647845	0.132425	0.894649	1	FALSE
Campylobacter showae (SP59)	-0.649785	0.464892	-1.39771	0.1622	1	FALSE
Streptococcus oralis_subsp._tigurinus_clade_070 (SP6)	-1.09226	0.711324	-1.53553	0.124655	1	FALSE
Actinomyces graevenitzii (SP60)	0.502235	0.617954	0.812738	0.416368	1	FALSE
Leptotrichia sp._HMT_215 (SP61)	-0.16385	0.637455	-0.257038	0.797149	1	FALSE
Streptococcus sp._HMT_066 (SP63)	-0.4682	0.460457	-1.01682	0.309241	1	FALSE
Schaalia odontolyticus (SP68)	0.843432	0.56525	1.49214	0.135663	1	FALSE
Prevotella salivae (SP69)	-1.13842	0.451914	-2.5191	0.0117656	0.670639	FALSE
Streptococcus intermedius (SP7)	-1.62072	0.553291	-2.92923	0	0	TRUE
Neisseria mucosa (SP77)	0.167804	0.609849	0.275156	0.783197	1	FALSE
Streptococcus salivarius (SP79)	0.714625	0.96857	0.737815	0.460627	1	FALSE
Capnocytophaga gingivalis (SP82)	0.500575	0.75762	0.660721	0.508791	1	FALSE
Lachnoanaerobaculum orale (SP83)	0.156851	0.658222	0.238295	0.811653	1	FALSE
Acinetobacter lwoffii (SP87)	-0.152208	0.524235	-0.290343	0.771554	1	FALSE
Lautropia mirabilis (SP88)	-0.427735	0.669038	-0.639328	0.52261	1	FALSE
Streptococcus chosunense (SP90)	0.585482	0.639229	0.915918	0.35971	1	FALSE
Streptococcus oralis (SP91)	-3.2789	0.71	-4.61816	3.87148e-06	0.000236161	TRUE
Prevotella histicola (SP93)	0.337984	0.691751	0.488592	0.62513	1	FALSE
Stomatobaculum longum (SP95)	0.407696	0.668973	0.609435	0.542236	1	FALSE
Micrococcus antarcticus (SP98)	-0.46901	0.460205	-1.01913	0.308139	1	FALSE
Streptococcus parasanguinis_clade_411_nov_97.661% (SPN72)	0.131102	0.508551	0.257794	0.796566	1	FALSE
Veillonella dispar_parvula (SPP10)	0.35992	1.04688	0.343804	0.730994	1	FALSE
Streptococcus infantis_infantis_clade_638 (SPP2)	-1.43104	0.687906	-2.08028	0.0375001	1	FALSE
