# Supplementary material for: Correlation between pre-extraction periodontal diagnosis and peri-implant microbiome for patients treated with implant-retained overdenture – A retrospective cohort pilot study
Source: PLoS One. 2025 Jul 14;20(7):e0325711. doi: 10.1371/journal.pone.0325711 (PMC12258591; doi:10.1371/journal.pone.0325711)
Supplement: S6 Table — (XLSX) [file pone.0325711.s006.xlsx]

## Sheet: Sheet 1 - S6 Table Pre-treatmen
S6 Table Pre-treatment periodontal diagnosis_ANCOMBC
	L periodontitis, Stage II to IV, Grade B or C...1	G periodontitis, Stage I to III, Grade A or B...2	Clinical gingival health on a reduced periodontium...3	L periodontitis, Stage II to IV, Grade B or C...4	G periodontitis, Stage I to III, Grade A or B...5	Clinical gingival health on a reduced periodontium...6	L periodontitis, Stage II to IV, Grade B or C...7	G periodontitis, Stage I to III, Grade A or B...8	Clinical gingival health on a reduced periodontium...9	L periodontitis, Stage II to IV, Grade B or C...10	G periodontitis, Stage I to III, Grade A or B...11	Clinical gingival health on a reduced periodontium...12	L periodontitis, Stage II to IV, Grade B or C...13	G periodontitis, Stage I to III, Grade A or B...14	Clinical gingival health on a reduced periodontium...15	L periodontitis, Stage II to IV, Grade B or C..16	G periodontitis, Stage I to III, Grade A or B...17	Clinical gingival health on a reduced periodontium...18
1	Coefficients	Coefficients	Coefficients	Standard Errors	Standard Errors	Standard Errors	Test Statistics W	Test Statistics W	Test Statistics W	p Values	p Values	p Values	Adjusted p Values	Adjusted p Values	Adjusted p Values	Differential Abundance	Differential Abundance	Differential Abundance
Rothia dentocariosa (SP1)	2.19944	1.34939	2.4959	1.548	1.06876	1.66601	1.42083	1.26257	1.49813	0.155366	0.206743	0.134099	1	1	1	FALSE	FALSE	FALSE
Capnocytophaga sputigena (SP100)	1.28529	-0.103181	0.0655449	1.01972	0.765544	0.774615	1.26044	-0.134782	0.084616	0.20751	0.892785	0.932567	1	1	1	FALSE	FALSE	FALSE
Leptotrichia sp._HMT_212 (SP103)	1.20216	0.329092	0.0125428	0.864082	0.62172	0.408811	1.39126	0.529325	0.0306811	0.164148	0.59658	0	1	1	0	FALSE	FALSE	TRUE
Actinomyces oris (SP109)	-0.249387	0.488428	-0.204219	0.488729	0.751059	0.493449	-0.510276	0.65032	-0.413861	0	0.515486	0	0	1	0	TRUE	FALSE	TRUE
Leptotrichia wadei (SP110)	2.2052	1.5427	0.227803	0.992504	0.78918	0.364451	2.22185	1.95481	0.625057	0.0262932	0.0506053	0	1	1	0	FALSE	FALSE	TRUE
Novosphingobium silvae (SP12)	-0.017684	0.795363	1.21799	0.429134	0.777104	0.81425	-0.0412087	1.0235	1.49584	0	0.306073	0.134694	0	1	1	TRUE	FALSE	FALSE
Schaalia sp._HMT_180 (SP13)	0.675088	-0.289368	0.905954	1.363	0.930819	1.47189	0.495294	-0.310874	0.615502	0.620392	0.755896	0.538223	1	1	1	FALSE	FALSE	FALSE
Gemella haemolysans (SP135)	0.422678	0.961284	1.07554	0.94975	0.917001	0.974686	0.445041	1.04829	1.10347	0.65629	0.294504	0.269823	1	1	1	FALSE	FALSE	FALSE
Gemella sanguinis (SP136)	0.831733	-0.055053	0.253052	0.886412	0.569278	0.652178	0.938315	-0.0967068	0.38801	0.348083	0.922959	0.698009	1	1	1	FALSE	FALSE	FALSE
Kingella oralis (SP152)	1.7573	0.0488373	1.22312	0.973625	0.533555	0.883666	1.80491	0.0915318	1.38415	0.0710893	0.92707	0.166314	1	1	1	FALSE	FALSE	FALSE
Actinomyces sp._HMT_169 (SP16)	1.96346	0.819626	1.94204	1.17979	1.03109	1.20397	1.66425	0.794915	1.61303	0.0960632	0.426663	0.106738	1	1	1	FALSE	FALSE	FALSE
Haemophilus parainfluenzae (SP19)	-1.75966	0.405586	1.46955	0.684294	0.995005	1.42062	-2.57149	0.407622	1.03444	0	0.683551	0.30093	0	1	1	TRUE	FALSE	FALSE
Streptococcus gordonii (SP20)	-1.87083	-0.612898	-0.234844	0.980143	1.22044	1.41586	-1.90873	-0.502193	-0.165867	0.0562966	0.615532	0.868262	1	1	1	FALSE	FALSE	FALSE
Veillonella parvula (SP21)	-0.288319	-1.45091	0.941461	1.0601	0.95283	0.602015	-0.271974	-1.52273	1.56385	0.785642	0.127826	0.117853	1	1	1	FALSE	FALSE	FALSE
Fusobacterium nucleatum (SP22)	-0.487833	1.1521	0.275628	1.28081	1.14485	1.31483	-0.380877	1.00633	0.209631	0.703294	0.314258	0.833956	1	1	1	FALSE	FALSE	FALSE
Eikenella corrodens (SP23)	-0.431556	0.644507	-0.386388	0.489121	0.784255	0.493837	-0.882309	0.821809	-0.78242	0	0.411186	0	0	1	0	TRUE	FALSE	TRUE
Lancefieldella parvula (SP24)	-0.140683	-1.0055	-0.13729	0.750309	0.552566	0.759194	-0.1875	-1.81969	-0.180837	0.851269	0	0.856496	1	0	1	FALSE	TRUE	FALSE
Streptococcus sanguinis (SP25)	1.95695	2.07509	-1.36288	1.47925	1.13517	0.796484	1.32294	1.828	-1.71112	0.185857	0.0675488	0	1	1	0	FALSE	FALSE	TRUE
Granulicatella adiacens (SP26)	3.41438	1.70908	2.59023	0.793109	0.900255	1.0298	4.30506	1.89844	2.51528	1.6694e-05	0.0576379	0.0118939	0.00101833	1	0.689846	TRUE	FALSE	FALSE
Campylobacter gracilis (SP28)	-0.305799	0.890099	1.07178	0.503947	0.813336	1.00321	-0.606809	1.09438	1.06835	0	0.273788	0.285362	0	1	1	TRUE	FALSE	FALSE
Moraxella osloensis (SP29)	-1.16794	0.176515	0.591694	1.00759	1.22933	1.18869	-1.15914	0.143586	0.497768	0.246397	0.885827	0.618648	1	1	1	FALSE	FALSE	FALSE
Rothia mucilaginosa (SP30)	1.29816	0.173012	0.0541828	1.44227	1.28384	1.44783	0.900085	0.134762	0.0374235	0.368075	0.8928	0.970147	1	1	1	FALSE	FALSE	FALSE
Streptococcus sp._HMT_074 (SP31)	1.3094	0.0584195	0.130747	0.67172	0.467039	0.338437	1.94932	0.125085	0.386325	0.0512571	0.900456	0	1	1	0	FALSE	FALSE	TRUE
Schaalia odontolytica (SP32)	-2.62594	-0.347752	-3.13313	0.842541	1.01311	0.681253	-3.11669	-0.343254	-4.59906	0.00182894	0.731407	0	0.109736	1	0	FALSE	FALSE	TRUE
Neisseria sicca (SP34)	-1.17736	0.298511	-1.13219	0.582306	0.941442	0.586217	-2.02188	0.317078	-1.93135	0	0.751184	0	0	1	0	TRUE	FALSE	TRUE
Streptococcus anginosus (SP36)	1.49766	0.264804	1.85237	1.21255	0.833788	1.15748	1.23514	0.317591	1.60035	0.21678	0.750795	0.109521	1	1	1	FALSE	FALSE	FALSE
Acinetobacter johnsonii (SP37)	-0.517762	0.717359	0.00598595	0.537423	0.911581	0.680413	-0.963416	0.786939	0.00879752	0	0.431318	0.992981	0	1	1	TRUE	FALSE	FALSE
Veillonella atypica (SP38)	0.153389	-0.191769	-0.617985	0.986098	0.834406	0.632839	0.155552	-0.229827	-0.976527	0.876387	0.818226	0	1	1	0	FALSE	FALSE	TRUE
Streptococcus mitis (SP40)	1.89482	1.64129	2.63102	1.16427	0.968644	0.878015	1.62748	1.69442	2.99656	0.103635	0.090185	0.00273048	1	1	0.163829	FALSE	FALSE	FALSE
Campylobacter concisus (SP41)	1.56791	-0.180727	1.27709	0.85064	0.59388	0.713895	1.84322	-0.304316	1.7889	0.0652975	0.760887	0.0736305	1	1	1	FALSE	FALSE	FALSE
Streptococcus sp._HMT_064 (SP42)	0.891787	0.0941098	0.871935	1.31345	1.04734	1.40615	0.678967	0.0898561	0.620087	0.497159	0.928402	0.5352	1	1	1	FALSE	FALSE	FALSE
Schaalia meyeri (SP46)	0.405627	-0.954475	-0.965775	1.15459	0.782221	0.701449	0.351317	-1.22021	-1.37683	0.725351	0.222384	0	1	1	0	FALSE	FALSE	TRUE
Abiotrophia defectiva (SP49)	-1.0132	-0.228713	-0.968037	0.668755	0.918325	0.672143	-1.51506	-0.249055	-1.44022	0	0.803318	0	0	1	0	TRUE	FALSE	TRUE
Streptococcus parasanguinis_clade_411 (SP5)	0.997014	-0.990845	-0.960737	0.860219	0.91317	1.17907	1.15902	-1.08506	-0.814826	0.246447	0.277894	0.415172	1	1	1	FALSE	FALSE	FALSE
Actinomyces sp._HMT_170 (SP51)	0.810319	1.08491	2.02967	0.776817	0.767951	1.17677	1.04313	1.41273	1.72477	0.296889	0.157735	0.0845682	1	1	1	FALSE	FALSE	FALSE
Prevotella melaninogenica (SP53)	-0.192472	-1.36814	0.579243	0.80772	0.603149	0.904769	-0.23829	-2.26832	0.640211	0.811656	0	0.522036	1	0	1	FALSE	TRUE	FALSE
Agrobacterium tumefaciens (SP55)	0.0494998	0.873101	1.12829	0.388567	0.775911	0.740695	0.12739	1.12526	1.52329	0	0.260479	0.127687	0	1	1	TRUE	FALSE	FALSE
Streptococcus parasanguinis (SP56)	-0.100687	-0.991818	-0.0355589	0.956743	0.76968	0.829859	-0.10524	-1.28861	-0.0428494	0.916186	0.197534	0.965822	1	1	1	FALSE	FALSE	FALSE
Bergeyella sp._HMT_322 (SP57)	0.85983	0.171593	0.323156	0.889779	0.769717	0.924337	0.966341	0.22293	0.349609	0.333874	0.82359	0.726632	1	1	1	FALSE	FALSE	FALSE
Campylobacter showae (SP59)	0.036238	0.931919	0.0814058	0.426996	0.707159	0.432483	0.0848673	1.31784	0.188229	0	0.187558	0	0	1	0	TRUE	FALSE	TRUE
Streptococcus oralis_subsp._tigurinus_clade_070 (SP6)	-0.284398	1.28949	2.99722	0.493474	0.90259	1.11245	-0.576317	1.42866	2.69425	0	0.153102	0.00705465	0	1	0.416224	TRUE	FALSE	FALSE
Actinomyces graevenitzii (SP60)	0.00816529	-0.548574	-0.550206	0.795937	0.70576	0.574916	0.0102587	-0.777281	-0.957021	0.991815	0.436993	0	1	1	0	FALSE	FALSE	TRUE
Leptotrichia sp._HMT_215 (SP61)	1.25444	0.73799	1.22994	1.01455	0.725107	0.867388	1.23645	1.01777	1.41798	0.216292	0.308789	0.156198	1	1	1	FALSE	FALSE	FALSE
Streptococcus sp._HMT_066 (SP63)	0.599691	-0.28768	0.171501	0.742169	0.504646	0.565568	0.808025	-0.570062	0.303238	0.419076	0.568635	0.761709	1	1	1	FALSE	FALSE	FALSE
Schaalia odontolyticus (SP68)	1.28546	-0.281999	1.22421	0.875288	0.431474	0.796461	1.46862	-0.653572	1.53706	0.141937	0	0.124278	1	0	1	FALSE	TRUE	FALSE
Prevotella salivae (SP69)	-0.125459	0.153534	-0.482651	0.597931	0.721275	0.482226	-0.209823	0.212865	-1.00088	0.833806	0.831432	0	1	1	0	FALSE	FALSE	TRUE
Streptococcus intermedius (SP7)	0.749201	1.50977	1.17266	0.7613	0.861686	1.0751	0.984108	1.75211	1.09074	0.325063	0.0797552	0.275386	1	1	1	FALSE	FALSE	FALSE
Neisseria mucosa (SP77)	-0.185799	0.82217	-0.140632	0.462022	0.809358	0.467043	-0.402145	1.01583	-0.30111	0	0.30971	0	0	1	0	TRUE	FALSE	TRUE
Streptococcus salivarius (SP79)	3.20954	-0.171239	0.606999	1.09801	1.20424	1.17426	2.92304	-0.142197	0.516922	0.00346628	0.886924	0.605211	0.20451	1	1	FALSE	FALSE	FALSE
Capnocytophaga gingivalis (SP82)	1.84748	1.74888	0.367987	0.946423	0.919634	0.798365	1.95207	1.90172	0.460926	0.0509303	0.0572082	0.644852	1	1	1	FALSE	FALSE	FALSE
Lachnoanaerobaculum orale (SP83)	1.08809	0.0744007	0.275392	1.02465	0.719003	0.792773	1.06191	0.103478	0.347378	0.288276	0.917584	0.728307	1	1	1	FALSE	FALSE	FALSE
Acinetobacter lwoffii (SP87)	-0.458495	0.0338067	0.132854	0.473572	0.68042	0.709503	-0.968163	0.049685	0.187249	0	0.960373	0.851465	0	1	1	TRUE	FALSE	FALSE
Lautropia mirabilis (SP88)	-0.536989	0.761068	-0.491821	0.604861	0.915848	0.608619	-0.887788	0.830998	-0.808093	0	0.405975	0	0	1	0	TRUE	FALSE	TRUE
Streptococcus chosunense (SP90)	-0.00292702	1.06599	2.09924	0.416547	0.748584	0.893825	-0.00702686	1.424	2.3486	0	0.154446	0.0188439	0	1	1	TRUE	FALSE	FALSE
Streptococcus oralis (SP91)	-1.09746	-1.68976	-0.766548	1.13021	0.924218	1.21361	-0.971026	-1.82831	-0.631626	0.331535	0.0675032	0.527631	1	1	1	FALSE	FALSE	FALSE
Prevotella histicola (SP93)	0.692246	-0.136001	0.718742	0.965779	0.758157	0.961959	0.716774	-0.179383	0.747165	0.473513	0.857637	0.454964	1	1	1	FALSE	FALSE	FALSE
Stomatobaculum longum (SP95)	1.87467	-0.621357	0.26354	1.10304	0.535616	0.739393	1.69954	-1.16008	0.356428	0.0892177	0	0.72152	1	0	1	FALSE	TRUE	FALSE
Micrococcus antarcticus (SP98)	0.279692	1.12726	1.16594	0.313208	0.679824	0.593277	0.892991	1.65817	1.96525	0	0.0972829	0.0493854	0	1	1	TRUE	FALSE	FALSE
Streptococcus parasanguinis_clade_411_nov_97.661% (SPN72)	0.369362	-0.13373	0.315681	0.694569	0.541663	0.718903	0.531785	-0.246887	0.439115	0.594875	0.804995	0.660578	1	1	1	FALSE	FALSE	FALSE
Veillonella dispar_parvula (SPP10)	-2.91651	1.0841	0.408206	1.18496	1.13945	1.42387	-2.46128	0.951423	0.286687	0.0138442	0.34139	0.774352	0.789119	1	1	FALSE	FALSE	FALSE
Streptococcus infantis_infantis_clade_638 (SPP2)	0.464392	0.0219729	0.0699708	1.21994	0.877558	0.883275	0.380667	0.0250387	0.0792175	0.70345	0.980024	0.93686	1	1	1	FALSE	FALSE	FALSE
